# Supplementary material for: Bioinformatics-Based Identification of MicroRNA-Regulated and Rheumatoid Arthritis-Associated Genes
Source: PLoS One. 2015 Sep 11;10(9):e0137551. doi: 10.1371/journal.pone.0137551 (PMC4567271; doi:10.1371/journal.pone.0137551)
Supplement: S1 Table — The gene expression profiling of rheumatoid arthritis (RA) was compared with that of healthy control (HC) and osteoarthritis (OA). The potential RA-related DEGs were also checked for their expression between HC and OA, and then underwent a new functional annotation following elimination of DEGs between HC and OA. (XLS) [file pone.0137551.s002.xls]

## Sheet: RA-HC
S1 Table. Functional annotation of differentially expressed genes (DEGs) in series GSE29746.
The gene expression profiling of rheumatoid arthritis (RA) was compared with that of healthy control (HC).
Category	Term	Count	%	PValue	Genes	Fold Enrichment	Bonferroni	Benjamini	FDR
KEGG_PATHWAY	hsa04514:Cell adhesion molecules (CAMs)	4	3.2	0.0349	ICAM2, ITGB2, NRXN1, SELE	5.31348	0.858265	0.858265	29.4891
KEGG_PATHWAY	hsa00982:Drug metabolism	3	2.4	0.0451307	FMO3, ADH1A, UGT2A3	8.48443	0.921129	0.719161	36.5061
GOTERM_MF_FAT	GO:0005509~calcium ion binding	12	9.6	0.0228226	DSPP, NPTX1, MASP1, CD69, PLCH2, DMD, DSC3, SYT9, PCDH15, NRXN1, EMR2, GPR98	2.1191	0.995697	0.390626	25.7107
GOTERM_MF_FAT	GO:0022836~gated channel activity	8	6.4	0.00275751	HCN1, KCNC1, GABRA4, KCNAB1, KCNB2, KCNK18, CNGB3, KCNMB1	4.18806	0.478826	0.278077	3.49225
GOTERM_MF_FAT	GO:0005216~ion channel activity	8	6.4	0.00898932	HCN1, KCNC1, GABRA4, KCNAB1, KCNB2, KCNK18, CNGB3, KCNMB1	3.36347	0.88129	0.298952	10.9742
GOTERM_MF_FAT	GO:0022838~substrate specific channel activity	8	6.4	0.01053	HCN1, KCNC1, GABRA4, KCNAB1, KCNB2, KCNK18, CNGB3, KCNMB1	3.26206	0.917771	0.300153	12.7395
GOTERM_MF_FAT	GO:0015267~channel activity	8	6.4	0.0125621	HCN1, KCNC1, GABRA4, KCNAB1, KCNB2, KCNK18, CNGB3, KCNMB1	3.15121	0.949381	0.311285	15.0186
GOTERM_MF_FAT	GO:0022803~passive transmembrane transporter activity	8	6.4	0.0127173	HCN1, KCNC1, GABRA4, KCNAB1, KCNB2, KCNK18, CNGB3, KCNMB1	3.14358	0.951225	0.285102	15.1904
GOTERM_MF_FAT	GO:0005261~cation channel activity	7	5.6	0.00653332	HCN1, KCNC1, KCNAB1, KCNB2, KCNK18, CNGB3, KCNMB1	4.13095	0.787098	0.320726	8.09182
GOTERM_MF_FAT	GO:0046873~metal ion transmembrane transporter activity	7	5.6	0.0147487	HCN1, KCNC1, KCNAB1, KCNB2, KCNK18, CNGB3, KCNMB1	3.46345	0.970001	0.295777	17.4095
GOTERM_MF_FAT	GO:0005267~potassium channel activity	6	4.8	0.00128568	HCN1, KCNC1, KCNAB1, KCNB2, KCNK18, KCNMB1	7.32124	0.261856	0.261856	1.6425
GOTERM_MF_FAT	GO:0030246~carbohydrate binding	6	4.8	0.0643754	LPHN3, CLEC12A, CD69, CLEC7A, SELE, IL2	2.75064	1	0.582064	57.5392
GOTERM_MF_FAT	GO:0030955~potassium ion binding	5	4	0.00766354	HCN1, KCNC1, KCNAB1, KCNB2, KCNK18	6.33936	0.837254	0.304492	9.42878
GOTERM_MF_FAT	GO:0005529~sugar binding	5	4	0.0309875	LPHN3, CLEC12A, CD69, CLEC7A, SELE	4.16122	0.999406	0.411763	33.3168
GOTERM_MF_FAT	GO:0031420~alkali metal ion binding	5	4	0.0501757	HCN1, KCNC1, KCNAB1, KCNB2, KCNK18	3.55894	0.999995	0.532008	48.4535
GOTERM_MF_FAT	GO:0016247~channel regulator activity	4	3.2	0.00551901	KCNAB1, NPY2R, NRXN1, KCNMB1	11.0025	0.729124	0.352971	6.8765
GOTERM_MF_FAT	GO:0005249~voltage-gated potassium channel activity	4	3.2	0.0229973	HCN1, KCNC1, KCNAB1, KCNB2	6.4915	0.995875	0.367175	25.8814
GOTERM_MF_FAT	GO:0022843~voltage-gated cation channel activity	4	3.2	0.0603638	HCN1, KCNC1, KCNAB1, KCNB2	4.41599	1	0.578675	55.135
GOTERM_MF_FAT	GO:0005178~integrin binding	3	2.4	0.0500497	ADAM2, ICAM2, ANGPTL3	8.25191	0.999995	0.554179	48.3654
GOTERM_MF_FAT	GO:0005200~structural constituent of cytoskeleton	3	2.4	0.074579	INA, CYLC2, DMD	6.57922	1	0.618144	63.1292
GOTERM_MF_FAT	GO:0048027~mRNA 5'-UTR binding	2	1.6	0.024121	IGF2BP1, IGF2BP3	81.1437	0.996856	0.358058	26.9714
GOTERM_MF_FAT	GO:0015269~calcium-activated potassium channel activity	2	1.6	0.0875314	KCNK18, KCNMB1	21.6383	1	0.66071	69.2475
GOTERM_MF_FAT	GO:0005246~calcium channel regulator activity	2	1.6	0.0986153	NPY2R, NRXN1	19.0926	1	0.68863	73.7243
GOTERM_MF_FAT	GO:0022839~ion gated channel activity	2	1.6	0.0986153	KCNK18, KCNMB1	19.0926	1	0.68863	73.7243
GOTERM_CC_FAT	GO:0031224~intrinsic to membrane	56	44.8	0.00161593	KCNC1, MPZL2, IL27RA, KCNAB1, SLC16A10, SLC6A3, KCNK18, LRRC4B, SYT9, CNGB3, RTN1, LPHN3, TECRL, EVI2A, ADAM2, XKRY2, TMPRSS12, BST2, ICAM2, PLD5, NRXN1, GPR98, VSIG1, TARP, CLEC12A, ROR2, TMPRSS11A, CNTN4, SLITRK5, FUT9, NPY2R, C9ORF135, ITGB2, KCNMB1, DCT, CD69, LRRTM3, FMO3, UGT2A3, AMICA1, PTPRB, HCN1, TRHDE, ST6GAL2, PTH2R, TMC3, GABRA4, KCNB2, PCDH15, ATP13A5, IFI27, NPHS1, DSC3, EMR2, CLEC…	1.37368	0.234207	0.0519697	1.94391
GOTERM_CC_FAT	GO:0016021~integral to membrane	55	44	0.00122186	KCNC1, MPZL2, IL27RA, KCNAB1, SLC16A10, SLC6A3, KCNK18, LRRC4B, SYT9, CNGB3, RTN1, LPHN3, TECRL, EVI2A, ADAM2, XKRY2, TMPRSS12, BST2, PLD5, ICAM2, NRXN1, GPR98, VSIG1, TARP, CLEC12A, ROR2, TMPRSS11A, SLITRK5, FUT9, NPY2R, C9ORF135, ITGB2, KCNMB1, DCT, CD69, LRRTM3, FMO3, UGT2A3, AMICA1, PTPRB, HCN1, TRHDE, ST6GAL2, PTH2R, TMC3, GABRA4, KCNB2, PCDH15, ATP13A5, IFI27, NPHS1, DSC3, EMR2, CLEC7A, SELE	1.39704	0.182685	0.049182	1.47308
GOTERM_CC_FAT	GO:0005886~plasma membrane	38	30.4	0.0260221	KCNC1, IL27RA, SLC16A10, SLC6A3, NPY2R, SYT9, ITGB2, KCNMB1, LPHN3, CD69, PLCH2, DMD, ADAM2, AMICA1, PTPRB, TRHDE, BST2, PTH2R, GABRA4, KCNB2, ICAM2, PCDH15, NRXN1, GPR98, CTNNA3, CLEC12A, TARP, NPHS1, DSC3, ROR2, TMPRSS11A, CNTN4, ERC2, ATP6V1G3, CLEC7A, EMR2, UNC13C, SELE	1.35367	0.9871	0.462861	27.3885
GOTERM_CC_FAT	GO:0044459~plasma membrane part	30	24	0.000829759	KCNC1, IL27RA, SLC16A10, NPY2R, SLC6A3, SYT9, ITGB2, KCNMB1, CD69, DMD, ADAM2, AMICA1, PTPRB, TRHDE, BST2, PTH2R, GABRA4, KCNB2, ICAM2, NRXN1, CTNNA3, TARP, NPHS1, DSC3, ROR2, TMPRSS11A, CLEC7A, ERC2, UNC13C, SELE	1.83224	0.128001	0.128001	1.00255
GOTERM_CC_FAT	GO:0005576~extracellular region	24	19.2	0.0179544	ODAM, SPINK13, PRB1, VSTM2A, MASP1, SEMG1, C9ORF47, CXORF36, PCDH15, DEFB126, COL4A5, CCL22, DSPP, AFM, SOST, SERPINB5, ADAM2, CA6, TMPRSS11A, CNTN4, ANGPTL3, SELE, GLIPR1L1, IL2	1.60654	0.949682	0.392396	19.7414
GOTERM_CC_FAT	GO:0005887~integral to plasma membrane	20	16	0.000904974	PTPRB, KCNC1, TRHDE, BST2, PTH2R, GABRA4, IL27RA, KCNB2, ICAM2, SLC6A3, NPY2R, ITGB2, NRXN1, KCNMB1, TARP, CD69, ADAM2, NPHS1, ROR2, TMPRSS11A	2.26511	0.138765	0.0719727	1.09297
GOTERM_CC_FAT	GO:0031226~intrinsic to plasma membrane	20	16	0.00118435	PTPRB, KCNC1, TRHDE, BST2, PTH2R, GABRA4, IL27RA, KCNB2, ICAM2, SLC6A3, NPY2R, ITGB2, NRXN1, KCNMB1, TARP, CD69, ADAM2, NPHS1, ROR2, TMPRSS11A	2.21477	0.177605	0.0630994	1.42816
GOTERM_CC_FAT	GO:0044421~extracellular region part	13	10.4	0.0483898	ODAM, SEMG1, MASP1, PCDH15, COL4A5, AFM, DSPP, CCL22, SOST, SERPINB5, ANGPTL3, SELE, IL2	1.822	0.999721	0.558862	45.2317
GOTERM_CC_FAT	GO:0005615~extracellular space	10	8	0.0644304	CCL22, AFM, SOST, MASP1, SEMG1, SERPINB5, PCDH15, ANGPTL3, SELE, IL2	1.9642	0.999983	0.631751	55.4434
GOTERM_CC_FAT	GO:0030054~cell junction	9	7.2	0.0366696	GABRA4, DMD, NPY2R, DSC3, SYT9, ERC2, UNC13C, AMICA1, CTNNA3	2.3377	0.997897	0.53723	36.4583
GOTERM_CC_FAT	GO:0045202~synapse	7	5.6	0.0466939	GABRA4, DMD, SYT9, PCDH15, NRXN1, ERC2, UNC13C	2.65305	0.999626	0.58384	44.0351
GOTERM_BP_FAT	GO:0007155~cell adhesion	17	13.6	2.69158e-06	MPZL2, ICAM2, ITGB2, PCDH15, NRXN1, CTNNA3, GPR98, ADAM2, NPHS1, DSC3, ROR2, CNTN4, CLEC7A, ANGPTL3, AMICA1, SELE, IL2	4.05601	0.00231477	0.00231477	0.00417138
GOTERM_BP_FAT	GO:0022610~biological adhesion	17	13.6	2.74173e-06	MPZL2, ICAM2, ITGB2, PCDH15, NRXN1, CTNNA3, GPR98, ADAM2, NPHS1, DSC3, ROR2, CNTN4, CLEC7A, ANGPTL3, AMICA1, SELE, IL2	4.05023	0.00235785	0.00117962	0.00424911
GOTERM_BP_FAT	GO:0016337~cell-cell adhesion	11	8.8	4.96798e-06	MPZL2, ICAM2, DSC3, ROR2, ITGB2, PCDH15, CNTN4, CLEC7A, SELE, GPR98, CTNNA3	6.65629	0.00426831	0.0014248	0.0076992
GOTERM_BP_FAT	GO:0006928~cell motion	10	8	0.00191002	FEZF2, CCL22, SERPINB5, DNAH3, ITGB2, CNTN4, NRXN1, ISL1, SELE, NKX2-3	3.51605	0.807199	0.337361	2.91954
GOTERM_BP_FAT	GO:0007267~cell-cell signaling	10	8	0.00877411	CCL22, NPTX1, TRHDE, BST2, DMD, ITGB2, NRXN1, UNC13C, KCNMB1, IL2	2.78354	0.999493	0.661753	12.7666
GOTERM_BP_FAT	GO:0006811~ion transport	10	8	0.0370016	HCN1, KCNC1, GABRA4, KCNAB1, KCNB2, KCNK18, ATP6V1G3, CNGB3, KCNMB1, ATP13A5	2.17464	1	0.771353	44.2524
GOTERM_BP_FAT	GO:0030182~neuron differentiation	8	6.4	0.0148379	FEZF2, DMD, CNTN4, NRXN1, ISL1, RTN1, SLITRK5, GPR98	3.05045	0.999997	0.723934	20.6803
GOTERM_BP_FAT	GO:0006812~cation transport	8	6.4	0.0448616	HCN1, KCNC1, KCNAB1, KCNB2, KCNK18, ATP6V1G3, KCNMB1, ATP13A5	2.41609	1	0.794182	50.902
GOTERM_BP_FAT	GO:0015672~monovalent inorganic cation transport	7	5.6	0.0112816	HCN1, KCNC1, KCNAB1, KCNB2, KCNK18, ATP6V1G3, KCNMB1	3.67637	0.999943	0.705089	16.1246
GOTERM_BP_FAT	GO:0048666~neuron development	7	5.6	0.0150713	FEZF2, DMD, CNTN4, NRXN1, ISL1, SLITRK5, GPR98	3.44863	0.999998	0.663649	20.9711
GOTERM_BP_FAT	GO:0030030~cell projection organization	7	5.6	0.0216521	FEZF2, DMD, CNTN4, NRXN1, ISL1, SLITRK5, GPR98	3.17687	1	0.669999	28.7698
GOTERM_BP_FAT	GO:0006813~potassium ion transport	6	4.8	0.00256048	HCN1, KCNC1, KCNAB1, KCNB2, KCNK18, KCNMB1	6.26296	0.890014	0.356916	3.89546
GOTERM_BP_FAT	GO:0048812~neuron projection morphogenesis	6	4.8	0.00854078	FEZF2, DMD, CNTN4, NRXN1, ISL1, SLITRK5	4.70457	0.99938	0.70796	12.4478
GOTERM_BP_FAT	GO:0048858~cell projection morphogenesis	6	4.8	0.0149633	FEZF2, DMD, CNTN4, NRXN1, ISL1, SLITRK5	4.0901	0.999998	0.692742	20.8366
GOTERM_BP_FAT	GO:0031175~neuron projection development	6	4.8	0.0177635	FEZF2, DMD, CNTN4, NRXN1, ISL1, SLITRK5	3.91435	1	0.667885	24.2534
GOTERM_BP_FAT	GO:0032990~cell part morphogenesis	6	4.8	0.0177635	FEZF2, DMD, CNTN4, NRXN1, ISL1, SLITRK5	3.91435	1	0.667885	24.2534
GOTERM_BP_FAT	GO:0048870~cell motility	6	4.8	0.0352307	CCL22, DNAH3, ITGB2, ISL1, SELE, NKX2-3	3.26408	1	0.786484	42.6423
GOTERM_BP_FAT	GO:0051674~localization of cell	6	4.8	0.0352307	CCL22, DNAH3, ITGB2, ISL1, SELE, NKX2-3	3.26408	1	0.786484	42.6423
GOTERM_BP_FAT	GO:0000902~cell morphogenesis	6	4.8	0.059571	FEZF2, DMD, CNTN4, NRXN1, ISL1, SLITRK5	2.81481	1	0.818385	61.3987
GOTERM_BP_FAT	GO:0032989~cellular component morphogenesis	6	4.8	0.0858379	FEZF2, DMD, CNTN4, NRXN1, ISL1, SLITRK5	2.52412	1	0.862117	75.1154
GOTERM_BP_FAT	GO:0007409~axonogenesis	5	4	0.0274213	FEZF2, CNTN4, NRXN1, ISL1, SLITRK5	4.32674	1	0.716339	35.0087
GOTERM_BP_FAT	GO:0048667~cell morphogenesis involved in neuron differentiation	5	4	0.035246	FEZF2, CNTN4, NRXN1, ISL1, SLITRK5	3.99551	1	0.770343	42.6564
GOTERM_BP_FAT	GO:0000904~cell morphogenesis involved in differentiation	5	4	0.0564613	FEZF2, CNTN4, NRXN1, ISL1, SLITRK5	3.42238	1	0.821916	59.3724
GOTERM_BP_FAT	GO:0007626~locomotory behavior	5	4	0.0790754	FEZF2, CCL22, SLC6A3, NPY2R, ITGB2	3.04767	1	0.852943	72.1043
GOTERM_BP_FAT	GO:0016477~cell migration	5	4	0.0807238	CCL22, ITGB2, ISL1, SELE, NKX2-3	3.02559	1	0.851487	72.8681
GOTERM_BP_FAT	GO:0007268~synaptic transmission	5	4	0.0999676	NPTX1, DMD, NRXN1, UNC13C, KCNMB1	2.80222	1	0.872675	80.4528
GOTERM_BP_FAT	GO:0007218~neuropeptide signaling pathway	4	3.2	0.0176557	LPHN3, NPY2R, EMR2, GPR98	7.18333	1	0.692659	24.1245
GOTERM_BP_FAT	GO:0048585~negative regulation of response to stimulus	4	3.2	0.0213659	MASP1, IL27RA, SLC6A3, IL2	6.68049	1	0.687206	28.4462
GOTERM_BP_FAT	GO:0007411~axon guidance	4	3.2	0.0254711	FEZF2, CNTN4, NRXN1, ISL1	6.24345	1	0.708919	32.9593
GOTERM_BP_FAT	GO:0048732~gland development	4	3.2	0.0458081	SLC6A3, POU1F1, ISL1, NKX2-3	4.94851	1	0.788345	51.6507
GOTERM_BP_FAT	GO:0030900~forebrain development	4	3.2	0.0611065	FEZF2, SLC6A3, POU1F1, ISL1	4.39506	1	0.816681	62.364
GOTERM_BP_FAT	GO:0032101~regulation of response to external stimulus	4	3.2	0.0680179	MASP1, SLC6A3, SELE, IL2	4.20157	1	0.832007	66.4361
GOTERM_BP_FAT	GO:0032269~negative regulation of cellular protein metabolic process	4	3.2	0.0907514	MASP1, IGF2BP1, IGF2BP3, IL2	3.71139	1	0.864376	77.1095
GOTERM_BP_FAT	GO:0001817~regulation of cytokine production	4	3.2	0.0919049	IL27RA, IGF2BP1, IGF2BP3, CLEC7A	3.69088	1	0.861423	77.5554
GOTERM_BP_FAT	GO:0051248~negative regulation of protein metabolic process	4	3.2	0.0989538	MASP1, IGF2BP1, IGF2BP3, IL2	3.57246	1	0.875867	80.1088
GOTERM_BP_FAT	GO:0021983~pituitary gland development	3	2.4	0.0118172	SLC6A3, POU1F1, ISL1	17.8942	0.999964	0.679299	16.826
GOTERM_BP_FAT	GO:0021536~diencephalon development	3	2.4	0.0201205	SLC6A3, POU1F1, ISL1	13.5415	1	0.688605	27.0219
GOTERM_BP_FAT	GO:0008037~cell recognition	3	2.4	0.0419134	FEZF2, CNTN4, CLEC7A	9.10976	1	0.798678	48.5
GOTERM_BP_FAT	GO:0050900~leukocyte migration	3	2.4	0.0447088	ITGB2, SELE, NKX2-3	8.79012	1	0.806192	50.7801
GOTERM_BP_FAT	GO:0035270~endocrine system development	3	2.4	0.0628277	SLC6A3, POU1F1, ISL1	7.26141	1	0.816031	63.4193
GOTERM_BP_FAT	GO:0050727~regulation of inflammatory response	3	2.4	0.0743571	MASP1, SELE, IL2	6.59259	1	0.842442	69.805
GOTERM_BP_FAT	GO:0002683~negative regulation of immune system process	3	2.4	0.0865032	MASP1, IL27RA, IL2	6.03659	1	0.857367	75.3946
GOTERM_BP_FAT	GO:0048302~regulation of isotype switching to IgG isotypes	2	1.6	0.0463533	IL27RA, IL2	41.7531	1	0.779864	52.0771
GOTERM_BP_FAT	GO:0021984~adenohypophysis development	2	1.6	0.0519962	SLC6A3, POU1F1	37.1139	1	0.806398	56.2883
GOTERM_BP_FAT	GO:0007413~axonal fasciculation	2	1.6	0.0576061	FEZF2, CNTN4	33.4025	1	0.817832	60.1297
GOTERM_BP_FAT	GO:0045191~regulation of isotype switching	2	1.6	0.0742399	IL27RA, IL2	25.6942	1	0.850079	69.7457
UP_SEQ_FEATURE	glycosylation site:N-linked (GlcNAc...)	60	48	5.59965e-12	KCNC1, MPZL2, IL27RA, MASP1, SLC6A3, CXORF36, KCNK18, LRRC4B, CNGB3, LPHN3, DSPP, EVI2A, ADAM2, TMPRSS12, BST2, ICAM2, PLD5, NRXN1, VSIG1, CLEC12A, SERPINB5, CA6, ROR2, TMPRSS11A, CNTN4, SLITRK5, SPINK13, FUT9, NPY2R, C9ORF135, ITGB2, KCNMB1, DCT, NPTX1, CD69, LRRTM3, UGT2A3, AMICA1, ANGPTL3, HCN1, PTPRB, PHYHIPL, VSTM2A, PRB1, TRHDE, ST6GAL2, PTH2R, TMC3, GABRA4, KCNB2, PCDH15, ATP13A5, COL4A5, …	2.35371	3.11899e-09	3.11899e-09	8.18604e-09
UP_SEQ_FEATURE	transmembrane region	52	41.6	1.89792e-05	KCNC1, MPZL2, IL27RA, SLC16A10, SLC6A3, KCNK18, LRRC4B, SYT9, CNGB3, RTN1, LPHN3, TECRL, EVI2A, ADAM2, XKRY2, TMPRSS12, BST2, PLD5, ICAM2, NRXN1, GPR98, VSIG1, CLEC12A, ROR2, TMPRSS11A, SLITRK5, FUT9, NPY2R, C9ORF135, ITGB2, KCNMB1, DCT, CD69, LRRTM3, UGT2A3, AMICA1, PTPRB, HCN1, TRHDE, ST6GAL2, PTH2R, TMC3, GABRA4, KCNB2, PCDH15, ATP13A5, IFI27, NPHS1, DSC3, EMR2, CLEC7A, SELE	1.71506	0.0105158	0.00176036	0.0277418
UP_SEQ_FEATURE	signal peptide	46	36.8	2.48549e-08	ODAM, SPINK13, MPZL2, IL27RA, MASP1, C9ORF47, CXORF36, LRRC4B, DEFB126, ITGB2, DCT, LPHN3, CCL22, DSPP, NPTX1, LRRTM3, EVI2A, ADAM2, UGT2A3, AMICA1, TMPRSS12, ANGPTL3, GLIPR1L1, PTPRB, VSTM2A, PRB1, PTH2R, SEMG1, GABRA4, ICAM2, PCDH15, NRXN1, GPR98, COL4A5, AFM, SOST, VSIG1, CA6, NPHS1, DSC3, ROR2, CNTN4, EMR2, SLITRK5, SELE, IL2	2.29256	1.38441e-05	6.92207e-06	3.63351e-05
UP_SEQ_FEATURE	topological domain:Cytoplasmic	46	36.8	7.85797e-08	KCNC1, FUT9, MPZL2, IL27RA, SLC16A10, SLC6A3, NPY2R, KCNK18, LRRC4B, SYT9, C9ORF135, ITGB2, CNGB3, KCNMB1, DCT, LPHN3, LRRTM3, CD69, EVI2A, ADAM2, UGT2A3, AMICA1, TMPRSS12, HCN1, PTPRB, ST6GAL2, TRHDE, BST2, TMC3, PTH2R, GABRA4, KCNB2, ICAM2, PCDH15, NRXN1, GPR98, VSIG1, CLEC12A, NPHS1, DSC3, ROR2, TMPRSS11A, CLEC7A, EMR2, SLITRK5, SELE	2.20831	4.37679e-05	1.45895e-05	0.000114875
UP_SEQ_FEATURE	topological domain:Extracellular	38	30.4	1.2072e-06	MPZL2, IL27RA, SLC16A10, SLC6A3, NPY2R, LRRC4B, C9ORF135, ITGB2, CNGB3, KCNMB1, LPHN3, LRRTM3, CD69, EVI2A, ADAM2, UGT2A3, AMICA1, TMPRSS12, PTPRB, TRHDE, BST2, TMC3, PTH2R, GABRA4, ICAM2, PCDH15, NRXN1, GPR98, VSIG1, CLEC12A, NPHS1, DSC3, ROR2, TMPRSS11A, CLEC7A, EMR2, SLITRK5, SELE	2.26371	0.000672185	0.000168089	0.00176478
UP_SEQ_FEATURE	disulfide bond	38	30.4	2.9004e-06	SPINK13, MPZL2, MASP1, SLC6A3, NPY2R, LRRC4B, DEFB126, ITGB2, LPHN3, CCL22, NPTX1, CD69, ADAM2, AMICA1, TMPRSS12, ANGPTL3, VSTM2A, ST6GAL2, TRHDE, SEMG1, GABRA4, ICAM2, NRXN1, COL4A5, AFM, SOST, VSIG1, CLEC12A, CA6, NPHS1, ROR2, TMPRSS11A, CNTN4, CLEC7A, EMR2, PMP2, SELE, IL2	2.18341	0.00161422	0.000323053	0.00423998
UP_SEQ_FEATURE	metal ion-binding site:Calcium 2	4	3.2	0.00465286	NPTX1, MASP1, PLCH2, SYT9	11.78	0.925555	0.310024	6.59062
UP_SEQ_FEATURE	domain:C-type lectin	4	3.2	0.0126172	CLEC12A, CD69, CLEC7A, SELE	8.20124	0.999152	0.586898	16.9413
UP_SEQ_FEATURE	repeat:LRR 9	4	3.2	0.050132	LRRTM3, DNAH3, LRRC4B, SLITRK5	4.79925	1	0.870784	52.8522
UP_SEQ_FEATURE	repeat:LRR 8	4	3.2	0.0635911	LRRTM3, DNAH3, LRRC4B, SLITRK5	4.34831	1	0.912819	61.73
UP_SEQ_FEATURE	repeat:LRR 7	4	3.2	0.0948691	LRRTM3, DNAH3, LRRC4B, SLITRK5	3.66044	1	0.954243	76.71
UP_SEQ_FEATURE	metal ion-binding site:Calcium 3	3	2.4	0.014452	MASP1, PLCH2, SYT9	16.1975	0.999699	0.593813	19.1693
UP_SEQ_FEATURE	metal ion-binding site:Calcium 1; via carbonyl oxygen	3	2.4	0.0163484	NPTX1, MASP1, SYT9	15.1851	0.999897	0.600735	21.4135
UP_SEQ_FEATURE	domain:GPS	3	2.4	0.0204388	LPHN3, EMR2, GPR98	13.4979	0.99999	0.648543	26.0579
UP_SEQ_FEATURE	metal ion-binding site:Calcium 1	3	2.4	0.0309971	NPTX1, MASP1, SYT9	10.7983	1	0.768124	36.8915
UP_SEQ_FEATURE	domain:Fibronectin type-III 3	3	2.4	0.0918691	PTPRB, IL27RA, CNTN4	5.8545	1	0.957465	75.5557
UP_SEQ_FEATURE	domain:KH 4	2	1.6	0.042078	IGF2BP1, IGF2BP3	46.2785	1	0.841485	46.6582
UP_SEQ_FEATURE	domain:KH 3	2	1.6	0.0823999	IGF2BP1, IGF2BP3	23.1392	1	0.949896	71.5531
SP_PIR_KEYWORDS	glycoprotein	65	52	3.25794e-14	KCNC1, MPZL2, IL27RA, MASP1, SLC6A3, CXORF36, KCNK18, LRRC4B, AGXT, CNGB3, LPHN3, DSPP, EVI2A, ADAM2, TMPRSS12, INA, BST2, SEMG1, ICAM2, PLD5, NRXN1, VSIG1, CLEC12A, SERPINB5, CA6, ROR2, TMPRSS11A, CNTN4, SLITRK5, ODAM, SPINK13, FUT9, NPY2R, C9ORF135, ITGB2, KCNMB1, DCT, NPTX1, CD69, LRRTM3, UGT2A3, AMICA1, ANGPTL3, HCN1, PTPRB, PHYHIPL, ST6GAL2, VSTM2A, PRB1, TRHDE, PTH2R, GABRA4, TMC3, KCNB2, P…	2.45381	7.18903e-12	7.18903e-12	4.14335e-11
SP_PIR_KEYWORDS	membrane	58	46.4	0.000192404	KCNC1, MPZL2, IL27RA, SLC16A10, SLC6A3, KCNK18, LRRC4B, SYT9, ARHGAP15, CNGB3, RTN1, LPHN3, TECRL, EVI2A, ADAM2, XKRY2, TMPRSS12, BST2, ICAM2, PLD5, NRXN1, GPR98, VSIG1, CLEC12A, ROR2, TMPRSS11A, CNTN4, UNC13C, SLITRK5, FUT9, NPY2R, C9ORF135, ITGB2, KCNMB1, DCT, CD69, LRRTM3, DMD, PLCH2, FMO3, UGT2A3, AMICA1, HCN1, PTPRB, ST6GAL2, TRHDE, PTH2R, GABRA4, TMC3, KCNB2, PCDH15, ATP13A5, IFI27, NPHS1, …	1.51127	0.0416338	0.00706249	0.24482
SP_PIR_KEYWORDS	transmembrane	53	42.4	9.7714e-06	KCNC1, MPZL2, IL27RA, SLC16A10, SLC6A3, KCNK18, LRRC4B, SYT9, CNGB3, RTN1, LPHN3, TECRL, EVI2A, ADAM2, XKRY2, TMPRSS12, BST2, PLD5, ICAM2, NRXN1, GPR98, VSIG1, CLEC12A, ROR2, TMPRSS11A, SLITRK5, FUT9, NPY2R, C9ORF135, ITGB2, KCNMB1, DCT, CD69, LRRTM3, FMO3, UGT2A3, AMICA1, PTPRB, HCN1, TRHDE, ST6GAL2, PTH2R, TMC3, GABRA4, KCNB2, PCDH15, ATP13A5, IFI27, NPHS1, DSC3, EMR2, CLEC7A, SELE	1.73727	0.00215716	0.000539727	0.0124468
SP_PIR_KEYWORDS	signal	46	36.8	2.04053e-08	ODAM, SPINK13, MPZL2, IL27RA, MASP1, C9ORF47, CXORF36, LRRC4B, DEFB126, ITGB2, DCT, LPHN3, CCL22, DSPP, NPTX1, LRRTM3, EVI2A, ADAM2, UGT2A3, AMICA1, TMPRSS12, ANGPTL3, GLIPR1L1, PTPRB, VSTM2A, PRB1, PTH2R, SEMG1, GABRA4, ICAM2, PCDH15, NRXN1, GPR98, COL4A5, AFM, SOST, VSIG1, CA6, NPHS1, DSC3, ROR2, CNTN4, EMR2, SLITRK5, SELE, IL2	2.3072	4.50955e-06	2.25478e-06	2.59936e-05
SP_PIR_KEYWORDS	disulfide bond	38	30.4	5.94828e-06	SPINK13, MPZL2, MASP1, SLC6A3, NPY2R, LRRC4B, DEFB126, ITGB2, LPHN3, CCL22, NPTX1, CD69, ADAM2, AMICA1, TMPRSS12, ANGPTL3, VSTM2A, ST6GAL2, TRHDE, SEMG1, GABRA4, ICAM2, NRXN1, COL4A5, AFM, SOST, VSIG1, CLEC12A, CA6, NPHS1, ROR2, TMPRSS11A, CNTN4, CLEC7A, EMR2, PMP2, SELE, IL2	2.11844	0.00131371	0.000438095	0.00757706
SP_PIR_KEYWORDS	Secreted	21	16.8	0.00287248	ODAM, SPINK13, PRB1, VSTM2A, MASP1, SEMG1, C9ORF47, CXORF36, PCDH15, DEFB126, COL4A5, CCL22, AFM, DSPP, SOST, SERPINB5, CA6, CNTN4, ANGPTL3, GLIPR1L1, IL2	2.02675	0.470452	0.0868169	3.5981
SP_PIR_KEYWORDS	cell adhesion	12	9.6	5.36951e-05	MPZL2, ADAM2, ICAM2, NPHS1, DSC3, ITGB2, PCDH15, CNTN4, NRXN1, AMICA1, SELE, CTNNA3	4.63531	0.0117968	0.00237057	0.0683789
SP_PIR_KEYWORDS	transmembrane protein	11	8.8	0.00581658	PTPRB, KCNC1, IFI27, BST2, CD69, SLC6A3, ADAM2, DSC3, ROR2, ITGB2, SELE	2.79298	0.724513	0.120957	7.16179
SP_PIR_KEYWORDS	calcium	11	8.8	0.0246046	DSPP, NPTX1, MASP1, PLCH2, DMD, DSC3, SYT9, PCDH15, NRXN1, EMR2, GPR98	2.23299	0.995936	0.276649	27.1924
SP_PIR_KEYWORDS	Immunoglobulin domain	9	7.2	0.00803927	MPZL2, VSIG1, VSTM2A, ICAM2, NPHS1, LRRC4B, ROR2, CNTN4, AMICA1	3.12144	0.832011	0.138133	9.77138
SP_PIR_KEYWORDS	ion transport	9	7.2	0.0249024	HCN1, KCNC1, GABRA4, KCNAB1, KCNB2, KCNK18, ATP6V1G3, CNGB3, KCNMB1	2.53819	0.996201	0.266273	27.4752
SP_PIR_KEYWORDS	ionic channel	8	6.4	0.00332756	HCN1, KCNC1, GABRA4, KCNAB1, KCNB2, KCNK18, CNGB3, KCNMB1	4.10084	0.52127	0.0879653	4.15707
SP_PIR_KEYWORDS	Signal-anchor	8	6.4	0.0145183	ST6GAL2, TRHDE, FUT9, BST2, CLEC12A, CD69, TMPRSS11A, CLEC7A	3.09755	0.960524	0.193838	16.9975
SP_PIR_KEYWORDS	cell junction	7	5.6	0.0351821	GABRA4, LRRC4B, DSC3, SYT9, ERC2, UNC13C, AMICA1	2.8598	0.999635	0.326836	36.6343
SP_PIR_KEYWORDS	duplication	6	4.8	0.0128485	PRB1, MASP1, SEMG1, ITGB2, ISL1, SELE	4.2897	0.942613	0.18465	15.1881
SP_PIR_KEYWORDS	potassium transport	5	4	0.00535295	HCN1, KCNC1, KCNAB1, KCNB2, KCNK18	7.08732	0.694614	0.123482	6.60876
SP_PIR_KEYWORDS	potassium	5	4	0.00736598	HCN1, KCNC1, KCNAB1, KCNB2, KCNK18	6.46859	0.804834	0.138032	8.98812
SP_PIR_KEYWORDS	Lectin	5	4	0.0162094	LPHN3, CLEC12A, CD69, CLEC7A, SELE	5.12605	0.972992	0.202064	18.7937
SP_PIR_KEYWORDS	synapse	5	4	0.0412048	GABRA4, LRRC4B, SYT9, ERC2, UNC13C	3.82649	0.999909	0.357776	41.4925
SP_PIR_KEYWORDS	egf-like domain	5	4	0.0519798	MASP1, ADAM2, NRXN1, EMR2, SELE	3.54366	0.999992	0.401248	49.3375
SP_PIR_KEYWORDS	potassium channel	4	3.2	0.0119861	HCN1, KCNC1, KCNB2, KCNK18	8.35941	0.930395	0.185348	14.2393
SP_PIR_KEYWORDS	voltage-gated channel	4	3.2	0.063644	HCN1, KCNC1, KCNAB1, KCNB2	4.34689	1	0.440837	56.7291
SP_PIR_KEYWORDS	pyroglutamic acid	3	2.4	0.0319057	PRB1, CA6, ITGB2	10.631	0.999228	0.314195	33.8378
SP_PIR_KEYWORDS	tandem repeat	3	2.4	0.0764319	PRB1, DMD, SELE	6.52034	1	0.491272	63.6822
SP_PIR_KEYWORDS	saliva	2	1.6	0.0418159	PRB1, CA6	46.5738	0.999921	0.348902	41.9658
SP_PIR_KEYWORDS	usher syndrome	2	1.6	0.0534416	PCDH15, GPR98	36.2241	0.999995	0.396944	50.3237
SP_PIR_KEYWORDS	leukocyte	2	1.6	0.0874861	ITGB2, COL4A5	21.7345	1	0.527336	68.8468
SMART	SM00060:FN3	5	4	0.0513882	PHYHIPL, PTPRB, IL27RA, NPHS1, CNTN4	3.51354	0.979837	0.727824	42.4304
SMART	SM00408:IGc2	5	4	0.064396	VSIG1, NPHS1, LRRC4B, ROR2, CNTN4	3.25646	0.992742	0.708121	50.177
SMART	SM00034:CLECT	4	3.2	0.0224836	CLEC12A, CD69, CLEC7A, SELE	6.51291	0.814143	0.814143	21.1809
SMART	SM00303:GPS	3	2.4	0.0317994	LPHN3, EMR2, GPR98	10.5406	0.908497	0.697505	28.6977
OMIM_DISEASE	Genome-wide association with bone mass and geometry in the Framingham Heart Study	2	1.6	0.0763379	ERC2, GPR98	24.4733	0.98918	0.98918	54.4845
INTERPRO	IPR013783:Immunoglobulin-like fold	10	8	0.00561967	MPZL2, VSIG1, VSTM2A, TARP, ICAM2, NPHS1, LRRC4B, ROR2, CNTN4, AMICA1	3.01248	0.8027	0.333528	7.21067
INTERPRO	IPR007110:Immunoglobulin-like	9	7.2	0.00994064	MPZL2, VSIG1, VSTM2A, TARP, NPHS1, LRRC4B, ROR2, CNTN4, AMICA1	2.99263	0.943709	0.380931	12.4246
INTERPRO	IPR013106:Immunoglobulin V-set	7	5.6	0.00369744	MPZL2, VSIG1, VSTM2A, TARP, NPHS1, CNTN4, AMICA1	4.68325	0.655904	0.413403	4.80019
INTERPRO	IPR013032:EGF-like region, conserved site	7	5.6	0.00804933	DCT, MASP1, ADAM2, ITGB2, NRXN1, EMR2, SELE	3.97997	0.902469	0.37219	10.1767
INTERPRO	IPR003961:Fibronectin, type III	5	4	0.0266902	PHYHIPL, PTPRB, IL27RA, NPHS1, CNTN4	4.38395	0.999587	0.541191	30.1805
INTERPRO	IPR003598:Immunoglobulin subtype 2	5	4	0.0339251	VSIG1, NPHS1, LRRC4B, ROR2, CNTN4	4.06317	0.999952	0.534487	36.7666
INTERPRO	IPR017983:GPCR, family 2, secretin-like, conserved site	4	3.2	0.00290072	LPHN3, PTH2R, EMR2, GPR98	13.8825	0.566829	0.566829	3.78424
INTERPRO	IPR017981:GPCR, family 2-like	4	3.2	0.00520149	LPHN3, PTH2R, EMR2, GPR98	11.2942	0.777302	0.393861	6.69113
INTERPRO	IPR001304:C-type lectin	4	3.2	0.0128477	CLEC12A, CD69, CLEC7A, SELE	8.12634	0.975865	0.412579	15.7785
INTERPRO	IPR018378:C-type lectin, conserved site	4	3.2	0.0128477	CLEC12A, CD69, CLEC7A, SELE	8.12634	0.975865	0.412579	15.7785
INTERPRO	IPR016186:C-type lectin-like	4	3.2	0.019004	CLEC12A, CD69, CLEC7A, SELE	7.01432	0.996017	0.498789	22.4927
INTERPRO	IPR005821:Ion transport	4	3.2	0.0278135	HCN1, KCNC1, KCNB2, CNGB3	6.05782	0.999704	0.522183	31.243
INTERPRO	IPR013098:Immunoglobulin I-set	4	3.2	0.0491066	NPHS1, LRRC4B, ROR2, CNTN4	4.8287	0.999999	0.619696	48.7617
INTERPRO	IPR008957:Fibronectin, type III-like fold	4	3.2	0.0967098	PTPRB, IL27RA, NPHS1, CNTN4	3.62152	1	0.839715	74.0943
INTERPRO	IPR000203:GPS	3	2.4	0.0213898	LPHN3, EMR2, GPR98	13.1518	0.998025	0.499376	24.9589
INTERPRO	IPR000832:GPCR, family 2, secretin-like	3	2.4	0.0305435	LPHN3, PTH2R, EMR2	10.8646	0.999868	0.525015	33.7633
INTERPRO	IPR000920:Myelin P0 protein	2	1.6	0.035136	MPZL2, VSIG1	55.53	0.999966	0.520879	37.8111
BIOCARTA	h_lympathway:Adhesion and Diapedesis of Lymphocytes	3	2.4	0.00207338	ICAM2, ITGB2, SELE	35.925	0.0603671	0.0603671	1.7525
BIOCARTA	h_granulocytesPathway:Adhesion and Diapedesis of Granulocytes	3	2.4	0.00236406	ICAM2, ITGB2, SELE	33.6797	0.0685434	0.03488	1.99601
BIOCARTA	h_neutrophilPathway:Neutrophil and Its Surface Molecules	2	1.6	0.0384041	ITGB2, SELE	44.9062	0.691129	0.324032	28.3653
BIOCARTA	h_lymphocytePathway:Adhesion Molecules on Lymphocyte	2	1.6	0.0431145	ITGB2, SELE	39.9167	0.733438	0.281462	31.3
BIOCARTA	h_monocytePathway:Monocyte and its Surface Molecules	2	1.6	0.0524761	ITGB2, SELE	32.6591	0.801525	0.276329	36.8192
BBID	60.IL-15_rheumatoid-arthritis_synovitis	2	1.6	0.0682807	CD69, ITGB2	23.8667	0.756946	0.756946	41.6244

## Sheet: RA-HC_filtered
The gene expression profiling of RA was compared with that of HC.
DEGs between HC and osteoarthritis (OA) were eliminated.
Category	Term	Count	%	PValue	Genes	Fold Enrichment	Bonferroni	Benjamini	FDR
KEGG_PATHWAY	hsa04514:Cell adhesion molecules (CAMs)	3	2.91262	0.0937668	ICAM2, NRXN1, SELE	5.50325	0.986861	0.986861	60.194
GOTERM_MF_FAT	GO:0005509~calcium ion binding	9	8.73786	0.0698224	DSPP, CD69, PLCH2, DMD, DSC3, PCDH15, NRXN1, EMR2, GPR98	2.01819	1	0.78286	59.9545
GOTERM_MF_FAT	GO:0030246~carbohydrate binding	6	5.82524	0.0266939	LPHN3, CLEC12A, CD69, CLEC7A, SELE, IL2	3.49287	0.996684	0.760029	28.9722
GOTERM_MF_FAT	GO:0005529~sugar binding	5	4.85437	0.0139808	LPHN3, CLEC12A, CD69, CLEC7A, SELE	5.28409	0.948736	0.948736	16.3072
GOTERM_MF_FAT	GO:0005261~cation channel activity	5	4.85437	0.0421914	HCN1, KCNAB1, KCNB2, KCNK18, CNGB3	3.7469	0.999888	0.780399	42.0182
GOTERM_MF_FAT	GO:0022836~gated channel activity	5	4.85437	0.0604922	HCN1, KCNAB1, KCNB2, KCNK18, CNGB3	3.32386	0.999998	0.807137	54.5684
GOTERM_MF_FAT	GO:0046873~metal ion transmembrane transporter activity	5	4.85437	0.0713185	HCN1, KCNAB1, KCNB2, KCNK18, CNGB3	3.14145	1	0.758105	60.7613
GOTERM_MF_FAT	GO:0030955~potassium ion binding	4	3.8835	0.0232127	HCN1, KCNAB1, KCNB2, KCNK18	6.43998	0.992956	0.916073	25.6924
GOTERM_MF_FAT	GO:0005267~potassium channel activity	4	3.8835	0.0256327	HCN1, KCNAB1, KCNB2, KCNK18	6.19788	0.995827	0.838998	27.9868
GOTERM_MF_FAT	GO:0032403~protein complex binding	4	3.8835	0.0670747	SLC6A3, ADAM2, ICAM2, ANGPTL3	4.2057	1	0.803629	58.4328
GOTERM_MF_FAT	GO:0031420~alkali metal ion binding	4	3.8835	0.0952744	HCN1, KCNAB1, KCNB2, KCNK18	3.61543	1	0.77887	71.8026
GOTERM_MF_FAT	GO:0016247~channel regulator activity	3	2.91262	0.0322533	KCNAB1, NPY2R, NRXN1	10.4786	0.99901	0.749306	33.9346
GOTERM_MF_FAT	GO:0005178~integrin binding	3	2.91262	0.0322533	ADAM2, ICAM2, ANGPTL3	10.4786	0.99901	0.749306	33.9346
GOTERM_MF_FAT	GO:0005200~structural constituent of cytoskeleton	3	2.91262	0.048661	INA, CYLC2, DMD	8.35457	0.999973	0.777688	46.7799
GOTERM_MF_FAT	GO:0005249~voltage-gated potassium channel activity	3	2.91262	0.0824944	HCN1, KCNAB1, KCNB2	6.18238	1	0.752765	66.3308
GOTERM_MF_FAT	GO:0043176~amine binding	3	2.91262	0.0969797	SLC6A3, FMO3, AGXT	5.62035	1	0.761871	72.4673
GOTERM_MF_FAT	GO:0005246~calcium channel regulator activity	2	1.94175	0.0782008	NPY2R, NRXN1	24.2446	1	0.761115	64.2835
GOTERM_CC_FAT	GO:0031224~intrinsic to membrane	49	47.5728	0.000448937	MPZL2, IL27RA, KCNAB1, SLC6A3, KCNK18, LRRC4B, CNGB3, RTN1, LPHN3, TECRL, EVI2A, ADAM2, XKRY2, TMPRSS12, BST2, PLD5, ICAM2, NRXN1, GPR98, VSIG1, CLEC12A, TARP, ROR2, TMPRSS11A, CNTN4, SLITRK5, FUT9, NPY2R, C9ORF135, LRRTM3, CD69, FMO3, UGT2A3, AMICA1, PTPRB, HCN1, TRHDE, ST6GAL2, TMC3, PTH2R, KCNB2, PCDH15, ATP13A5, IFI27, NPHS1, DSC3, EMR2, CLEC7A, SELE	1.46394	0.0638771	0.0324655	0.532925
GOTERM_CC_FAT	GO:0016021~integral to membrane	48	46.6019	0.000396077	FUT9, MPZL2, IL27RA, KCNAB1, SLC6A3, NPY2R, KCNK18, LRRC4B, C9ORF135, RTN1, CNGB3, LPHN3, TECRL, LRRTM3, CD69, EVI2A, ADAM2, FMO3, UGT2A3, XKRY2, AMICA1, TMPRSS12, HCN1, PTPRB, ST6GAL2, TRHDE, BST2, TMC3, PTH2R, KCNB2, ICAM2, PLD5, PCDH15, NRXN1, GPR98, ATP13A5, IFI27, VSIG1, CLEC12A, TARP, NPHS1, DSC3, ROR2, TMPRSS11A, EMR2, CLEC7A, SLITRK5, SELE	1.48496	0.0565717	0.0565717	0.470312
GOTERM_CC_FAT	GO:0005886~plasma membrane	31	30.0971	0.0480085	IL27RA, NPY2R, SLC6A3, LPHN3, CD69, PLCH2, DMD, ADAM2, AMICA1, PTPRB, TRHDE, BST2, PTH2R, KCNB2, ICAM2, PCDH15, NRXN1, GPR98, CTNNA3, CLEC12A, TARP, NPHS1, DSC3, ROR2, TMPRSS11A, CNTN4, ATP6V1G3, CLEC7A, EMR2, UNC13C, SELE	1.34499	0.999277	0.644128	44.3154
GOTERM_CC_FAT	GO:0044459~plasma membrane part	23	22.3301	0.00913383	PTPRB, TRHDE, BST2, PTH2R, IL27RA, KCNB2, ICAM2, NPY2R, SLC6A3, NRXN1, CTNNA3, TARP, CD69, ADAM2, DMD, NPHS1, DSC3, ROR2, TMPRSS11A, CLEC7A, UNC13C, AMICA1, SELE	1.71087	0.740459	0.236444	10.3441
GOTERM_CC_FAT	GO:0005576~extracellular region	20	19.4175	0.0272644	ODAM, PRB1, VSTM2A, SEMG1, CXORF36, PCDH15, DEFB126, CCL22, DSPP, AFM, SOST, SERPINB5, ADAM2, CA6, TMPRSS11A, CNTN4, ANGPTL3, SELE, GLIPR1L1, IL2	1.63057	0.982812	0.49199	28.0321
GOTERM_CC_FAT	GO:0005887~integral to plasma membrane	16	15.534	0.00437018	PTPRB, TRHDE, BST2, PTH2R, IL27RA, KCNB2, SLC6A3, NPY2R, ICAM2, NRXN1, TARP, CD69, ADAM2, NPHS1, ROR2, TMPRSS11A	2.20703	0.47472	0.193142	5.07839
GOTERM_CC_FAT	GO:0031226~intrinsic to plasma membrane	16	15.534	0.00538487	PTPRB, TRHDE, BST2, PTH2R, IL27RA, KCNB2, SLC6A3, NPY2R, ICAM2, NRXN1, TARP, CD69, ADAM2, NPHS1, ROR2, TMPRSS11A	2.15798	0.547838	0.179982	6.2232
GOTERM_CC_FAT	GO:0044421~extracellular region part	11	10.6796	0.0615699	ODAM, CCL22, DSPP, AFM, SOST, SEMG1, SERPINB5, PCDH15, ANGPTL3, SELE, IL2	1.8777	0.999912	0.645814	53.0554
GOTERM_CC_FAT	GO:0005615~extracellular space	9	8.73786	0.0533445	CCL22, AFM, SOST, SEMG1, SERPINB5, PCDH15, ANGPTL3, SELE, IL2	2.15306	0.999684	0.634803	47.9181
GOTERM_BP_FAT	GO:0007155~cell adhesion	16	15.534	8.11063e-07	MPZL2, ICAM2, PCDH15, NRXN1, CTNNA3, GPR98, ADAM2, NPHS1, DSC3, ROR2, CNTN4, CLEC7A, ANGPTL3, AMICA1, SELE, IL2	4.68502	0.000594333	0.000594333	0.00123067
GOTERM_BP_FAT	GO:0022610~biological adhesion	16	15.534	8.25814e-07	MPZL2, ICAM2, PCDH15, NRXN1, CTNNA3, GPR98, ADAM2, NPHS1, DSC3, ROR2, CNTN4, CLEC7A, ANGPTL3, AMICA1, SELE, IL2	4.67834	0.000605138	0.000302615	0.00125305
GOTERM_BP_FAT	GO:0016337~cell-cell adhesion	10	9.70874	6.32465e-06	MPZL2, ICAM2, DSC3, ROR2, PCDH15, CNTN4, CLEC7A, SELE, GPR98, CTNNA3	7.42644	0.00462526	0.00154413	0.00959634
GOTERM_BP_FAT	GO:0030182~neuron differentiation	8	7.76699	0.00490484	FEZF2, DMD, CNTN4, NRXN1, ISL1, RTN1, SLITRK5, GPR98	3.74374	0.972788	0.513646	7.1892
GOTERM_BP_FAT	GO:0006928~cell motion	8	7.76699	0.00756101	FEZF2, CCL22, SERPINB5, DNAH3, CNTN4, NRXN1, ISL1, SELE	3.45212	0.996164	0.50113	10.878
GOTERM_BP_FAT	GO:0048666~neuron development	7	6.79612	0.00565013	FEZF2, DMD, CNTN4, NRXN1, ISL1, SLITRK5, GPR98	4.23241	0.984287	0.499534	8.23836
GOTERM_BP_FAT	GO:0030030~cell projection organization	7	6.79612	0.00833187	FEZF2, DMD, CNTN4, NRXN1, ISL1, SLITRK5, GPR98	3.89888	0.99783	0.427379	11.9226
GOTERM_BP_FAT	GO:0007267~cell-cell signaling	7	6.79612	0.0676371	CCL22, TRHDE, BST2, DMD, NRXN1, UNC13C, IL2	2.39131	1	0.829692	65.4463
GOTERM_BP_FAT	GO:0048812~neuron projection morphogenesis	6	5.82524	0.00354503	FEZF2, DMD, CNTN4, NRXN1, ISL1, SLITRK5	5.77379	0.925958	0.478361	5.24602
GOTERM_BP_FAT	GO:0048858~cell projection morphogenesis	6	5.82524	0.00638865	FEZF2, DMD, CNTN4, NRXN1, ISL1, SLITRK5	5.01967	0.990886	0.488869	9.26706
GOTERM_BP_FAT	GO:0031175~neuron projection development	6	5.82524	0.00765772	FEZF2, DMD, CNTN4, NRXN1, ISL1, SLITRK5	4.80398	0.996428	0.465316	11.0097
GOTERM_BP_FAT	GO:0032990~cell part morphogenesis	6	5.82524	0.00765772	FEZF2, DMD, CNTN4, NRXN1, ISL1, SLITRK5	4.80398	0.996428	0.465316	11.0097
GOTERM_BP_FAT	GO:0000902~cell morphogenesis	6	5.82524	0.0279905	FEZF2, DMD, CNTN4, NRXN1, ISL1, SLITRK5	3.45455	1	0.705977	34.9994
GOTERM_BP_FAT	GO:0032989~cellular component morphogenesis	6	5.82524	0.0417458	FEZF2, DMD, CNTN4, NRXN1, ISL1, SLITRK5	3.09778	1	0.743079	47.6404
GOTERM_BP_FAT	GO:0019953~sexual reproduction	6	5.82524	0.0687307	CYLC2, RNF17, SEMG1, ADAM2, XKRY2, VCX	2.68519	1	0.824448	66.0561
GOTERM_BP_FAT	GO:0007409~axonogenesis	5	4.85437	0.0138223	FEZF2, CNTN4, NRXN1, ISL1, SLITRK5	5.3101	0.999963	0.517484	19.0385
GOTERM_BP_FAT	GO:0048667~cell morphogenesis involved in neuron differentiation	5	4.85437	0.0180046	FEZF2, CNTN4, NRXN1, ISL1, SLITRK5	4.90358	0.999998	0.564975	24.0947
GOTERM_BP_FAT	GO:0000904~cell morphogenesis involved in differentiation	5	4.85437	0.0296848	FEZF2, CNTN4, NRXN1, ISL1, SLITRK5	4.2002	1	0.687312	36.6975
GOTERM_BP_FAT	GO:0015672~monovalent inorganic cation transport	5	4.85437	0.0664722	HCN1, KCNAB1, KCNB2, KCNK18, ATP6V1G3	3.22279	1	0.834814	64.7854
GOTERM_BP_FAT	GO:0007218~neuropeptide signaling pathway	4	3.8835	0.0101029	LPHN3, NPY2R, EMR2, GPR98	8.8159	0.999415	0.462192	14.2793
GOTERM_BP_FAT	GO:0007411~axon guidance	4	3.8835	0.0147381	FEZF2, CNTN4, NRXN1, ISL1	7.66242	0.999981	0.515946	20.1718
GOTERM_BP_FAT	GO:0030900~forebrain development	4	3.8835	0.0366224	FEZF2, SLC6A3, POU1F1, ISL1	5.39394	1	0.745233	43.2279
GOTERM_BP_FAT	GO:0006813~potassium ion transport	4	3.8835	0.0416284	HCN1, KCNAB1, KCNB2, KCNK18	5.12424	1	0.757482	47.543
GOTERM_BP_FAT	GO:0021983~pituitary gland development	3	2.91262	0.00792833	SLC6A3, POU1F1, ISL1	21.961	0.997075	0.442037	11.3772
GOTERM_BP_FAT	GO:0021536~diencephalon development	3	2.91262	0.0135873	SLC6A3, POU1F1, ISL1	16.6192	0.999956	0.537618	18.7453
GOTERM_BP_FAT	GO:0008037~cell recognition	3	2.91262	0.0286704	FEZF2, CNTN4, CLEC7A	11.1802	1	0.694127	35.6859
GOTERM_BP_FAT	GO:0035270~endocrine system development	3	2.91262	0.0434024	SLC6A3, POU1F1, ISL1	8.91173	1	0.727741	48.9972
GOTERM_BP_FAT	GO:0048585~negative regulation of response to stimulus	3	2.91262	0.0833905	IL27RA, SLC6A3, IL2	6.14909	1	0.872402	73.3191
GOTERM_BP_FAT	GO:0048302~regulation of isotype switching to IgG isotypes	2	1.94175	0.0378082	IL27RA, IL2	51.2424	1	0.739533	44.2789
GOTERM_BP_FAT	GO:0021984~adenohypophysis development	2	1.94175	0.0424341	SLC6A3, POU1F1	45.5488	1	0.734013	48.2082
GOTERM_BP_FAT	GO:0007413~axonal fasciculation	2	1.94175	0.0470381	FEZF2, CNTN4	40.9939	1	0.742907	51.8606
GOTERM_BP_FAT	GO:0045191~regulation of isotype switching	2	1.94175	0.0607198	IL27RA, IL2	31.5338	1	0.817426	61.3451
GOTERM_BP_FAT	GO:0008038~neuron recognition	2	1.94175	0.0962659	FEZF2, CNTN4	19.5209	1	0.901586	78.4732
GOTERM_BP_FAT	GO:0045494~photoreceptor cell maintenance	2	1.94175	0.0962659	PCDH15, GPR98	19.5209	1	0.901586	78.4732
UP_SEQ_FEATURE	glycosylation site:N-linked (GlcNAc...)	51	49.5146	3.04774e-11	MPZL2, IL27RA, SLC6A3, CXORF36, KCNK18, LRRC4B, CNGB3, LPHN3, DSPP, EVI2A, ADAM2, TMPRSS12, BST2, PLD5, ICAM2, NRXN1, VSIG1, CLEC12A, SERPINB5, CA6, ROR2, TMPRSS11A, CNTN4, SLITRK5, FUT9, NPY2R, C9ORF135, LRRTM3, CD69, UGT2A3, AMICA1, ANGPTL3, PTPRB, PHYHIPL, HCN1, VSTM2A, PRB1, TRHDE, ST6GAL2, PTH2R, TMC3, KCNB2, PCDH15, ATP13A5, AFM, SOST, NPHS1, DSC3, EMR2, CLEC7A, SELE	2.45914	1.46292e-08	1.46292e-08	4.36368e-08
UP_SEQ_FEATURE	transmembrane region	45	43.6893	1.09783e-05	FUT9, MPZL2, IL27RA, SLC6A3, NPY2R, KCNK18, LRRC4B, C9ORF135, RTN1, CNGB3, LPHN3, TECRL, LRRTM3, CD69, EVI2A, ADAM2, UGT2A3, XKRY2, AMICA1, TMPRSS12, HCN1, PTPRB, ST6GAL2, TRHDE, BST2, TMC3, PTH2R, KCNB2, ICAM2, PLD5, PCDH15, NRXN1, GPR98, ATP13A5, IFI27, VSIG1, CLEC12A, NPHS1, DSC3, ROR2, TMPRSS11A, CLEC7A, EMR2, SLITRK5, SELE	1.82432	0.00525574	0.000877882	0.0157173
UP_SEQ_FEATURE	topological domain:Cytoplasmic	39	37.8641	2.41955e-07	FUT9, MPZL2, IL27RA, SLC6A3, NPY2R, KCNK18, LRRC4B, C9ORF135, CNGB3, LPHN3, LRRTM3, CD69, EVI2A, ADAM2, UGT2A3, AMICA1, TMPRSS12, HCN1, PTPRB, ST6GAL2, TRHDE, BST2, TMC3, PTH2R, KCNB2, ICAM2, PCDH15, NRXN1, GPR98, VSIG1, CLEC12A, NPHS1, DSC3, ROR2, TMPRSS11A, CLEC7A, EMR2, SLITRK5, SELE	2.30132	0.000116132	5.80676e-05	0.000346425
UP_SEQ_FEATURE	signal peptide	38	36.8932	2.91602e-07	ODAM, MPZL2, IL27RA, CXORF36, LRRC4B, DEFB126, LPHN3, CCL22, DSPP, EVI2A, LRRTM3, ADAM2, UGT2A3, AMICA1, ANGPTL3, TMPRSS12, GLIPR1L1, PTPRB, VSTM2A, PRB1, PTH2R, SEMG1, ICAM2, PCDH15, NRXN1, GPR98, AFM, SOST, VSIG1, CA6, NPHS1, DSC3, ROR2, CNTN4, EMR2, SLITRK5, SELE, IL2	2.32787	0.000139959	4.66552e-05	0.000417507
UP_SEQ_FEATURE	topological domain:Extracellular	34	33.0097	4.12633e-07	MPZL2, IL27RA, SLC6A3, NPY2R, LRRC4B, C9ORF135, CNGB3, LPHN3, LRRTM3, CD69, EVI2A, ADAM2, UGT2A3, AMICA1, TMPRSS12, PTPRB, TRHDE, BST2, TMC3, PTH2R, ICAM2, PCDH15, NRXN1, GPR98, VSIG1, CLEC12A, NPHS1, DSC3, ROR2, TMPRSS11A, CLEC7A, EMR2, SLITRK5, SELE	2.48959	0.000198044	4.95148e-05	0.000590796
UP_SEQ_FEATURE	disulfide bond	32	31.068	8.82879e-06	MPZL2, NPY2R, SLC6A3, LRRC4B, DEFB126, LPHN3, CCL22, CD69, ADAM2, AMICA1, ANGPTL3, TMPRSS12, VSTM2A, ST6GAL2, TRHDE, SEMG1, ICAM2, NRXN1, AFM, SOST, VSIG1, CLEC12A, CA6, NPHS1, ROR2, CNTN4, TMPRSS11A, CLEC7A, EMR2, PMP2, SELE, IL2	2.26002	0.00422887	0.000847208	0.0126401
UP_SEQ_FEATURE	domain:C-type lectin	4	3.8835	0.00716158	CLEC12A, CD69, CLEC7A, SELE	10.0807	0.968252	0.389115	9.77888
UP_SEQ_FEATURE	repeat:LRR 9	4	3.8835	0.0297888	LRRTM3, DNAH3, LRRC4B, SLITRK5	5.89907	1	0.800688	35.1433
UP_SEQ_FEATURE	repeat:LRR 8	4	3.8835	0.0382117	LRRTM3, DNAH3, LRRC4B, SLITRK5	5.3448	1	0.845895	42.7551
UP_SEQ_FEATURE	repeat:LRR 7	4	3.8835	0.0582787	LRRTM3, DNAH3, LRRC4B, SLITRK5	4.49929	1	0.927211	57.672
UP_SEQ_FEATURE	domain:Ig-like C2-type 2	4	3.8835	0.0698431	VSIG1, ICAM2, NPHS1, CNTN4	4.1695	1	0.930976	64.5353
UP_SEQ_FEATURE	repeat:LRR 6	4	3.8835	0.0870511	LRRTM3, DNAH3, LRRC4B, SLITRK5	3.79226	1	0.945764	72.8554
UP_SEQ_FEATURE	repeat:3	4	3.8835	0.0908837	CYLC2, PRB1, KRTAP4-3, VCX	3.72138	1	0.942643	74.4422
UP_SEQ_FEATURE	domain:GPS	3	2.91262	0.0137997	LPHN3, EMR2, GPR98	16.5911	0.998732	0.565582	18.0414
UP_SEQ_FEATURE	domain:Fibronectin type-III 3	3	2.91262	0.0641937	PTPRB, IL27RA, CNTN4	7.19616	1	0.929622	61.3234
UP_SEQ_FEATURE	repeat:10	3	2.91262	0.0796523	PRB1, KRTAP4-3, VCX	6.35406	1	0.941915	69.5299
UP_SEQ_FEATURE	repeat:9	3	2.91262	0.0930661	PRB1, KRTAP4-3, VCX	5.79885	1	0.936593	75.3067
SP_PIR_KEYWORDS	glycoprotein	56	54.3689	8.3987e-14	MPZL2, IL27RA, SLC6A3, CXORF36, KCNK18, LRRC4B, AGXT, CNGB3, LPHN3, DSPP, EVI2A, ADAM2, TMPRSS12, INA, BST2, SEMG1, ICAM2, PLD5, NRXN1, VSIG1, CLEC12A, SERPINB5, CA6, ROR2, TMPRSS11A, CNTN4, SLITRK5, ODAM, FUT9, NPY2R, C9ORF135, CD69, LRRTM3, UGT2A3, AMICA1, ANGPTL3, PTPRB, PHYHIPL, HCN1, VSTM2A, PRB1, TRHDE, ST6GAL2, PTH2R, TMC3, KCNB2, PCDH15, ATP13A5, AFM, SOST, NPHS1, DSC3, EMR2, CLEC7A, SELE…	2.59852	1.53597e-11	1.53597e-11	1.03673e-10
SP_PIR_KEYWORDS	membrane	51	49.5146	3.87464e-05	MPZL2, IL27RA, SLC6A3, KCNK18, LRRC4B, ARHGAP15, CNGB3, RTN1, LPHN3, TECRL, EVI2A, ADAM2, XKRY2, TMPRSS12, BST2, PLD5, ICAM2, NRXN1, GPR98, VSIG1, CLEC12A, ROR2, TMPRSS11A, CNTN4, UNC13C, SLITRK5, FUT9, NPY2R, C9ORF135, LRRTM3, CD69, DMD, PLCH2, FMO3, UGT2A3, AMICA1, PTPRB, HCN1, TRHDE, ST6GAL2, PTH2R, TMC3, KCNB2, PCDH15, ATP13A5, IFI27, NPHS1, DSC3, EMR2, CLEC7A, SELE	1.63341	0.00706564	0.00141714	0.047847
SP_PIR_KEYWORDS	transmembrane	46	44.6602	4.98573e-06	FUT9, MPZL2, IL27RA, SLC6A3, NPY2R, KCNK18, LRRC4B, C9ORF135, RTN1, CNGB3, LPHN3, TECRL, LRRTM3, CD69, EVI2A, ADAM2, FMO3, UGT2A3, XKRY2, AMICA1, TMPRSS12, HCN1, PTPRB, ST6GAL2, TRHDE, BST2, TMC3, PTH2R, KCNB2, ICAM2, PLD5, PCDH15, NRXN1, GPR98, ATP13A5, IFI27, VSIG1, CLEC12A, NPHS1, DSC3, ROR2, TMPRSS11A, EMR2, CLEC7A, SLITRK5, SELE	1.85336	0.000911975	0.000304084	0.00615794
SP_PIR_KEYWORDS	signal	38	36.8932	2.47479e-07	ODAM, MPZL2, IL27RA, CXORF36, LRRC4B, DEFB126, LPHN3, CCL22, DSPP, EVI2A, LRRTM3, ADAM2, UGT2A3, AMICA1, ANGPTL3, TMPRSS12, GLIPR1L1, PTPRB, VSTM2A, PRB1, PTH2R, SEMG1, ICAM2, PCDH15, NRXN1, GPR98, AFM, SOST, VSIG1, CA6, NPHS1, DSC3, ROR2, CNTN4, EMR2, SLITRK5, SELE, IL2	2.34272	4.52876e-05	2.26441e-05	0.000305673
SP_PIR_KEYWORDS	disulfide bond	32	31.068	1.63897e-05	MPZL2, NPY2R, SLC6A3, LRRC4B, DEFB126, LPHN3, CCL22, CD69, ADAM2, AMICA1, ANGPTL3, TMPRSS12, VSTM2A, ST6GAL2, TRHDE, SEMG1, ICAM2, NRXN1, AFM, SOST, VSIG1, CLEC12A, CA6, NPHS1, ROR2, CNTN4, TMPRSS11A, CLEC7A, EMR2, PMP2, SELE, IL2	2.19277	0.00299485	0.000749556	0.0202419
SP_PIR_KEYWORDS	Secreted	17	16.5049	0.00830738	ODAM, PRB1, VSTM2A, SEMG1, CXORF36, PCDH15, DEFB126, CCL22, AFM, DSPP, SOST, SERPINB5, CA6, CNTN4, ANGPTL3, GLIPR1L1, IL2	2.0167	0.782727	0.141579	9.79064
SP_PIR_KEYWORDS	cell adhesion	11	10.6796	4.45547e-05	MPZL2, ADAM2, ICAM2, NPHS1, DSC3, PCDH15, CNTN4, NRXN1, AMICA1, SELE, CTNNA3	5.22277	0.00812053	0.00135802	0.0550177
SP_PIR_KEYWORDS	Immunoglobulin domain	9	8.73786	0.00227399	MPZL2, VSIG1, VSTM2A, ICAM2, NPHS1, LRRC4B, ROR2, CNTN4, AMICA1	3.83677	0.340725	0.0577799	2.77275
SP_PIR_KEYWORDS	transmembrane protein	9	8.73786	0.0140958	PTPRB, IFI27, BST2, CD69, SLC6A3, ADAM2, DSC3, ROR2, SELE	2.80885	0.925569	0.210355	16.0831
SP_PIR_KEYWORDS	Signal-anchor	8	7.76699	0.00485095	ST6GAL2, TRHDE, FUT9, BST2, CLEC12A, CD69, TMPRSS11A, CLEC7A	3.8074	0.589297	0.105272	5.82941
SP_PIR_KEYWORDS	Lectin	5	4.85437	0.00799607	LPHN3, CLEC12A, CD69, CLEC7A, SELE	6.30077	0.769882	0.150613	9.44025
SP_PIR_KEYWORDS	ionic channel	5	4.85437	0.0727287	HCN1, KCNAB1, KCNB2, KCNK18, CNGB3	3.15039	0.999999	0.53591	60.649
SP_PIR_KEYWORDS	potassium transport	4	3.8835	0.0193573	HCN1, KCNAB1, KCNB2, KCNK18	6.9692	0.972044	0.257768	21.45
SP_PIR_KEYWORDS	potassium	4	3.8835	0.024554	HCN1, KCNAB1, KCNB2, KCNK18	6.36078	0.989427	0.295283	26.4396
SP_PIR_KEYWORDS	tandem repeat	3	2.91262	0.0530841	PRB1, DMD, SELE	8.01458	0.999954	0.464127	49.0187
SP_PIR_KEYWORDS	potassium channel	3	2.91262	0.0569072	HCN1, KCNB2, KCNK18	7.70633	0.999978	0.467787	51.5036
SP_PIR_KEYWORDS	deafness	3	2.91262	0.0875752	DSPP, PCDH15, GPR98	6.01094	1	0.586348	67.7615
SP_PIR_KEYWORDS	saliva	2	1.94175	0.0340696	PRB1, CA6	57.247	0.998242	0.364346	34.8283
SP_PIR_KEYWORDS	usher syndrome	2	1.94175	0.043591	PCDH15, GPR98	44.5255	0.999713	0.419433	42.3339
SMART	SM00060:FN3	5	4.85437	0.0245274	PHYHIPL, PTPRB, IL27RA, NPHS1, CNTN4	4.42446	0.785546	0.401435	22.167
SMART	SM00408:IGc2	5	4.85437	0.031267	VSIG1, NPHS1, LRRC4B, ROR2, CNTN4	4.10072	0.860475	0.388828	27.4264
SMART	SM00034:CLECT	4	3.8835	0.0120272	CLEC12A, CD69, CLEC7A, SELE	8.20145	0.52773	0.52773	11.4947
SMART	SM00303:GPS	3	2.91262	0.020556	LPHN3, EMR2, GPR98	13.2734	0.72411	0.474747	18.9093
INTERPRO	IPR013783:Immunoglobulin-like fold	10	9.70874	0.00119528	MPZL2, VSIG1, VSTM2A, TARP, ICAM2, NPHS1, LRRC4B, ROR2, CNTN4, AMICA1	3.7656	0.250414	0.134214	1.53288
INTERPRO	IPR007110:Immunoglobulin-like	9	8.73786	0.00254287	MPZL2, VSIG1, VSTM2A, TARP, NPHS1, LRRC4B, ROR2, CNTN4, AMICA1	3.74079	0.458609	0.142216	3.23507
INTERPRO	IPR013106:Immunoglobulin V-set	7	6.79612	0.0011738	MPZL2, VSIG1, VSTM2A, TARP, NPHS1, CNTN4, AMICA1	5.85407	0.24652	0.24652	1.50553
INTERPRO	IPR003961:Fibronectin, type III	5	4.85437	0.0126775	PHYHIPL, PTPRB, IL27RA, NPHS1, CNTN4	5.47993	0.953802	0.319108	15.1928
INTERPRO	IPR003598:Immunoglobulin subtype 2	5	4.85437	0.016333	VSIG1, NPHS1, LRRC4B, ROR2, CNTN4	5.07896	0.981103	0.327582	19.1601
INTERPRO	IPR003599:Immunoglobulin subtype	5	4.85437	0.0716708	VSIG1, VSTM2A, NPHS1, CNTN4, AMICA1	3.15511	1	0.697254	61.7317
INTERPRO	IPR017983:GPCR, family 2, secretin-like, conserved site	4	3.8835	0.00152253	LPHN3, PTH2R, EMR2, GPR98	17.3531	0.307335	0.115208	1.94876
INTERPRO	IPR017981:GPCR, family 2-like	4	3.8835	0.00275677	LPHN3, PTH2R, EMR2, GPR98	14.1178	0.48588	0.124587	3.50274
INTERPRO	IPR018378:C-type lectin, conserved site	4	3.8835	0.00694745	CLEC12A, CD69, CLEC7A, SELE	10.1579	0.813659	0.244239	8.61112
INTERPRO	IPR001304:C-type lectin	4	3.8835	0.00694745	CLEC12A, CD69, CLEC7A, SELE	10.1579	0.813659	0.244239	8.61112
INTERPRO	IPR016186:C-type lectin-like	4	3.8835	0.0103928	CLEC12A, CD69, CLEC7A, SELE	8.76789	0.91936	0.3021	12.6227
INTERPRO	IPR013098:Immunoglobulin I-set	4	3.8835	0.0278562	NPHS1, LRRC4B, ROR2, CNTN4	6.03587	0.998896	0.432994	30.5732
INTERPRO	IPR008957:Fibronectin, type III-like fold	4	3.8835	0.0569887	PTPRB, IL27RA, NPHS1, CNTN4	4.5269	0.999999	0.635811	53.1338
INTERPRO	IPR000203:GPS	3	2.91262	0.0139778	LPHN3, EMR2, GPR98	16.4398	0.966373	0.31404	16.6241
INTERPRO	IPR000832:GPCR, family 2, secretin-like	3	2.91262	0.0200839	LPHN3, PTH2R, EMR2	13.5807	0.992475	0.358855	23.0523
INTERPRO	IPR000372:Leucine-rich repeat, cysteine-rich flanking region, N-terminal	3	2.91262	0.0802512	LRRTM3, LRRC4B, SLITRK5	6.31023	1	0.71636	66.0569
INTERPRO	IPR005821:Ion transport	3	2.91262	0.0959848	HCN1, KCNB2, CNGB3	5.6792	1	0.760819	72.8377
INTERPRO	IPR000920:Myelin P0 protein	2	1.94175	0.0281221	MPZL2, VSIG1	69.4125	0.998966	0.410695	30.818
BIOCARTA	h_lympathway:Adhesion and Diapedesis of Lymphocytes	2	1.94175	0.0411467	ICAM2, SELE	38.32	0.549919	0.549919	27.0135
BIOCARTA	h_granulocytesPathway:Adhesion and Diapedesis of Granulocytes	2	1.94175	0.0438439	ICAM2, SELE	35.925	0.573374	0.346834	28.5381

## Sheet: RA-OA
The gene expression profiling of RA was compared with that of OA.
Category	Term	Count	%	PValue	Genes	Fold Enrichment	Bonferroni	Benjamini	FDR
KEGG_PATHWAY	hsa04080:Neuroactive ligand-receptor interaction	80	2.31281	6.01286e-06	CSH1, OPRM1, MCHR1, CGA, MCHR2, GLRA1, THRB, GABRB3, GRIK2, GRIK3, GABRB1, LPAR3, VIPR1, VIPR2, TAAR8, EDNRB, TAAR9, S1PR3, HTR1B, MC1R, GALR1, GRIN2B, GRIN2C, GALR2, HTR1F, HTR5A, GRID1, GABRG2, GABRG3, PTGER3, C5AR1, RXFP1, GZMA, RXFP2, GRIN2A, HTR4, NTSR1, NTSR2, GRM5, SSTR5, CRHR2, GRM2, GABRR1, CHRM3, LPAR6, CHRM1, GRM7, GIPR, MC2R, F2, FSHB, C3AR1, AVPR2, ADORA2A, CYSLTR2, ADCYAP1R1, OPRK1,…	1.59865	0.00115381	0.00115381	0.00748584
KEGG_PATHWAY	hsa04060:Cytokine-cytokine receptor interaction	76	2.19717	0.000171808	IFNA21, ACVRL1, IL9R, IL19, GDF5, TNFSF15, CXCR1, FASLG, CXCR2, TNFSF18, IL10, ACVR1B, CXCR4, IFNG, CCL3L3, CSF3R, IL15RA, IL18RAP, LIFR, CD40, EDAR, IL22, IL20, OSM, CCR9, IL20RB, PPBP, IFNB1, CCR2, INHBC, IL12B, EDA, CCL1, CSF3, CXCL1, CCL3, TNF, CRLF2, CXCL2, CXCL9, TNFRSF8, CCL8, CD70, PF4, CX3CL1, TNFRSF4, IL12RB2, LIF, IFNA2, CCL22, IL17B, CCL23, IFNA6, TNFRSF19, IL2RG, IFNA8, IL18R1, IL6, …	1.48394	0.0324518	0.0109364	0.213694
KEGG_PATHWAY	hsa05200:Pathways in cancer	76	2.19717	0.0681081	FGF6, FGF19, E2F1, FGF18, FGF17, MMP9, PPARG, FGF16, STAT5B, FGF11, FASLG, NFKB1, FGF13, FGF12, MMP1, CTNNB1, CDC42, ACVR1B, WNT1, CASP3, WNT4, CSF3R, NOS2, HHIP, TPR, WNT6, FGF4, PRKCA, WNT10A, RET, AR, CTBP1, RXRG, RUNX1T1, PRKCG, CTNNA3, PRKCB, EP300, PIAS4, PIAS3, JUN, WNT9B, MDM2, FGFR2, DCC, BID, FGFR3, SUFU, LAMB4, IGF1R, LAMB3, RAC2, BCL2, PIK3R5, AXIN2, PIK3R3, FN1, WNT8B, TCF7, IL6, FLT…	1.18534	0.999999	0.353953	58.4476
KEGG_PATHWAY	hsa04020:Calcium signaling pathway	46	1.32986	0.0277004	PLCZ1, ADCY1, GNA15, ERBB4, ADORA2A, CYSLTR2, PPP3R2, ITPKA, EDNRB, HRH1, PDE1B, GRIN2C, GRPR, NOS3, NOS2, PRKACB, CAMK2A, HTR5A, PRKCA, NOS1, SLC8A2, PTGER3, PHKG1, MYLK3, HTR4, GRIN2A, MYLK2, PRKCG, PTGFR, NTSR1, VDAC3, CACNA1S, ITPR1, PRKCB, GRM5, P2RX7, CHRM3, ATP2A3, CHRM1, CACNA1G, CALM3, ADRA1A, CACNA1F, HTR2B, CACNA1D, CACNA1A	1.33706	0.995454	0.194056	29.5129
KEGG_PATHWAY	hsa04630:Jak-STAT signaling pathway	44	1.27204	0.00754644	CSH1, CSF3, IFNA21, IL9R, CRLF2, IL19, STAT5B, IL10, SPRY3, IL12RB2, LIF, IFNA2, IFNA6, IFNG, CSF3R, IL15RA, IL2RG, PIK3R5, IFNA8, PIK3R3, IL13RA2, PTPN6, IL6, IL2RA, SOCS3, CBL, CREBBP, LIFR, SOCS7, IL22, IL20, OSM, CBLC, EP300, IL20RB, PRLR, PIAS4, IFNB1, PIAS3, EPOR, IL12B, IL5RA, IFNA16, IL2	1.4522	0.766462	0.0924083	8.99999
KEGG_PATHWAY	hsa04650:Natural killer cell mediated cytotoxicity	43	1.24313	0.000552128	BID, IFNA21, PRF1, KLRC2, TNF, KLRK1, FASLG, PPP3R2, CD48, IFNA2, CASP3, RAC2, IFNA6, IFNG, ZAP70, PIK3R5, IFNA8, FCGR3A, SHC3, PIK3R3, NFATC2, SH2D1B, FCGR3B, TYROBP, SYK, PRKCA, PTPN6, ICAM1, VAV3, ICAM2, KIR2DS2, PRKCG, KIR2DS4, NCR2, PRKCB, NCR3, LAT, TNFSF10, IFNB1, LCK, IFNA16, KIR3DL1, KLRC1, KIR2DL4	1.65395	0.100609	0.0175177	0.685239
KEGG_PATHWAY	hsa04514:Cell adhesion molecules (CAMs)	37	1.06967	0.0179823	HLA-DQB1, CLDN8, CLDN17, CLDN4, HLA-DRB1, CD8A, CD8B, CLDN6, HLA-DRB3, CLDN10, HLA-DMB, CDH4, CDH5, PVRL1, HLA-DRB4, CD22, HLA-DRB5, ESAM, CNTNAP1, HLA-DOA, HLA-DOB, ICAM1, SELP, PTPRC, MPZ, ICAM2, NRXN1, CD40, HLA-DQA2, PDCD1LG2, HLA-DQA1, SIGLEC1, ITGA9, CD86, CD274, CD58, CNTN1, SELE	1.43394	0.969316	0.152874	20.2217
KEGG_PATHWAY	hsa05322:Systemic lupus erythematosus	33	0.954033	0.00159391	HLA-DQB1, C7, TNF, HLA-DRB1, HLA-DRB3, SNRPD1, HLA-DMB, IL10, H2AFB2, HIST2H2AB, GRIN2B, HIST2H2AC, HIST1H2BJ, IFNG, HLA-DRB4, HLA-DRB5, C2, FCGR3A, HLA-DOA, HLA-DOB, FCGR3B, HIST1H2BA, GRIN2A, ACTN2, CD40, HLA-DQA2, TRIM21, HLA-DQA1, C1QB, C8B, CD86, FCGR2B, HIST1H3B, HIST1H3D, HIST1H2AM, HIST1H3F, HIST1H2AL	1.70523	0.263815	0.0334579	1.96643
KEGG_PATHWAY	hsa04670:Leukocyte transendothelial migration	33	0.954033	0.0267342	CLDN8, MYL7, CLDN17, CLDN4, CLDN6, MMP9, CLDN10, CDH5, CTNNB1, CDC42, EZR, RAC2, CXCR4, ESAM, PIK3R5, RAPGEF4, PIK3R3, RHOH, PRKCA, NOX3, ITK, ICAM1, VAV3, NCF1, NOX1, PRKCG, MAPK11, ACTN2, CTNNA3, PRKCB, CYBB, MAPK13, TXK	1.43066	0.994499	0.20245	28.6359
KEGG_PATHWAY	hsa04660:T cell receptor signaling pathway	31	0.896213	0.0227876	TNF, CD8A, CD8B, PPP3R2, NFKB1, IL10, CDC42, PAK7, RASGRP1, IFNG, ZAP70, PIK3R5, NFATC2, PIK3R3, PTPRC, ITK, PTPN6, VAV3, CD3D, CD3E, CBL, MAPK11, CARD11, LAT, CBLC, PRKCQ, MAPK13, JUN, LCK, GRAP2, IL2	1.46839	0.988036	0.18223	24.9482
KEGG_PATHWAY	hsa04612:Antigen processing and presentation	29	0.838393	0.00149088	HLA-DQB1, IFNA21, KLRC2, HLA-DRB1, CD8A, CD8B, HLA-DRB3, NFYC, IFI30, HLA-DMB, CD74, TAPBP, HSPA1L, IFNA2, IFNA6, TAP1, HLA-DRB4, HLA-DRB5, IFNA8, HLA-DOA, HLA-DOB, CIITA, KIR2DS2, KIR2DS4, CTSS, HLA-DQA2, HLA-DQA1, IFNA16, KIR3DL1, KLRC1, KIR2DL4	1.78741	0.249085	0.0351744	1.84041
KEGG_PATHWAY	hsa04640:Hematopoietic cell lineage	28	0.809483	0.00561144	CSF3, TNF, IL9R, HLA-DRB1, CD8A, CD8B, HLA-DRB3, GYPA, MME, ANPEP, ITGB3, DNTT, HLA-DRB4, CD22, HLA-DRB5, CSF3R, CD5, THPO, IL6, IL2RA, CD3D, FLT3, CD3E, CD1A, CD1E, CD33, EPOR, IL5RA, CD14	1.66557	0.660551	0.0797501	6.76621
KEGG_PATHWAY	hsa04610:Complement and coagulation cascades	23	0.664932	0.00970464	KNG1, C3AR1, C7, C5AR1, CFB, MASP2, F9, C4BPB, F7, PLG, C8B, VWF, C1QB, F5, FGA, SERPINF2, FGB, F2, TFPI, CFH, SERPIND1, C2, CPB2	1.70523	0.846244	0.110437	11.4333
KEGG_PATHWAY	hsa05416:Viral myocarditis	22	0.636022	0.0268383	HLA-DQB1, BID, PRF1, ICAM1, HLA-DRB1, HLA-DRB3, CD40, HLA-DMB, HLA-DQA2, MYH8, HLA-DQA1, CASP3, CD86, RAC2, DMD, HLA-DRB4, HLA-DRB5, MYH13, ABL1, HLA-DOA, ABL2, HLA-DOB, MYH7B	1.58514	0.994611	0.195585	28.7309
KEGG_PATHWAY	hsa05320:Autoimmune thyroid disease	21	0.607112	0.000860325	HLA-DQB1, CGA, PRF1, IFNA21, HLA-DRB1, HLA-DRB3, FASLG, CD40, HLA-DMB, HLA-DQA2, IL10, HLA-DQA1, IFNA2, CD86, IFNA6, HLA-DRB4, HLA-DRB5, IFNA8, IFNA16, HLA-DOA, HLA-DOB, IL2	2.10646	0.152321	0.0233312	1.06586
KEGG_PATHWAY	hsa00982:Drug metabolism	21	0.607112	0.0116295	CYP3A7, CYP2C19, CYP2C8, MAOA, CYP2D6, ADH5, ADH1C, ADH6, ADH1B, ADH7, ADH1A, CYP1A2, FMO1, FMO2, FMO3, UGT2B11, CYP2A6, UGT2B4, GSTZ1, CYP2A7, UGT2A3, UGT2B10, UGT2B15	1.73274	0.894173	0.111489	13.5529
KEGG_PATHWAY	hsa00830:Retinol metabolism	20	0.578202	0.00490553	CYP3A7, CYP1A1, CYP2C19, CYP2C8, ADH5, ADH1C, ADH6, CYP26A1, ADH1B, ADH7, ADH1A, CYP1A2, ALDH1A2, CYP4A11, LRAT, UGT2B11, CYP2A6, UGT2B4, CYP2A7, UGT2A3, UGT2B10, UGT2B15	1.8947	0.611002	0.082254	5.93883
KEGG_PATHWAY	hsa03320:PPAR signaling pathway	20	0.578202	0.0663603	CPT1B, GK2, PPARG, RXRG, FADS2, AQP7, UCP1, ADIPOQ, MMP1, CYP4A11, APOA2, CYP27A1, APOC3, FABP1, SCD5, FABP7, ACSL3, FABP5, ACSL6, FABP6	1.48281	0.999998	0.355612	57.4668
KEGG_PATHWAY	hsa04672:Intestinal immune network for IgA production	19	0.549292	0.00360794	HLA-DQB1, IL6, HLA-DRB1, HLA-DRB3, TNFRSF13B, PIGR, CD40, HLA-DMB, HLA-DQA2, IL10, HLA-DQA1, CCR9, CD86, CXCR4, HLA-DRB4, HLA-DRB5, IL15RA, HLA-DOA, HLA-DOB, IL2	1.98364	0.500414	0.0670444	4.40031
KEGG_PATHWAY	hsa05330:Allograft rejection	18	0.520382	0.000151621	HLA-DQB1, PRF1, TNF, HLA-DRB1, HLA-DRB3, FASLG, CD40, HLA-DMB, HLA-DQA2, IL10, HLA-DQA1, CD86, IFNG, HLA-DRB4, HLA-DRB5, IL12B, HLA-DOA, HLA-DOB, IL2	2.55785	0.0286938	0.0144513	0.188607
KEGG_PATHWAY	hsa05332:Graft-versus-host disease	18	0.520382	0.000497142	HLA-DQB1, PRF1, IL6, TNF, HLA-DRB1, HLA-DRB3, FASLG, HLA-DMB, HLA-DQA2, HLA-DQA1, CD86, IFNG, HLA-DRB4, HLA-DRB5, HLA-DOA, HLA-DOB, KIR3DL1, KLRC1, IL2	2.36109	0.091059	0.0189139	0.617191
KEGG_PATHWAY	hsa04940:Type I diabetes mellitus	16	0.462561	0.0101776	HLA-DQB1, PRF1, TNF, HLA-DRB1, HLA-DRB3, FASLG, HLA-DMB, HLA-DQA2, HLA-DQA1, CD86, IFNG, HLA-DRB4, HLA-DRB5, IL12B, HLA-DOA, HLA-DOB, IL2	1.94884	0.85972	0.109112	11.9585
KEGG_PATHWAY	hsa05310:Asthma	15	0.433651	0.000438042	HLA-DQB1, TNF, RNASE3, HLA-DRB1, HLA-DRB3, CD40, HLA-DMB, HLA-DQA2, HLA-DQA1, IL10, EPX, HLA-DRB4, HLA-DRB5, MS4A2, HLA-DOA, HLA-DOB	2.64605	0.0806813	0.020811	0.544003
KEGG_PATHWAY	hsa03030:DNA replication	15	0.433651	0.00549307	POLE, POLA1, RNASEH1, POLA2, MCM2, RNASEH2A, MCM4, RFC5, PRIM1, RFC3, RFC4, RFC1, POLE2, POLD1, FEN1	2.13154	0.652704	0.0843594	6.62794
KEGG_PATHWAY	hsa00150:Androgen and estrogen metabolism	15	0.433651	0.00728343	HSD3B2, HSD3B1, METTL6, SULT2B1, WBSCR22, METTL2B, UGT2B11, UGT2B4, HSD11B2, UGT2B10, SULT1E1, UGT2A3, UGT2B15, HSD17B7, CYP19A1	2.07393	0.754273	0.095391	8.69928
KEGG_PATHWAY	hsa00983:Drug metabolism	15	0.433651	0.0295266	CYP3A7, UPB1, DPYS, HPRT1, GMPS, ITPA, TYMP, UMPS, UGT2B11, CYP2A6, UGT2B4, CYP2A7, UGT2B10, UGT2A3, UGT2B15	1.78454	0.996831	0.198545	31.1436
KEGG_PATHWAY	hsa00140:Steroid hormone biosynthesis	15	0.433651	0.0510564	HSD3B2, HSD3B1, CYP3A7, CYP1A1, SULT2B1, CYP7B1, UGT2B11, UGT2B4, HSD11B2, UGT2B10, SULT1E1, UGT2A3, UGT2B15, HSD17B7, CYP19A1	1.66816	0.999957	0.301873	47.9238
KEGG_PATHWAY	hsa04930:Type II diabetes mellitus	15	0.433651	0.0601667	IRS4, TNF, SOCS3, HK1, PDX1, ADIPOQ, PRKCD, SLC2A4, GCK, CACNA1G, PIK3R5, PIK3R3, ABCC8, CACNA1D, CACNA1A	1.63267	0.999993	0.336902	53.8174
KEGG_PATHWAY	hsa05340:Primary immunodeficiency	14	0.404741	0.0113862	CIITA, PTPRC, CD8A, CD3D, CD3E, CD8B, TNFRSF13B, RAG2, CD40, BTK, LCK, TAP1, ZAP70, IL2RG	2.04628	0.889051	0.114984	13.2876
KEGG_PATHWAY	hsa04950:Maturity onset diabetes of the young	11	0.318011	0.0145006	HNF1B, HNF1A, HNF4A, GCK, FOXA2, IAPP, NEUROD1, PAX4, HNF4G, PDX1, NR5A2	2.25091	0.939463	0.130838	16.6279
KEGG_PATHWAY	hsa00591:Linoleic acid metabolism	11	0.318011	0.033258	PLA2G4A, ALOX15, CYP3A7, CYP2C19, AKR1B10, CYP2C8, PLA2G1B, CYP1A2, PLA2G3, PLA2G2D, PLA2G2F	2.00974	0.998488	0.213784	34.3681
GOTERM_MF_FAT	GO:0005509~calcium ion binding	202	5.83984	0.00153836	CALHM1, S100A5, MASP2, SNCA, NELL2, STAT5B, SYT9, ITSN2, ITSN1, CDH22, CDH20, DSPP, GRIN2B, GRIN2C, PLA2G1B, CDH23, CDHR1, GRIN2A, CDHR3, F9, CDHR4, COLEC11, F7, PCLO, WDR92, PITPNM2, ATP2C2, CATSPER4, F5, F2, DOC2B, PLA2G2D, PLA2G2F, LALBA, CDK5R1, MST1, CACNB3, LPCAT1, CD69, DMD, TRPC5, HPCAL4, PCDH15, CELSR1, PCDH17, PXDNL, S100A12, CBLC, PLA2G4A, ATP2A3, CD209, PLA2G4F, PLCZ1, PCDHA8, ARSE, L…	1.21332	0.924131	0.110607	2.55884
GOTERM_MF_FAT	GO:0043565~sequence-specific DNA binding	125	3.61376	0.0732674	CDX1, THRB, STAT5B, XRCC6, HOXD12, RORC, HOXD13, RORB, RORA, PDX1, NR2E3, FOXO4, CTNNB1, PGR, GATA2, GATA5, FOXF1, GATA4, ATF6B, OLIG2, CIITA, LBX1, RXRG, HNF4G, NR0B1, MSX1, HNF4A, JUN, SHOX, LBX2, TSHZ2, SOX1, VENTX, WT1, ARX, TCF21, HOXA2, HOXA7, TEF, LHX5, DUX3, DNMT3B, RHOXF2, EWSR1, NKX2-3, TPRX1, DMBX1, TAF1, IKZF1, ESRRB, MAFB, PIF1, TP53BP1, GSX1, ESRRG, ESX1, HOXB3, HOXB4, HDAC2, HOXB7,…	1.13673	1	0.753542	72.2279
GOTERM_MF_FAT	GO:0008233~peptidase activity	123	3.55594	0.0274204	CNDP1, QPCTL, MASP2, MMP9, PGC, ENPEP, USP51, MMP1, LPA, ADAM2, CPA3, LONRF3, ERAP2, TMPRSS12, OMA1, CELA3B, CTRB1, F9, ESPL1, NAPSA, F7, PSMA4, F2, TMPRSS11A, ADAMTS4, ADAMTSL1, KEL, MST1, MME, PSMA8, PEG10, PSMB3, ADAM33, ADAM30, CTRL, CPA5, ADAM29, AGBL1, CFB, ADAM23, AGBL4, HGF, PSMB8, THSD4, ADAM20, ADAM22, PHEX, TPSAB1, CPB2, SPG7, METAP1, DPP10, SPINK2, MMP26, ANPEP, MMP28, DDI2, LNPEP, US…	1.18285	1	0.522512	37.3826
GOTERM_MF_FAT	GO:0070011~peptidase activity, acting on L-amino acid peptides	120	3.46921	0.0169523	CNDP1, MASP2, MMP9, PGC, ENPEP, USP51, MMP1, LPA, ADAM2, CPA3, LONRF3, ERAP2, TMPRSS12, OMA1, CELA3B, CTRB1, F9, ESPL1, NAPSA, F7, PSMA4, F2, TMPRSS11A, ADAMTS4, ADAMTSL1, KEL, MST1, MME, PSMA8, PEG10, PSMB3, ADAM33, ADAM30, CTRL, CPA5, ADAM29, AGBL1, CFB, ADAM23, AGBL4, HGF, PSMB8, THSD4, ADAM20, ADAM22, PHEX, TPSAB1, CPB2, SPG7, METAP1, DPP10, MMP26, ANPEP, MMP28, DDI2, LNPEP, USP18, CASP3, MMP…	1.20655	1	0.436039	25.0144
GOTERM_MF_FAT	GO:0015267~channel activity	118	3.41139	1.28635e-07	KCNC2, CALHM1, KCNC1, GABRB3, AQP9, GRIK2, GABRB1, GRIK3, AQP4, AQP7, CNGB3, KCNK9, MCOLN3, GRIN2B, GRIN2C, KCNK5, MS4A2, CHRNA6, CHRNA1, GRID1, CHRNA2, GJD2, PDPN, GRIN2A, CNGA1, PKD2L2, GABRR3, CATSPER4, GABRR1, TNFAIP1, KCNMB3, GJA10, FXYD2, KCNMB4, FXYD3, PANX1, KCNA2, CACNB3, KCNA5, FXYD6, FXYD7, KCNJ1, GABRQ, GABRP, GABRD, GABRA4, KCNB2, TRPC5, GABRA6, KCTD2, SLC6A18, VDAC3, CACNA1S, KCNK3,…	1.58097	0.000215441	0.000215441	0.000216584
GOTERM_MF_FAT	GO:0022803~passive transmembrane transporter activity	118	3.41139	1.4815e-07	KCNC2, CALHM1, KCNC1, GABRB3, AQP9, GRIK2, GABRB1, GRIK3, AQP4, AQP7, CNGB3, KCNK9, MCOLN3, GRIN2B, GRIN2C, KCNK5, MS4A2, CHRNA6, CHRNA1, GRID1, CHRNA2, GJD2, PDPN, GRIN2A, CNGA1, PKD2L2, GABRR3, CATSPER4, GABRR1, TNFAIP1, KCNMB3, GJA10, FXYD2, KCNMB4, FXYD3, PANX1, KCNA2, CACNB3, KCNA5, FXYD6, FXYD7, KCNJ1, GABRQ, GABRP, GABRD, GABRA4, KCNB2, TRPC5, GABRA6, KCTD2, SLC6A18, VDAC3, CACNA1S, KCNK3,…	1.57714	0.000248121	0.000124068	0.000249442
GOTERM_MF_FAT	GO:0022838~substrate specific channel activity	109	3.1512	4.11133e-06	KCNC2, CALHM1, KCNC1, GABRB3, AQP9, GRIK2, GABRB1, GRIK3, AQP4, AQP7, CNGB3, KCNK9, MCOLN3, GRIN2B, GRIN2C, KCNK5, MS4A2, CHRNA6, CHRNA1, GRID1, CHRNA2, PDPN, GRIN2A, CNGA1, PKD2L2, GABRR3, CATSPER4, GABRR1, TNFAIP1, KCNMB3, FXYD2, KCNMB4, FXYD3, KCNA2, CACNB3, KCNA5, FXYD6, FXYD7, KCNJ1, GABRQ, GABRP, GABRD, GABRA4, KCNB2, TRPC5, GABRA6, KCTD2, SLC6A18, VDAC3, CACNA1S, KCNK3, CACNA2D4, KCNJ5, KC…	1.51175	0.00686283	0.00172014	0.00692206
GOTERM_MF_FAT	GO:0005216~ion channel activity	105	3.03556	8.65226e-06	CALHM1, KCNC2, KCNC1, GABRB3, GRIK2, GABRB1, GRIK3, CNGB3, KCNK9, MCOLN3, GRIN2B, GRIN2C, KCNK5, MS4A2, CHRNA6, CHRNA1, GRID1, CHRNA2, GRIN2A, CNGA1, PKD2L2, GABRR3, CATSPER4, GABRR1, TNFAIP1, KCNMB3, FXYD2, KCNMB4, FXYD3, KCNA2, CACNB3, KCNA5, FXYD6, FXYD7, KCNJ1, GABRQ, GABRP, GABRD, GABRA4, KCNB2, TRPC5, GABRA6, KCTD2, SLC6A18, VDAC3, CACNA1S, KCNK3, CACNA2D4, KCNJ5, KCNJ4, P2RX7, KCNJ8, CACNA…	1.50155	0.0143881	0.00241252	0.0145669
GOTERM_MF_FAT	GO:0008289~lipid binding	102	2.94883	0.0103382	CRABP1, STAR, SNCA, LPAR3, NR2E3, ACBD6, CALB1, PGR, S1PR3, APOA2, APOB, APOE, STARD6, PLA2G1B, VNN1, PITPNC1, RBM12, NCF1, RXRG, CYP26A1, HNF4G, PCLO, SCGB2A1, PITPNM2, LRAT, HNF4A, HSD11B2, UNC13C, DOC2B, SCGB2A2, SH3GL2, GC, SNAP91, SNX8, APOC1, APOC2, AKAP13, PAQR8, ABCA1, PAQR5, APOC3, VAV3, ESRRB, FABP12, ESRRG, HS1BP3, ABCG1, PLEKHA4, APOL2, PLEKHA3, APOL3, CDC42BPG, ADAP2, PON1, FABP1, AP…	1.2512	1	0.326727	16.0518
GOTERM_MF_FAT	GO:0030246~carbohydrate binding	101	2.91992	1.36662e-06	KLRC2, CHIA, C6ORF25, PGLYRP1, TLR2, REG3A, LPHN3, APOB, CLEC4E, CLEC4F, APOE, PGLYRP2, PGLYRP3, CHODL, COLEC11, CLEC12A, NAV2, CD33, CLEC12B, CALR3, CLEC5A, KLRC1, FGFR2, EMCN, REG1P, ENPP3, ALDOB, KLRK1, CCL8, LMAN2, MDK, REG1B, REG1A, CD69, KLRF1, FN1, LMAN1L, EPM2A, LGALS8, AIM1, CD207, CD209, FREM1, TGFBR3, CLEC7A, BMP7, CLEC14A, LGALS9C, MAN2B2, CD93, RSPO3, FGF4, KNG1, APCS, WBSCR17, SIGLE…	1.57491	0.00228647	0.000762737	0.00230096
GOTERM_MF_FAT	GO:0022836~gated channel activity	87	2.51518	1.5751e-05	KCNC2, KCNC1, KCNJ15, GLRA1, GABRB3, KCNAB1, GRIK2, GABRB1, GRIK3, KCNK18, KCNJ10, CNGB3, KCNK12, KCNIP4, KCNK10, KCNQ3, KCNK9, GRIN2B, GRIN2C, KCNK5, SCN7A, CHRNA6, CHRNA1, KCNQ2, KCNG4, GRID1, CHRNA2, GABRG2, GABRG3, CACNG6, GRIN2A, CACNG4, CACNG3, CFTR, CACNG2, CNGA1, KCNA10, GABRR3, CATSPER4, GABRR1, GRM7, KCNH6, KCNH7, SCN11A, TNFAIP1, KCNH5, KCNMB3, KCNMB4, KCNA2, CLCNKB, CACNB3, KCNA5, TPC…	1.54916	0.0260381	0.00292716	0.0265167
GOTERM_MF_FAT	GO:0046873~metal ion transmembrane transporter activity	87	2.51518	0.000142312	KCNC2, CALHM1, KCNC1, KCNJ15, KCNAB1, KCNK18, SNCA, KCNJ10, CNGB3, KCNK12, KCNIP4, KCNK10, KCNQ3, KCNK9, GRIN2B, GRIN2C, SLC24A2, KCNK5, TRPV5, MS4A2, SCN7A, CHRNA6, CHRNA1, KCNQ2, KCNG4, CHRNA2, TRPM3, TRPM6, ABCB11, CACNG6, GRIN2A, CACNG4, CACNG3, CACNG2, CNGA1, TRPM2, KCNA10, ATP2C2, CATSPER4, GRM7, KCNH6, KCNH7, SCN11A, SLC40A1, TNFAIP1, KCNH5, KCNMB3, KCNMB4, SLC39A11, KCNA2, SLC39A12, CACNB…	1.46414	0.212105	0.0168837	0.239343
GOTERM_MF_FAT	GO:0004175~endopeptidase activity	85	2.45736	0.0187926	SPG7, MASP2, PGC, MMP9, MMP26, MMP28, MMP1, DDI2, CASP3, MMP21, LPA, ADAM2, KLK12, USP12, LTF, KLK11, KLK10, PRSS33, TMPRSS12, USP15, OMA1, ADAM11, CELA3B, GZMA, CTRB1, MMP19, F9, OSGEPL1, NAPSA, CTSS, F7, MMP15, TPSD1, NRIP2, CTSW, CARD16, CAPN11, CAPN12, CAPN13, CARD18, PSMA4, PSEN2, F2, CTSE, SERPINB2, CTSC, TMPRSS11A, PRSS42, ADAMTS4, ADAM15, USP6, ADAMTS19, ADAMTS14, KEL, ADAMTS16, MST1, MME…	1.2512	1	0.46371	27.3432
GOTERM_MF_FAT	GO:0005261~cation channel activity	74	2.13935	0.000295793	KCNC2, CALHM1, KCNJ15, KCNC1, KCNAB1, KCNK18, KCNJ10, CNGB3, KCNK12, KCNIP4, KCNK10, KCNQ3, KCNK9, GRIN2B, GRIN2C, SLC24A2, KCNK5, TRPV5, MS4A2, SCN7A, CHRNA6, CHRNA1, KCNQ2, KCNG4, CHRNA2, TRPM3, TRPM6, CACNG6, GRIN2A, CACNG4, CACNG3, CACNG2, CNGA1, TRPM2, KCNA10, CATSPER4, GRM7, KCNH6, KCNH7, SCN11A, TNFAIP1, KCNH5, KCNMB3, KCNMB4, KCNA2, CACNB3, KCNA5, TPCN1, KCNJ1, KCNE1, SCNN1G, HTR3B, TRPC5…	1.48538	0.39075	0.0271538	0.496864
GOTERM_MF_FAT	GO:0019904~protein domain specific binding	73	2.11044	0.0496632	MTSS1, ENAH, GRIK2, MYO7A, STRN, TP63, PTTG2, GRIN2C, MAPT, MS4A2, CNTNAP1, PAG1, SYK, CTBP1, KHDRBS3, NOS1AP, STMN3, CD3E, CCDC88C, NCF1, BAIAP2, SOCS7, USHBP1, ACTN2, CFTR, NR0B2, NR0B1, TACC3, NLRP2, PPARGC1B, ELMO1, TACC2, CARD11, SH2D2A, LAT2, LAX1, GRM7, ITGB1BP2, LCK, RIPK2, GRASP, ADAM15, POLR2J, CXXC4, SFN, MLF1, HAND2, DMD, BCL2, ARR3, PYCARD, AATF, SCNN1G, APBA1, LY6G5B, DTX1, HPCAL4, …	1.2174	1	0.651237	57.5847
GOTERM_MF_FAT	GO:0005506~iron ion binding	71	2.05262	0.0220949	CYP24A1, CYP3A7, CYP2C19, ALOXE3, CYP2S1, SNCA, CYP2D6, DUOX2, BBOX1, MUTYH, CYP4Z2P, CH25H, ALOX12B, LTF, NOS3, NOS2, SCD5, CYP1A1, LEPREL2, CYP26A1, CYP1A2, CYP4X1, ALOX15, CYP27A1, ALOX15B, CYP2A6, HBG1, CYP2A7, GUCY1B3, STEAP1, SLC40A1, PHYHD1, CYP2F1, RSAD2, HFE, PAH, SFXN5, SLC11A1, PIR, EPX, LIAS, NTHL1, HBB, HBD, CYP19A1, ERCC2, NOX3, LPO, TBXAS1, NOS1, FADS1, CYP2C8, NOX1, IDO2, FADS2, I…	1.27246	1	0.499944	31.3524
GOTERM_MF_FAT	GO:0004857~enzyme inhibitor activity	66	1.90807	0.00777163	CSTL1, PPP1R14D, LXN, SNCA, SPINK2, IQGAP2, PTTG2, APOA2, CASP3, LPA, SERPINA7, SERPINA6, RHOH, PI15, TWIST1, WFDC10A, KNG1, ARL2, SOCS3, CST2, SERPINB9, CST9, UMODL1, CARD16, SERPINB5, CST7, SERPINF2, CARD18, TNFAIP8, SERPINB2, TFPI, SERPINB4, SERPINB3, CSTA, WFDC5, SERPINA11, SERPINA12, RNH1, APOC1, APOC2, COL28A1, SFN, AHSG, COL6A3, APOC3, SERPINB12, HRG, SCG5, SERPINB13, ANGPTL3, SPP2, PINX1,…	1.34933	0.999998	0.278706	12.31
GOTERM_MF_FAT	GO:0005529~sugar binding	61	1.76352	1.08924e-05	KLRC2, CHIA, LGALS9C, REG3A, LPHN3, CLEC4E, CD93, CLEC4F, APCS, WBSCR17, SIGLEC10, CHODL, SIGLEC12, COLEC11, CLC, CLEC1A, SIGLEC1, KLRG1, SIGLEC6, KLRG2, CLEC12A, SIGLEC5, LGALS16, CD33, LGALS14, CLEC12B, SIGLEC7, CALR3, CLEC5A, KLRC1, CLEC1B, AIM1L, SORD, REG1P, GALNT6, ALDOB, KLRK1, SFTPA1, LMAN2, PKD1L2, PKD1L3, ZG16B, REG1B, REG1A, FCN3, CD69, FCN1, CD22, KLRF1, LMAN1L, SELP, CLEC2L, LGALS8, …	1.72676	0.0180795	0.00260303	0.0183381
GOTERM_MF_FAT	GO:0005125~cytokine activity	60	1.73461	2.24864e-05	IFNA21, BMP10, NAMPT, IL16, FAM3B, IL19, GDF5, TNFSF15, FASLG, TNFSF18, IL10, CCL3L3, IFNG, NODAL, IL22, IL20, OSM, PPBP, IFNB1, IL12B, CSF3, CXCL1, CCL1, CCL3, TNF, CXCL2, CXCL9, CCL8, IL31, CD70, PF4, CX3CL1, IL17C, LIF, IFNA2, CCL22, CCL23, IL17B, IFNA6, IL17F, IFNA8, THPO, SECTM1, CMTM1, IL6, IL1F10, IL1RN, CCL16, CCL15, ADIPOQ, TNFSF8, TNFSF10, TNFSF11, CMTM7, AREG, BMP7, IFNA16, XCL2, BMP8B…	1.69846	0.0369646	0.00375943	0.0378538
GOTERM_MF_FAT	GO:0031420~alkali metal ion binding	57	1.64788	0.00844876	KCNC2, KCNJ15, KCNC1, SLC5A5, SLC5A4, SLC9A5, KCNAB1, SLC5A1, KCNK18, KCNJ10, KCNK12, TTL, KCNIP4, KCNK10, KCNK9, KCNQ3, MAT1A, SLC23A2, SLC24A3, SLC24A2, KCNK5, SCN7A, KCNQ2, BPNT1, KCNG4, SLC12A8, PDXK, ATP4B, SLC34A1, TRPM2, KCNA10, KCNH6, KCNH7, SCN11A, KCNH5, FXYD2, SLC38A3, KCNA2, KCNA5, KCNJ1, KCNE1, SCNN1G, SLC12A1, SLC8A2, KCNB2, KCNV2, KCNK3, SLC10A1, KCNJ5, KCNJ4, SLC17A3, KCNJ8, SLC17…	1.38	0.999999	0.287073	13.3122
GOTERM_MF_FAT	GO:0005244~voltage-gated ion channel activity	51	1.47441	0.00522268	KCNC2, KCNJ15, KCNC1, KCNAB1, KCNJ10, KCNK12, KCNIP4, KCNK10, KCNK9, KCNQ3, KCNK5, SCN7A, KCNQ2, KCNG4, CACNG6, GRIN2A, CACNG4, CACNG3, CACNG2, CNGA1, KCNA10, CATSPER4, GRM7, KCNH6, KCNH7, SCN11A, TNFAIP1, KCNH5, KCNA2, CLCNKB, CACNB3, KCNA5, TPCN1, KCNJ1, KCNE1, KCNB2, NOX1, KCTD2, KCNV2, CACNA1S, VDAC3, KCNK3, CACNA2D4, KCNJ5, KCNJ4, CYBB, KCNJ8, CACNA1G, CACNA1F, CACNA1D, CACNA1A	1.44369	0.999845	0.22738	8.43904
GOTERM_MF_FAT	GO:0022832~voltage-gated channel activity	51	1.47441	0.00522268	KCNC2, KCNJ15, KCNC1, KCNAB1, KCNJ10, KCNK12, KCNIP4, KCNK10, KCNK9, KCNQ3, KCNK5, SCN7A, KCNQ2, KCNG4, CACNG6, GRIN2A, CACNG4, CACNG3, CACNG2, CNGA1, KCNA10, CATSPER4, GRM7, KCNH6, KCNH7, SCN11A, TNFAIP1, KCNH5, KCNA2, CLCNKB, CACNB3, KCNA5, TPCN1, KCNJ1, KCNE1, KCNB2, NOX1, KCTD2, KCNV2, CACNA1S, VDAC3, KCNK3, CACNA2D4, KCNJ5, KCNJ4, CYBB, KCNJ8, CACNA1G, CACNA1F, CACNA1D, CACNA1A	1.44369	0.999845	0.22738	8.43904
GOTERM_MF_FAT	GO:0008237~metallopeptidase activity	48	1.38768	0.00640949	SPG7, METAP1, ADAMTS19, ADAMTSL1, CNDP1, ADAMTS14, KEL, MMP9, ADAMTS16, MME, MMP26, ANPEP, MMP28, ENPEP, MMP1, CPN1, LNPEP, MMP21, ADAM2, ADAM33, CPA3, ADAM30, ERAP2, OMA1, STAMBP, CPA5, ADAM11, AGBL1, TRHDE, ADAM29, ADAM23, AGBL4, PM20D2, MMP19, OSGEPL1, MMP15, XRCC6BP1, XPNPEP2, FOLH1, AQPEP, THSD4, CPXM1, ADAM20, ADAM22, PHEX, CPB2, ADAMTS4, ADAM15	1.44786	0.999979	0.252554	10.261
GOTERM_MF_FAT	GO:0046906~tetrapyrrole binding	43	1.24313	5.21921e-05	CYP24A1, CYP3A7, CYP2F1, CYP2C19, CYP2S1, DUOX2, CYP2D6, CYP4Z2P, MMACHC, EPX, NOS3, NOS2, HBB, CYP19A1, HBD, LPO, CUBN, NOS1, TBXAS1, CYP1A1, FADS1, CYP2C8, FADS2, GIF, CYP26A1, CYP1A2, HBA1, CYP4F12, IDO1, TCN1, PXDNL, CYP4X1, CYP4A11, CYP7B1, CYBB, CYP27A1, CYP2A6, HBG1, GUCY1B3, CYP2A7, CYP4F3, CYP4F2, HBE1	1.83999	0.0837115	0.00791614	0.0878399
GOTERM_MF_FAT	GO:0030414~peptidase inhibitor activity	42	1.21422	0.00480779	CSTL1, SERPINA11, SERPINA12, LXN, SNCA, SPINK2, COL28A1, PTTG2, AHSG, LPA, SERPINA7, SERPINA6, COL6A3, HRG, SERPINB12, SERPINB13, SPP2, PI15, WFDC10A, KNG1, COL4A3, FETUB, CST2, BIRC5, R3HDML, A2ML1, SERPINB9, CST9, UMODL1, CARD16, SERPINB5, SERPINF2, CST7, CARD18, TNFAIP8, SERPINB2, TFPI, SERPINB4, CSTA, SERPINB3, SERPIND1, WFDC5	1.51529	0.999688	0.222961	7.79395
GOTERM_MF_FAT	GO:0022834~ligand-gated channel activity	41	1.18531	0.000174726	KCNJ15, GLRA1, GABRB3, GRIK2, GRIK3, GABRB1, KCNJ10, CNGB3, KCNJ1, GRIN2B, GRIN2C, SCNN1G, CHRNA6, CHRNA1, HTR3B, GABRQ, GABRP, CHRNA2, GRID1, GABRD, GABRG2, GABRG3, GABRA4, TRPC5, GABRA6, GRIN2A, CFTR, ITPR1, KCNJ5, KCNA10, GABRR3, KCNJ4, P2RX7, GABRR1, GRIA2, KCNJ8, KCNH6, CHRNB3, KCNH7, CHRND, CHRNB2	1.78204	0.253748	0.0193237	0.293782
GOTERM_MF_FAT	GO:0015276~ligand-gated ion channel activity	41	1.18531	0.000174726	KCNJ15, GLRA1, GABRB3, GRIK2, GRIK3, GABRB1, KCNJ10, CNGB3, KCNJ1, GRIN2B, GRIN2C, SCNN1G, CHRNA6, CHRNA1, HTR3B, GABRQ, GABRP, CHRNA2, GRID1, GABRD, GABRG2, GABRG3, GABRA4, TRPC5, GABRA6, GRIN2A, CFTR, ITPR1, KCNJ5, KCNA10, GABRR3, KCNJ4, P2RX7, GABRR1, GRIA2, KCNJ8, KCNH6, CHRNB3, KCNH7, CHRND, CHRNB2	1.78204	0.253748	0.0193237	0.293782
GOTERM_MF_FAT	GO:0008083~growth factor activity	40	1.1564	0.0303687	FGF6, CXCL1, CSF3, FGF19, FGF18, BMP10, NRG4, REG1P, FGF17, NDP, ENDOU, GDF5, FGF16, FGF11, FGF13, FGF12, CSPG5, MDK, GDNF, IL10, MACC1, LIF, TYMP, REG1A, AMELX, PDGFD, ANGPTL3, THPO, FGF4, IL6, NODAL, HGF, OSM, AMBN, PPBP, INHBC, IL12B, AREG, BMP7, BMP8B, IL2	1.37142	1	0.537442	40.503
GOTERM_MF_FAT	GO:0004713~protein tyrosine kinase activity	40	1.1564	0.0467547	FGFR2, FGFR3, ERBB4, FGR, ASZ1, EPHA10, FES, EPHB4, BTK, EPHB2, CTTNBP2, IGF1R, EPHB6, ZAP70, MLKL, MAP2K6, MATK, SYK, ITK, RET, NIN, FLT3, FLT4, BMX, TRIM27, GSG2, KDR, EPHA7, EPHA6, EPHA8, NTRK1, LCK, PDGFRL, TNNI3K, ROR2, TXK, TNK2, ABL1, ABL2, NEK6	1.33012	1	0.647114	55.3453
GOTERM_MF_FAT	GO:0020037~heme binding	39	1.12749	0.000267767	CYP24A1, CYP3A7, CYP2F1, CYP2C19, CYP2S1, DUOX2, CYP2D6, CYP4Z2P, EPX, NOS3, NOS2, HBB, CYP19A1, HBD, LPO, NOS1, TBXAS1, CYP1A1, FADS1, CYP2C8, FADS2, CYP26A1, CYP1A2, HBA1, CYP4F12, IDO1, PXDNL, CYP4X1, CYP4A11, CYP7B1, CYBB, CYP27A1, CYP2A6, HBG1, GUCY1B3, CYP2A7, CYP4F3, CYP4F2, HBE1	1.77917	0.361459	0.0260414	0.449887
GOTERM_MF_FAT	GO:0003774~motor activity	39	1.12749	0.00661964	KIF23, DNAH11, MYL7, KIF22, MYL4, KIF27, DNAH14, DNAH17, MYO7A, MYL1, DNAH3, DNAH2, DNAH7, DNAH6, KIF2C, NPHP3, DNAI1, KIF21A, MYO5B, KIF13B, KIF14, KIF3B, KIF5A, KIF17, MYO3B, KIF18A, MYO1G, DNHD1, CENPE, MYO1H, MYH8, KIF1A, CGN, MYO16, MYH13, KIF19, MYO19, MYH7B, KIF20A	1.51605	0.999985	0.253796	10.58
GOTERM_MF_FAT	GO:0004866~endopeptidase inhibitor activity	39	1.12749	0.00947696	CSTL1, SERPINA11, SERPINA12, LXN, SNCA, SPINK2, COL28A1, PTTG2, AHSG, LPA, SERPINA7, SERPINA6, COL6A3, HRG, SERPINB12, SERPINB13, SPP2, WFDC10A, KNG1, COL4A3, FETUB, CST2, BIRC5, A2ML1, SERPINB9, CST9, CARD16, SERPINB5, SERPINF2, CST7, CARD18, TNFAIP8, SERPINB2, TFPI, SERPINB4, CSTA, SERPINB3, SERPIND1, WFDC5	1.48469	1	0.309902	14.8133
GOTERM_MF_FAT	GO:0022843~voltage-gated cation channel activity	39	1.12749	0.0118978	KCNC2, KCNC1, KCNJ15, KCNAB1, KCNA2, KCNJ10, CACNB3, KCNA5, KCNJ1, KCNQ3, KCNE1, SCN7A, KCNQ2, KCNG4, KCNB2, CACNG6, NOX1, GRIN2A, CACNG4, CACNG3, KCTD2, CACNG2, KCNV2, CACNA1S, CNGA1, KCNJ5, KCNA10, KCNJ4, KCNJ8, GRM7, KCNH6, CACNA1G, KCNH7, SCN11A, CACNA1F, CACNA1D, TNFAIP1, CACNA1A, KCNH5	1.46449	1	0.359508	18.2517
GOTERM_MF_FAT	GO:0001871~pattern binding	39	1.12749	0.0246222	FGFR2, CHIA, ENPP3, C6ORF25, ENDOU, TLR2, PGLYRP1, CCL8, PF4, MDK, AZU1, APOB, CCL23, CRISPLD2, APOE, RSPO3, PGLYRP2, PGLYRP3, HRG, FGFBP1, FGF4, FN1, KNG1, SELP, PTPRC, HAPLN4, CHODL, NLRP3, CCL15, NAV2, STAB1, RPL22, LIPG, FBLN7, TGFBR3, CLEC7A, SERPIND1, BMP7, CD14	1.39792	1	0.513234	34.2792
GOTERM_MF_FAT	GO:0030247~polysaccharide binding	39	1.12749	0.0246222	FGFR2, CHIA, ENPP3, C6ORF25, ENDOU, TLR2, PGLYRP1, CCL8, PF4, MDK, AZU1, APOB, CCL23, CRISPLD2, APOE, RSPO3, PGLYRP2, PGLYRP3, HRG, FGFBP1, FGF4, FN1, KNG1, SELP, PTPRC, HAPLN4, CHODL, NLRP3, CCL15, NAV2, STAB1, RPL22, LIPG, FBLN7, TGFBR3, CLEC7A, SERPIND1, BMP7, CD14	1.39792	1	0.513234	34.2792
GOTERM_MF_FAT	GO:0042165~neurotransmitter binding	38	1.09858	1.2676e-05	QRFPR, MCHR1, GABRB3, GLRA1, NPY2R, GABRB1, SORCS3, GALR1, GRIN2B, GALR2, GRPR, CHRNA6, CHRNA1, HTR3B, GABRQ, GABRP, CHRNA2, GABRD, GABRG2, GABRG3, GABRA4, SLC6A11, GABRA6, SLC6A13, GRIN2A, BRS3, NTSR1, NTSR2, SSTR5, GABRR3, GABRR1, CHRM3, CHRM1, MC2R, CHRNB3, CHRND, CHRNB2, NMBR	2.0365	0.0210086	0.00265053	0.0213405
GOTERM_MF_FAT	GO:0030955~potassium ion binding	37	1.06967	0.00339595	KCNC2, KCNC1, KCNJ15, FXYD2, KCNAB1, KCNA2, KCNK18, KCNJ10, KCNA5, KCNK12, TTL, KCNIP4, KCNK10, KCNJ1, KCNK9, KCNQ3, MAT1A, SLC24A3, SLC24A2, KCNK5, KCNE1, KCNQ2, KCNG4, SLC12A8, SLC12A1, PDXK, ATP4B, KCNB2, KCNV2, KCNK3, KCNJ5, KCNA10, KCNJ4, KCNJ8, KCNH6, KCNH7, KCNH5	1.59562	0.996647	0.184127	5.56658
GOTERM_MF_FAT	GO:0005267~potassium channel activity	35	1.01185	0.0196153	KCNMB3, KCNC2, KCNMB4, KCNC1, KCNJ15, KCNAB1, KCNA2, KCNK18, KCNJ10, KCNA5, KCNK12, KCNIP4, KCNK10, KCNJ1, KCNK9, KCNQ3, KCNK5, KCNE1, KCNQ2, KCNG4, KCNB2, KCTD2, KCNV2, KCNK3, CNGA1, KCNJ5, KCNA10, KCNJ4, KCNJ8, KCNN3, KCNN2, KCNH6, KCNH7, TNFAIP1, KCNH5	1.45263	1	0.471714	28.3621
GOTERM_MF_FAT	GO:0005539~glycosaminoglycan binding	35	1.01185	0.0396645	FGFR2, C6ORF25, TLR2, PGLYRP1, CCL8, PF4, MDK, AZU1, APOB, CCL23, CRISPLD2, APOE, RSPO3, PGLYRP2, PGLYRP3, HRG, FGFBP1, FGF4, FN1, KNG1, SELP, PTPRC, HAPLN4, CHODL, NLRP3, CCL15, STAB1, RPL22, NAV2, LIPG, FBLN7, TGFBR3, SERPIND1, BMP7, CD14	1.38	1	0.615115	49.4112
GOTERM_MF_FAT	GO:0030594~neurotransmitter receptor activity	34	0.982943	7.88534e-05	QRFPR, MCHR1, GABRB3, GLRA1, NPY2R, GABRB1, SORCS3, GALR1, GALR2, GRPR, CHRNA6, CHRNA1, HTR3B, GABRQ, GABRP, CHRNA2, GABRD, GABRG2, GABRG3, GABRA4, GABRA6, BRS3, NTSR1, NTSR2, GABRR3, SSTR5, GABRR1, CHRM3, CHRM1, MC2R, CHRNB3, CHRND, CHRNB2, NMBR	1.97557	0.123733	0.0101089	0.132683
GOTERM_MF_FAT	GO:0015293~symporter activity	34	0.982943	0.0467462	SLC5A5, SLC38A3, SLC5A4, SLC15A1, SLC6A1, SLC6A2, SLC6A20, SLC6A3, SLC5A1, SLC16A12, SLC32A1, SLC1A3, SLC23A2, SLC24A3, SLC24A2, SLC28A3, SLC12A8, SLC12A1, SLC6A11, SLC6A13, SLC34A1, SLC6A14, SLC6A15, SLC6A18, SLC10A1, SLC16A7, SLC17A3, SLC6A7, SLC17A4, SLC13A1, SLC5A6, SLC5A7, SLC46A2, SLC5A12	1.36992	1	0.651849	55.3385
GOTERM_MF_FAT	GO:0043176~amine binding	33	0.954033	0.00315051	CHKA, GLRA1, SLC6A3, CRP, APOC1, DPYS, PAH, AGXT, APOA2, HTR1B, SLC1A3, ALAS2, GRIN2B, FOLR2, FMO3, NOS3, CETP, CHRNA6, NOS2, CHRNA1, HTR1F, CHRNA2, NOS1, HMBS, GRIN2A, IDO1, CHRM3, GRM7, CHRM1, CHRNB3, CHRNB2, CHRND, HTR2B	1.65599	0.994935	0.183955	5.17425
GOTERM_MF_FAT	GO:0005516~calmodulin binding	33	0.954033	0.0900646	ADCY1, MYO7A, IQGAP3, IQGAP2, RRAD, STRN, ITPKA, PDE1B, NOS3, NOS2, CAMK2A, EWSR1, MYO5B, SLC8A2, NOS1, PHKG1, PCNT, MYO1G, MYLK2, RGS16, MYH8, RGS2, INVS, RGS4, KCNN3, KCNN2, MYH13, RIT2, NRGN, CACNA1A, KCNH5, CAMK1D, MAP6D1	1.30114	1	0.800742	79.5893
GOTERM_MF_FAT	GO:0005179~hormone activity	29	0.838393	0.0268669	CSH1, CGA, RETNLB, EDN3, INSL3, UTS2, INSL4, CCK, ADCYAP1, TTR, SCT, RLN1, IAPP, RLN3, RLN2, PTH, NPFF, THPO, ADIPOQ, GCG, TOR2A, RETN, NPY, APITD1, INHBC, CRH, GHRL, FSHB, CORT, CHGB	1.48222	1	0.520863	36.7799
GOTERM_MF_FAT	GO:0019955~cytokine binding	29	0.838393	0.0300996	IL9R, ACVRL1, IL27RA, CXCR1, CXCR2, TNFRSF4, CD74, IL31RA, CCRL2, IL12RB2, CXCR4, IL17F, IL15RA, TNFRSF19, CSF3R, IL2RG, IL13RA2, IL18R1, IL2RA, LIFR, CCR9, PRLR, CCR2, TGFBR3, EPOR, IL5RA, GPR17, IL12B, GFRA2	1.46862	1	0.539584	40.2244
GOTERM_MF_FAT	GO:0008528~peptide receptor activity, G-protein coupled	29	0.838393	0.0508788	OPRM1, QRFPR, AVPR2, MCHR1, C3AR1, OPRK1, NPY2R, CXCR1, FPR3, CXCR2, SORCS3, CCRL2, EDNRB, MC1R, GALR1, CXCR4, GALR2, GRPR, NPSR1, C5AR1, BRS3, NTSR1, NTSR2, CCR9, SSTR5, MC2R, CCR2, GPR17, NMBR	1.40421	1	0.655845	58.489
GOTERM_MF_FAT	GO:0001653~peptide receptor activity	29	0.838393	0.0508788	OPRM1, QRFPR, AVPR2, MCHR1, C3AR1, OPRK1, NPY2R, CXCR1, FPR3, CXCR2, SORCS3, CCRL2, EDNRB, MC1R, GALR1, CXCR4, GALR2, GRPR, NPSR1, C5AR1, BRS3, NTSR1, NTSR2, CCR9, SSTR5, MC2R, CCR2, GPR17, NMBR	1.40421	1	0.655845	58.489
GOTERM_MF_FAT	GO:0005496~steroid binding	28	0.809483	6.31095e-06	GC, STAR, PAQR8, ABCA1, NR2E3, CALB1, PAQR5, PGR, APOA2, SERPINA6, APOC3, PLA2G1B, CETP, SULT1E1, SOAT2, AR, ESRRB, ESRRG, RXRG, ESR1, ESR2, HNF4G, ABCG1, SCGB2A1, HNF4A, HSD11B2, FABP1, SCGB2A2	2.41499	0.0105152	0.00211194	0.0106253
GOTERM_MF_FAT	GO:0005230~extracellular ligand-gated ion channel activity	27	0.780572	0.000215523	GABRB3, GLRA1, GRIK2, GABRB1, GRIK3, GRIN2B, GRIN2C, CHRNA6, CHRNA1, HTR3B, GABRQ, GABRP, CHRNA2, GRID1, GABRD, GABRG2, GABRG3, GABRA4, GABRA6, GRIN2A, GABRR3, P2RX7, GABRR1, GRIA2, CHRNB3, CHRNB2, CHRND	2.06999	0.303049	0.0223123	0.362259
GOTERM_MF_FAT	GO:0004222~metalloendopeptidase activity	27	0.780572	0.048227	SPG7, ADAMTS19, ADAMTS14, KEL, ADAMTS16, MMP9, MMP26, MME, MMP28, MMP1, MMP21, ADAM2, ADAM33, ADAM30, OMA1, ADAM11, ADAM29, ADAM23, MMP19, OSGEPL1, MMP15, THSD4, ADAM20, ADAM22, PHEX, ADAM15, ADAMTS4	1.43307	1	0.654046	56.4924
GOTERM_MF_FAT	GO:0008201~heparin binding	26	0.751662	0.0701987	FGFR2, C6ORF25, CCL8, PF4, MDK, AZU1, APOB, CCL23, APOE, CRISPLD2, RSPO3, HRG, FGFBP1, FGF4, FN1, KNG1, SELP, PTPRC, CCL15, RPL22, NAV2, LIPG, FBLN7, TGFBR3, SERPIND1, BMP7	1.39339	1	0.745847	70.6382
GOTERM_MF_FAT	GO:0005262~calcium channel activity	25	0.722752	0.00541947	CALHM1, CACNB3, TPCN1, GRIN2B, SLC24A2, TRPV5, MS4A2, TRPM3, TRPM6, TRPC5, CACNG6, GRIN2A, CACNG4, CACNG3, CACNG2, CACNA1S, ITPR1, TRPM2, CACNA2D4, CATSPER4, GRM7, CACNA1G, CACNA1F, CACNA1D, CACNA1A	1.74683	0.999889	0.228999	8.74352
GOTERM_MF_FAT	GO:0004519~endonuclease activity	25	0.722752	0.0832503	ELAC2, APEX2, MRE11A, RNASEH1, RAG2, RPP14, MUTYH, RNASE11, RNASE7, RNASE8, TSEN2, ERCC4, NTHL1, FEN1, ZC3H12D, EXO1, RNASE1, EDDM3A, RNASE3, RNASEH2A, RAD50, DNASE2, POP1, POP4, RPP40	1.38	1	0.787509	76.8573
GOTERM_MF_FAT	GO:0003777~microtubule motor activity	24	0.693842	0.0079908	KIF14, DNAH11, KIF23, KIF22, KIF3B, KIF27, KIF5A, KIF17, DNAH14, DNAH17, DNAH3, KIF18A, DNHD1, CENPE, DNAH2, DNAH7, DNAH6, NPHP3, KIF2C, KIF1A, KIF19, KIF21A, KIF13B, KIF20A	1.72051	0.999999	0.279467	12.6356
GOTERM_MF_FAT	GO:0015294~solute:cation symporter activity	24	0.693842	0.0817688	SLC5A5, SLC12A1, SLC15A1, SLC6A1, SLC6A2, SLC6A20, SLC6A11, SLC5A1, SLC6A3, SLC6A13, SLC6A14, SLC6A15, SLC6A18, SLC10A1, SLC32A1, SLC1A3, SLC17A3, SLC6A7, SLC23A2, SLC17A4, SLC13A1, SLC5A6, SLC5A7, SLC28A3	1.39452	1	0.784851	76.2195
GOTERM_MF_FAT	GO:0004091~carboxylesterase activity	24	0.693842	0.0898811	CHKA, CES3, PNLIPRP1, PLB1, ABHD2, ABHD1, PTRH2, CLC, AADAC, PLA2G4A, ACOT7, BAAT, H6PD, LIPG, PLA2G7, PON1, PLA2G1B, ACOT12, PLA2G4F, ABHD12, PLA2G4C, PLA2G3, PLA2G2D, PLA2G2F	1.38	1	0.803345	79.5199
GOTERM_MF_FAT	GO:0003690~double-stranded DNA binding	24	0.693842	0.098504	RAD51AP1, HNF1A, THRB, FOXA2, MRE11A, XRCC6, STAT5B, TP63, PIN4, NR0B1, PURB, WT1, CTNNB1, PURA, MEN1, JUN, TDP1, SAFB, HES2, FOXE1, NEUROD1, NTHL1, FEN1, NR5A1	1.36577	1	0.820893	82.553
GOTERM_MF_FAT	GO:0004879~ligand-dependent nuclear receptor activity	21	0.607112	0.00212734	AR, PTGER3, THRB, ESRRB, PPARG, ESRRG, RXRG, ESR1, RORC, RORB, HNF4G, NR2E3, ESR2, RORA, NR0B2, NR0B1, PGR, HNF4A, NR5A2, NR2F2, NR5A1	1.99861	0.971762	0.138111	3.52212
GOTERM_MF_FAT	GO:0005275~amine transmembrane transporter activity	21	0.607112	0.0371014	SLC38A3, AQP9, SLC6A1, SLC6A2, PDPN, SLC6A20, SLC6A11, SLC6A3, SLC6A13, SLC6A14, SLC6A15, SLC7A14, SLC32A1, SLC1A3, SLC25A13, SLC6A7, SLC7A2, SLC18A2, SLC18A1, SLC5A7, SLC25A15	1.56648	1	0.600596	47.0892
GOTERM_MF_FAT	GO:0019825~oxygen binding	20	0.578202	6.86519e-05	CYP2F1, CYP3A7, CYP1A1, CYP2C19, CYP2C8, CYP26A1, IDO1, CYP4F12, HBA1, CYP1A2, SOD2, CYP4A11, HBG1, CYP2A7, CYP4F3, CYP4F2, HBE1, HBB, HBD, CYP19A1	2.56743	0.10863	0.00953721	0.115527
GOTERM_MF_FAT	GO:0003707~steroid hormone receptor activity	20	0.578202	0.000535451	AR, THRB, ESRRB, PPARG, ESRRG, RXRG, ESR1, RORC, RORB, HNF4G, NR2E3, ESR2, RORA, NR0B2, NR0B1, PGR, HNF4A, NR5A2, NR2F2, NR5A1	2.25305	0.592258	0.0461195	0.89773
GOTERM_MF_FAT	GO:0004540~ribonuclease activity	20	0.578202	0.0222543	EXO1, RNASE1, EXOSC8, EDDM3A, RNASE3, EXOSC7, EXOSC5, RNASEH1, EXOSC3, RNASEH2A, RPP14, ISG20, RNASE11, RNASE7, RNASE8, POP1, POP4, TSEN2, FEN1, RPP40	1.67272	1	0.496111	31.5406
GOTERM_MF_FAT	GO:0004714~transmembrane receptor protein tyrosine kinase activity	20	0.578202	0.0259448	FGFR2, RET, FGFR3, ERBB4, NIN, FLT3, FLT4, TRIM27, EPHA10, EPHB4, KDR, EPHB2, IGF1R, EPHB6, EPHA7, EPHA6, EPHA8, NTRK1, PDGFRL, ROR2	1.64776	1	0.525878	35.7637
GOTERM_MF_FAT	GO:0015370~solute:sodium symporter activity	19	0.549292	0.00331747	SLC5A5, SLC6A1, SLC6A2, SLC6A20, SLC6A11, SLC5A1, SLC6A3, SLC6A13, SLC6A14, SLC6A15, SLC6A18, SLC10A1, SLC32A1, SLC1A3, SLC6A7, SLC23A2, SLC5A6, SLC5A7, SLC28A3	2.01692	0.996174	0.186288	5.44131
GOTERM_MF_FAT	GO:0004896~cytokine receptor activity	18	0.520382	0.0147558	IL18R1, IL9R, IL2RA, IL27RA, LIFR, CXCR1, CXCR2, IL31RA, IL12RB2, PRLR, IL15RA, CSF3R, EPOR, IL2RG, IL5RA, IL12B, GFRA2, IL13RA2	1.80654	1	0.404737	22.1429
GOTERM_MF_FAT	GO:0030165~PDZ domain binding	16	0.462561	0.0157856	NOS1AP, GRIK2, CCDC88C, USHBP1, CFTR, CXXC4, DOCK4, LIN7A, GPR34, GRIA2, GRIN2C, GRM7, DMD, TGFBR3, GRASP, APBA1	1.87914	1	0.419527	23.5018
GOTERM_MF_FAT	GO:0042379~chemokine receptor binding	16	0.462561	0.0231853	CCL1, CXCL1, CCL3, CXCL2, CXCL9, CCL8, PF4, CX3CL1, CCL16, CCL15, CCL22, CCL23, PPBP, CCL3L3, CCR2, XCL2	1.80244	1	0.504236	32.63
GOTERM_MF_FAT	GO:0004869~cysteine-type endopeptidase inhibitor activity	15	0.433651	0.00367246	CSTL1, KNG1, FETUB, SNCA, CST2, PTTG2, BIRC5, AHSG, CST9, CARD16, CST7, CARD18, TNFAIP8, HRG, CSTA	2.23783	0.997893	0.191445	6.00677
GOTERM_MF_FAT	GO:0008009~chemokine activity	15	0.433651	0.0291197	CCL1, CXCL1, CCL3, CXCL2, CXCL9, CCL8, PF4, CX3CL1, CCL16, CCL15, CCL22, CCL23, PPBP, CCL3L3, XCL2	1.79999	1	0.53305	39.1994
GOTERM_MF_FAT	GO:0004521~endoribonuclease activity	15	0.433651	0.0347766	EXO1, RNASE1, EDDM3A, RNASE3, RNASEH1, RNASEH2A, RPP14, RNASE11, RNASE7, RNASE8, POP1, POP4, TSEN2, RPP40, FEN1	1.7617	1	0.581835	44.8967
GOTERM_MF_FAT	GO:0042562~hormone binding	15	0.433651	0.048383	MCHR1, AR, RXFP1, CRHBP, RXFP2, ESR1, ESR2, TTR, SCGB2A1, IGF1R, PRLR, MC1R, SERPINA7, MC2R, CRYM	1.68979	1	0.650583	56.6124
GOTERM_MF_FAT	GO:0016712~oxidoreductase activity, acting on paired donors, with incorporation or reduction of molecular oxygen, reduced flavin or flavoprotein as one donor, and incorporation of one atom of oxygen	13	0.375831	0.00412426	TBXAS1, CYP3A7, CYP2F1, CYP1A1, CYP2S1, CYP2C8, CYP2D6, CYP1A2, CYP4F12, CYP4X1, CYP2A6, CYP2A7, CYP19A1	2.39199	0.999015	0.200128	6.72183
GOTERM_MF_FAT	GO:0008188~neuropeptide receptor activity	13	0.375831	0.0461535	QRFPR, MCHR1, NPY2R, BRS3, NTSR1, NTSR2, SORCS3, SSTR5, GALR1, MC2R, GALR2, GRPR, NMBR	1.79399	1	0.651914	54.8687
GOTERM_MF_FAT	GO:0042923~neuropeptide binding	13	0.375831	0.054885	QRFPR, MCHR1, NPY2R, BRS3, NTSR1, NTSR2, SORCS3, SSTR5, GALR1, MC2R, GALR2, GRPR, NMBR	1.75024	1	0.675546	61.3425
GOTERM_MF_FAT	GO:0004715~non-membrane spanning protein tyrosine kinase activity	13	0.375831	0.054885	ITK, FGR, BMX, FES, BTK, LCK, ZAP70, TXK, TNK2, ABL1, ABL2, SYK, MATK	1.75024	1	0.675546	61.3425
GOTERM_MF_FAT	GO:0016917~GABA receptor activity	12	0.346921	0.00164007	GABRD, GABRG2, GABRR3, GABRG3, GABRR1, GABRB3, GABRA4, GABRB1, GABRA6, ZNRD1, GABRQ, GABRP	2.75999	0.936032	0.11267	2.72583
GOTERM_MF_FAT	GO:0070330~aromatase activity	12	0.346921	0.0024542	CYP4X1, CYP2F1, CYP3A7, CYP1A1, CYP2S1, CYP2C8, CYP2D6, CYP2A6, CYP2A7, CYP4F12, CYP1A2, CYP19A1	2.64959	0.983688	0.151796	4.05282
GOTERM_MF_FAT	GO:0001614~purinergic nucleotide receptor activity	12	0.346921	0.048612	GPR183, GPR174, P2RX7, GPR34, P2RY4, ADORA2A, LPAR6, GPR171, P2RY1, SUCNR1, GPR17, OXGR1	1.83999	1	0.64774	56.7878
GOTERM_MF_FAT	GO:0016502~nucleotide receptor activity	12	0.346921	0.048612	GPR183, GPR174, P2RX7, GPR34, P2RY4, ADORA2A, LPAR6, GPR171, P2RY1, SUCNR1, GPR17, OXGR1	1.83999	1	0.64774	56.7878
GOTERM_MF_FAT	GO:0004890~GABA-A receptor activity	11	0.318011	0.000695494	GABRD, GABRG2, GABRR3, GABRG3, GABRR1, GABRB3, GABRA4, GABRB1, GABRA6, GABRQ, GABRP	3.19578	0.688189	0.0566028	1.16458
GOTERM_MF_FAT	GO:0005326~neurotransmitter transporter activity	11	0.318011	0.00614683	SLC6A1, SLC6A7, SLC6A11, SLC6A2, SLC6A20, SLC6A3, SLC6A13, SLC6A14, SLC6A15, SLC6A18, GABRQ	2.52999	0.999967	0.249399	9.86071
GOTERM_MF_FAT	GO:0005245~voltage-gated calcium channel activity	11	0.318011	0.0205628	GRM7, CACNG6, CACNA1G, CACNG4, CACNB3, CACNG3, CACNG2, CACNA1F, CACNA1D, CACNA1S, CACNA1A	2.16856	1	0.481407	29.519
GOTERM_MF_FAT	GO:0045028~purinergic nucleotide receptor activity, G-protein coupled	11	0.318011	0.0264228	GPR183, GPR174, GPR34, P2RY4, ADORA2A, LPAR6, GPR171, P2RY1, SUCNR1, GPR17, OXGR1	2.09379	1	0.520639	36.2923
GOTERM_MF_FAT	GO:0001608~nucleotide receptor activity, G-protein coupled	11	0.318011	0.0264228	GPR183, GPR174, GPR34, P2RY4, ADORA2A, LPAR6, GPR171, P2RY1, SUCNR1, GPR17, OXGR1	2.09379	1	0.520639	36.2923
GOTERM_MF_FAT	GO:0008066~glutamate receptor activity	11	0.318011	0.0415317	GRM5, GRM2, GRIN2B, GRIA2, GRIK2, GRIN2C, GRM7, GRIK3, GRIN2A, ZNRD1, GRID1	1.9587	1	0.627242	51.0421
GOTERM_MF_FAT	GO:0032813~tumor necrosis factor receptor superfamily binding	11	0.318011	0.0415317	BID, TRAP1, TNFSF10, TNFSF11, TNF, TNFSF15, FASLG, CD70, EDA, TNFSF18, TNFSF8	1.9587	1	0.627242	51.0421
GOTERM_MF_FAT	GO:0005328~neurotransmitter:sodium symporter activity	10	0.289101	0.00504966	SLC6A1, SLC6A7, SLC6A11, SLC6A2, SLC6A20, SLC6A3, SLC6A13, SLC6A14, SLC6A15, SLC6A18	2.75999	0.999792	0.226599	8.17054
GOTERM_MF_FAT	GO:0005164~tumor necrosis factor receptor binding	10	0.289101	0.00743592	TRAP1, TNFSF10, TNFSF11, TNF, TNFSF15, FASLG, CD70, EDA, TNFSF18, TNFSF8	2.62856	0.999996	0.274255	11.8092
GOTERM_MF_FAT	GO:0042287~MHC protein binding	10	0.289101	0.0260459	CD8A, TARP, CD8B, KLRK1, CLEC7A, HLA-DMB, HLA-DOB, CD74, PSMB8, TAPBP	2.20799	1	0.521333	35.8758
GOTERM_MF_FAT	GO:0016814~hydrolase activity, acting on carbon-nitrogen (but not peptide) bonds, in cyclic amidines	10	0.289101	0.0935475	APOBEC2, APOBEC3B, ADAD2, APOBEC3A, GDA, A1CF, ATIC, APOBEC3G, AMPD1, ZBP1	1.78064	1	0.807012	80.8656
GOTERM_MF_FAT	GO:0043178~alcohol binding	9	0.260191	0.0678733	CHKA, APOA2, ADAP2, SLC6A3, CRP, ADH5, APOC1, ADH7, CETP	1.98719	1	0.745627	69.377
GOTERM_MF_FAT	GO:0019239~deaminase activity	9	0.260191	0.0678733	APOBEC2, ADAD2, GDA, GNPDA1, A1CF, ADAL, APOBEC3G, AMPD1, ZBP1	1.98719	1	0.745627	69.377
GOTERM_MF_FAT	GO:0022829~wide pore channel activity	8	0.231281	0.00105452	GJD2, GJA10, AQP9, PANX1, GJA5, GJB1, GJA3, GJB2	4.01453	0.829198	0.080711	1.76075
GOTERM_MF_FAT	GO:0016755~transferase activity, transferring amino-acyl groups	8	0.231281	0.0421784	QPCT, GGT7, GGTLC2, GGTLC1, TGM3, TGM4, TGM5, TGM7	2.3242	1	0.627975	51.5953
GOTERM_MF_FAT	GO:0042166~acetylcholine binding	8	0.231281	0.0701388	CHRM3, CHRM1, CHRNB3, CHRND, CHRNB2, CHRNA6, CHRNA1, CHRNA2	2.10285	1	0.749465	70.6064
GOTERM_MF_FAT	GO:0005242~inward rectifier potassium channel activity	8	0.231281	0.0874294	KCNJ5, KCNJ15, KCNJ4, KCNJ8, KCNH6, KCNH7, KCNJ10, KCNJ1	2.00727	1	0.797357	78.5709
GOTERM_MF_FAT	GO:0005243~gap junction channel activity	7	0.202371	0.0037731	GJD2, GJA10, PANX1, GJA5, GJB1, GJA3, GJB2	3.86399	0.998221	0.190277	6.1665
GOTERM_MF_FAT	GO:0017127~cholesterol transporter activity	7	0.202371	0.0119351	APOA2, APOB, STAR, APOE, CETP, ABCA1, ABCG1	3.21999	1	0.354163	18.3037
GOTERM_MF_FAT	GO:0008329~pattern recognition receptor activity	7	0.202371	0.027976	PGLYRP2, PGLYRP3, PGLYRP1, TLR2, CLEC7A, CD14, DMBT1	2.75999	1	0.524135	37.9822
GOTERM_MF_FAT	GO:0015248~sterol transporter activity	7	0.202371	0.027976	APOA2, APOB, STAR, APOE, CETP, ABCA1, ABCG1	2.75999	1	0.524135	37.9822
GOTERM_MF_FAT	GO:0004697~protein kinase C activity	7	0.202371	0.0396483	PRKCA, PRKCQ, PKN3, PRKCH, PRKCG, PRKCD, PRKCB	2.57599	1	0.620176	49.3969
GOTERM_MF_FAT	GO:0042288~MHC class I protein binding	7	0.202371	0.0539908	CD8A, CD8B, KLRK1, HLA-DMB, HLA-DOB, PSMB8, TAPBP	2.41499	1	0.67375	60.7221
GOTERM_MF_FAT	GO:0015485~cholesterol binding	7	0.202371	0.0710798	SOAT2, APOA2, STAR, APOC3, CETP, ABCA1, ABCG1	2.27293	1	0.746462	71.1032
GOTERM_MF_FAT	GO:0005003~ephrin receptor activity	7	0.202371	0.0710798	EPHA7, EPHB6, EPHA6, EPHA8, EPHA10, EPHB4, EPHB2	2.27293	1	0.746462	71.1032
GOTERM_MF_FAT	GO:0005246~calcium channel regulator activity	7	0.202371	0.0710798	GRM2, NPY, GRM7, HPCAL4, NPY2R, NRXN1, PRKCB	2.27293	1	0.746462	71.1032
GOTERM_MF_FAT	GO:0050897~cobalt ion binding	7	0.202371	0.0710798	METAP1, CUBN, MAT1A, MMACHC, GIF, BIRC5, TCN1	2.27293	1	0.746462	71.1032
GOTERM_MF_FAT	GO:0019198~transmembrane receptor protein phosphatase activity	7	0.202371	0.0909109	PTPRB, PTPRC, PTPRD, PTPRE, PTPRZ1, PTPRR, PTPRS	2.14666	1	0.800632	79.9066
GOTERM_MF_FAT	GO:0004970~ionotropic glutamate receptor activity	7	0.202371	0.0909109	GRIN2B, GRIA2, GRIK2, GRIN2C, GRIK3, GRIN2A, GRID1	2.14666	1	0.800632	79.9066
GOTERM_MF_FAT	GO:0042834~peptidoglycan binding	6	0.173461	0.0127931	PGLYRP2, PGLYRP3, PGLYRP1, TLR2, NLRP3, CD14	3.67999	1	0.368	19.49
GOTERM_MF_FAT	GO:0004993~serotonin receptor activity	6	0.173461	0.0694572	HTR1B, HTR4, HTR2B, HTR3B, HTR1F, HTR5A	2.54768	1	0.749916	70.2415
GOTERM_MF_FAT	GO:0004022~alcohol dehydrogenase (NAD) activity	5	0.14455	0.023585	PTGR1, ADH1C, ADH5, ADH6, ADH1B, ADH7, ADH1A	3.94284	1	0.504095	33.0925
GOTERM_MF_FAT	GO:0050997~quaternary ammonium group binding	5	0.14455	0.0626548	CHKA, APOA2, CRP, APOC1, CETP	3.06666	1	0.720581	66.3589
GOTERM_MF_FAT	GO:0008504~monoamine transmembrane transporter activity	4	0.11564	0.044386	SLC6A2, SLC6A3, SLC18A2, SLC18A1	4.41599	1	0.642158	53.4398
GOTERM_MF_FAT	GO:0033170~protein-DNA loading ATPase activity	4	0.11564	0.044386	RFC5, RFC3, RFC4, RFC1	4.41599	1	0.642158	53.4398
GOTERM_MF_FAT	GO:0003689~DNA clamp loader activity	4	0.11564	0.044386	RFC5, RFC3, RFC4, RFC1	4.41599	1	0.642158	53.4398
GOTERM_MF_FAT	GO:0016019~peptidoglycan receptor activity	4	0.11564	0.044386	PGLYRP2, PGLYRP3, PGLYRP1, CD14	4.41599	1	0.642158	53.4398
GOTERM_MF_FAT	GO:0015185~L-gamma-aminobutyric acid transmembrane transporter activity	4	0.11564	0.044386	SLC32A1, SLC6A1, SLC6A11, SLC6A13	4.41599	1	0.642158	53.4398
GOTERM_MF_FAT	GO:0016165~lipoxygenase activity	4	0.11564	0.076983	ALOX15, ALOXE3, ALOX15B, ALOX12B	3.67999	1	0.767411	74.0443
GOTERM_MF_FAT	GO:0034617~tetrahydrobiopterin binding	3	0.0867303	0.0864755	NOS1, NOS3, NOS2	5.51998	1	0.797028	78.1906
GOTERM_MF_FAT	GO:0004946~bombesin receptor activity	3	0.0867303	0.0864755	GRPR, BRS3, NMBR	5.51998	1	0.797028	78.1906
GOTERM_MF_FAT	GO:0050682~AF-2 domain binding	3	0.0867303	0.0864755	ESRRG, NR0B1, PPARGC1B	5.51998	1	0.797028	78.1906
GOTERM_MF_FAT	GO:0004517~nitric-oxide synthase activity	3	0.0867303	0.0864755	NOS1, NOS3, NOS2	5.51998	1	0.797028	78.1906
GOTERM_MF_FAT	GO:0004769~steroid delta-isomerase activity	3	0.0867303	0.0864755	HSD3B2, EBP, HSD3B1	5.51998	1	0.797028	78.1906
GOTERM_MF_FAT	GO:0034618~arginine binding	3	0.0867303	0.0864755	NOS1, NOS3, NOS2	5.51998	1	0.797028	78.1906
GOTERM_CC_FAT	GO:0016021~integral to membrane	997	28.8234	0.0984561	KLRC2, IL9R, CDH22, LPHN3, CDH20, GRIN2B, TECRL, MC1R, GRIN2C, VNN1, CDH23, PDPN, LIFR, GRIN2A, PKHD1L1, HLA-DQA2, HLA-DQA1, OR1S2, SSTR5, KIAA1524, MC2R, ROR2, TMPRSS11A, KLRC1, RAD21L1, AHCTF1, CACNB3, OR8U1, FAM19A5, SLC29A2, LPCAT1, KLRF1, C19ORF26, HLA-DOA, HLA-DOB, SPNS3, BRI3BP, OR5P2, KIR2DS2, MYADML2, OR1Q1, KIR2DS4, MARCH11, VDAC3, AQP10, GUCY2D, TMEM116, EI24, OR5AK2, TPTE2, AREG, OPRM…	1.03033	1	0.707027	78.9681
GOTERM_CC_FAT	GO:0005886~plasma membrane	812	23.475	1.05205e-09	ALPPL2, KLRC2, IL9R, AMOTL1, ITSN1, CDH22, LPHN3, CDH20, DIRAS2, MC1R, GRIN2B, DIRAS3, GRIN2C, VNN1, CDH23, PDPN, GRIN2A, LIFR, F9, F7, HLA-DQA2, HLA-DQA1, OR1S2, SSTR5, F5, F2, MC2R, TFPI, ROR2, TMPRSS11A, UNC13C, KLRC1, SH3GL2, RAD21L1, RALGPS1, CACNB3, OR8U1, SLC29A2, ZAP70, POTEC, KLRF1, TECTB, HLA-DOA, HLA-DOB, POTED, OR5P2, EPM2A, KIR2DS2, OR1Q1, KIR2DS4, GUCY2D, GNGT2, PKP1, OR5AK2, RGS6, …	1.17685	7.22757e-07	1.44551e-07	1.58257e-06
GOTERM_CC_FAT	GO:0044459~plasma membrane part	529	15.2934	7.2944e-14	KLRC2, IL9R, STRN, AMOTL1, ITSN1, CTNNB1, CTTNBP2, HTR1B, DIRAS2, DIRAS3, MC1R, GRIN2B, GRIN2C, ADAM2, KCNK5, HTR1F, SYK, NCF1, PDPN, CDHR1, LIFR, GRIN2A, PTPRS, HLA-DQA2, PCLO, CTNNA3, HLA-DQA1, SSTR5, MC2R, ROR2, TMPRSS11A, UNC13C, KLRC1, RAD21L1, EMCN, ERBB4, HLA-DRB1, HLA-DRB3, HFE, CACNB3, KCNJ1, SLC29A2, PVRL1, ZAP70, HLA-DRB4, HLA-DRB5, KLRF1, TECTB, HLA-DOA, HLA-DOB, NPHP1, PTH2R, MAOA, P…	1.31448	5.01109e-11	1.67036e-11	1.09723e-10
GOTERM_CC_FAT	GO:0005576~extracellular region	483	13.9636	1.27838e-12	IL9R, C9ORF47, MASP2, PGC, CRHBP, GRIN2B, ADAM2, WNT10A, CELA3B, NODAL, OLFML2B, LIFR, F9, COLEC11, F7, PDCD1LG2, CCDC134, RETN, IGKV1-5, F5, IFNB1, SERPINF2, F2, TFPI, TMPRSS11A, WFDC5, ADAMTS4, GC, EMCN, IGFBPL1, SERPINA11, SERPINA12, MST1, OTOS, ADCYAP1, FAM19A5, IL17C, IFNA2, IL17B, PVRL1, IFNA6, IMPG1, IL17F, PIP, IFNA8, IGKC, TECTB, SPP2, MGAT4A, LY6G5B, IL1RN, PCDH15, HGF, ACPP, APOL2, APO…	1.31542	8.78276e-10	2.19569e-10	1.92311e-09
GOTERM_CC_FAT	GO:0031226~intrinsic to plasma membrane	338	9.77161	3.55899e-18	KLRC2, IL9R, AQP9, ATP1B4, AQP4, LPAR3, CD52, AQP7, CD48, S1PR3, HTR1B, MC1R, GRIN2B, GRIN2C, ADAM2, KCNK5, CHRNA6, CHRNA1, HTR1F, CHRNA2, C5AR1, CD3E, PDPN, ABCB11, NCF1, CDHR1, LIFR, GRIN2A, HTR4, PTPRS, CD40, HLA-DQA2, HLA-DQA1, CCR9, LILRB2, SSTR5, CRHR2, VSIG2, RHCG, CD33, MC2R, CCR2, ROR2, HAS2, TMPRSS11A, CLEC5A, KLRC1, KCNMB3, KCNMB4, CALY, HLA-DRB1, ENPP3, HLA-DRB3, KEL, MME, HFE, CD70, …	1.52283	2.44502e-15	1.22251e-15	5.3537e-15
GOTERM_CC_FAT	GO:0005887~integral to plasma membrane	333	9.62706	1.92968e-18	KLRC2, IL9R, AQP9, ATP1B4, AQP4, LPAR3, CD52, AQP7, CD48, S1PR3, HTR1B, MC1R, GRIN2B, GRIN2C, ADAM2, KCNK5, CHRNA6, CHRNA1, HTR1F, CHRNA2, C5AR1, CD3E, PDPN, ABCB11, NCF1, CDHR1, LIFR, GRIN2A, HTR4, PTPRS, CD40, HLA-DQA2, HLA-DQA1, CCR9, LILRB2, SSTR5, CRHR2, VSIG2, RHCG, CD33, MC2R, CCR2, ROR2, HAS2, TMPRSS11A, CLEC5A, KLRC1, KCNMB3, KCNMB4, CALY, HLA-DRB1, ENPP3, HLA-DRB3, KEL, MME, HFE, CD70, …	1.5344	1.32569e-15	1.32569e-15	2.90278e-15
GOTERM_CC_FAT	GO:0044421~extracellular region part	243	7.02515	1.52666e-08	EDN3, UTS2, IL9R, CHIA, PGC, CRHBP, GDF5, APOB, DSPP, GRIN2B, APOE, IFNG, PLA2G1B, CFH, WNT10A, NODAL, MATN1, CRISP1, VASH1, RETN, C1QB, SCGB1D1, F5, PPBP, IFNB1, SERPINF2, NAV2, F2, TFPI, ADAMTS4, LALBA, GC, MFNG, CD70, AHSG, IL17C, LIF, LAMB4, IFNA2, LAMB3, IL17B, IFNA6, IMPG1, IL17F, IFNA8, TECTB, OLFM1, IL1F10, IL1RN, LGALS8, PCDH15, LAMA1, LAMA3, NPY, SFRP1, PON1, TGFBR3, AREG, IL5RA, BMP7, …	1.38563	1.04881e-05	1.74803e-06	2.29653e-05
GOTERM_CC_FAT	GO:0000267~cell fraction	240	6.93842	0.000525396	ITGB3BP, EDN3, CGA, CYP3A7, AQP9, CRHBP, CYP2D6, XRCC6, SNCA, CD52, ITSN1, CTNNB1, CTTNBP2, APOB, KCNK9, GRIN2B, RAPGEF4, CYP1A1, KIF5A, ABCB11, NCF1, GRIN2A, HTR4, CYP26A1, CYP1A2, BCL2L11, AADAC, LILRB2, VSIG2, PITPNM2, CCR2, F2, HSD11B2, RAD21L1, OAS3, ASZ1, MME, AKAP13, CD70, GPR143, ADCYAP1, IL17C, PVRL1, RAC2, DMD, MOBP, CYP2C8, HOMER1, VDAC3, S100A12, CYP7B1, PLA2G4A, KCNJ8, PON1, CHRNB3, …	1.21309	0.30305	0.0354602	0.787433
GOTERM_CC_FAT	GO:0005626~insoluble fraction	189	5.46401	0.000973695	ITGB3BP, SEPT3, CYP3A7, SLC6A1, AQP9, SLC6A2, GRIK2, SLC6A3, CYP2D6, XRCC6, SNCA, CD52, CSPG5, ITSN1, CTNNB1, TAPBP, CTTNBP2, APOB, PRKAR2A, KCNK9, SLC2A4, GRIN2B, PDE4B, RAPGEF4, FRS2, SAMD4A, DSCAM, CYP1A1, KIF5A, ABCB11, GRIN2A, PSD3, HTR4, CYP26A1, CYP1A2, NR0B1, BCL2L11, CNGA1, AADAC, CYP4X1, LILRB2, VSIG2, LRAT, PI4K2A, HSD11B2, ERC2, EDA, ARHGDIG, RAD21L1, NAPG, ADORA2A, OAS3, ASZ1, MME, T…	1.23314	0.48791	0.0542445	1.45474
GOTERM_CC_FAT	GO:0005624~membrane fraction	185	5.34837	0.000519541	ITGB3BP, SEPT3, CYP3A7, SLC6A1, AQP9, SLC6A2, GRIK2, SLC6A3, CYP2D6, XRCC6, SNCA, CD52, CSPG5, ITSN1, CTNNB1, TAPBP, CTTNBP2, APOB, PRKAR2A, KCNK9, SLC2A4, GRIN2B, RAPGEF4, FRS2, SAMD4A, DSCAM, CYP1A1, KIF5A, ABCB11, PSD3, GRIN2A, HTR4, CYP26A1, CYP1A2, NR0B1, BCL2L11, CNGA1, AADAC, CYP4X1, LILRB2, VSIG2, LRAT, PI4K2A, HSD11B2, ERC2, EDA, ARHGDIG, RAD21L1, NAPG, ADORA2A, OAS3, ASZ1, MME, TCL1A, A…	1.2518	0.30024	0.0388921	0.778689
GOTERM_CC_FAT	GO:0005615~extracellular space	183	5.29055	2.11478e-08	EDN3, BMP10, FGF18, UTS2, IL9R, CHIA, IL16, MMP9, CRHBP, FGF17, PGC, GDF5, IL19, FGF16, TNFSF15, FGF12, TNFSF18, IL10, REG3A, TTR, APOB, APOA2, APOE, IFNG, PLA2G1B, CFH, IL15RA, EDDM3A, SEMG1, CTRB1, NODAL, CRISP1, IL22, VASH1, IL20, RETN, C1QB, SCGB1D1, PPBP, F5, DEFA6, SERPINF2, IFNB1, DEFA5, F2, TFPI, ADAMTS4, CCL1, GC, LALBA, CCL3, MFNG, MSMB, APOC1, APOC2, IL31, CCL8, CD70, CX3CL1, FXYD6, AH…	1.46242	1.45285e-05	2.07551e-06	3.18122e-05
GOTERM_CC_FAT	GO:0030054~cell junction	123	3.55594	0.00122165	SEPT3, ENAH, SRCIN1, GABRB3, GRIK2, GABRB1, GRIK3, STRN, SYT9, ITSN1, AMOTL1, CTNNB1, CTTNBP2, GRIN2B, GRIN2C, STARD8, PARD3B, CHRNA6, CHRNA1, SAMD4A, GRID1, CHRNA2, GJD2, GJD4, ABCB11, PSD3, GRIN2A, ACTN2, PCLO, CTNNA3, CBLN4, IGSF5, GABRR3, GABRR1, CGN, ERC2, UNC13C, DST, GJA10, RAD21L1, PANX1, PANX2, PKHD1, ASZ1, RIMS2, PVRL1, PPL, DMD, GABRQ, NPHP1, GABRP, GABRD, PHACTR1, CNKSR1, GABRA4, SYT1…	1.29983	0.568199	0.0625569	1.82203
GOTERM_CC_FAT	GO:0005694~chromosome	104	3.00665	0.0131063	ITGB3BP, HMGN2, XRCC6, ATP1B4, MAEL, KNTC1, HOXD12, CBX5, PRIM1, CDCA8, SIN3B, OIP5, HIST1H2BJ, TUBG1, TIGD6, CDCA5, TADA2A, SGOL2, RFC5, RFC3, REC8, PRDM9, MAD2L1, RFC4, TIMELESS, RFC1, JUN, SMARCA4, HMGB1, RAD21L1, HMGB3, NEK2, AHCTF1, SYCP1, H2AFB2, JRK, SPC24, SKA3, ASF1B, DNMT3B, HELLS, IKZF1, TP53BP1, PIF1, CREBBP, CASC5, NDC80, SUGT1, HDAC2, HIST1H3B, SUPT16H, RRS1, HIST1H3D, CDY2A, HIST1H…	1.23762	0.999884	0.268412	18.0007
GOTERM_CC_FAT	GO:0045202~synapse	88	2.54409	0.00173401	SEPT3, ENAH, SNCAIP, GLRA1, GABRB3, GRIK2, TLN2, MYO7A, GABRB1, GRIK3, NCS1, STRN, SYT9, ITSN1, CTNNB1, SLC1A3, GRIN2B, GRIN2C, SV2B, CHRNA6, CHRNA1, SAMD4A, GRID1, CDH23, CHRNA2, GABRG2, ANKS1B, GABRG3, GRIN2A, PSD3, MYLK2, NRXN1, PCLO, CDK5, CBLN4, GABRR3, PRKCQ, GRM2, GABRR1, CHRM3, PIAS3, CHRM1, GRM7, PI4K2A, GRIP2, ERC2, UNC13C, DOC2B, SLC40A1, GRASP, CDK5R1, RAD21L1, RAB3C, SNAP91, ERBB4, A…	1.35696	0.696478	0.0764098	2.57692
GOTERM_CC_FAT	GO:0044427~chromosomal part	88	2.54409	0.017866	ITGB3BP, KIF22, HMGN2, ATP1B4, XRCC6, KNTC1, MAEL, CBX5, PRIM1, MEN1, HIST2H2AB, KIF2C, CDCA8, SIN3B, OIP5, HIST2H2AC, HIST1H2BJ, TIGD6, TPR, CDCA5, FANCC, HIST1H1E, SGOL2, NUP85, MCM2, HMGA2, RAD50, PURB, PURA, RFC5, REC8, RFC3, RFC4, MAD2L1, APITD1, TIMELESS, RFC1, RIF1, JUN, SMARCA4, POLA1, AHCTF1, POLA2, SYCP1, H2AFB2, JRK, SPC24, CHD9, CHD7, A1CF, HJURP, NCAPG, CHD2, SKA3, ASF1B, CHD6, DNMT3…	1.24798	0.999996	0.312917	23.7524
GOTERM_CC_FAT	GO:0009986~cell surface	81	2.34172	0.0141095	BMP10, ACVRL1, GLRA1, GPR125, CD8A, SLC6A2, TLR2, FASLG, CXCR2, ENPEP, CD53, CD48, GSR, ACVR1B, GPC2, SLC1A3, SLC2A4, CD93, APOE, MS4A2, CEP290, HHIP, CHRNA1, ICAM1, CD3E, PTPRR, PTPRT, CD40, MMP15, GPR98, CD83, CD86, CNTN1, OTOA, SPTB, FGFR2, PPFIA2, PPFIA4, EMCN, TNF, RTN4RL1, PKHD1, KLRK1, ITGB3, CX3CL1, ALPP, TNFRSF4, EPHB4, CD74, IL12RB2, RGMA, ITGAX, FGA, FGB, CD69, DMD, CD22, IL2RG, SCNN1G…	1.27414	0.999942	0.277768	19.2456
GOTERM_CC_FAT	GO:0042598~vesicular fraction	64	1.85025	0.0019368	JPH3, CYP3A7, AQP9, CYP2C19, CYP2S1, CYP2D6, TP63, TAPBP, LNPEP, APOB, SLC2A4, JPH1, CYP1A1, IGFALS, CYP26A1, CYP1A2, AADAC, CYP4X1, G6PC, LRAT, H6PD, PI4K2A, UGT2B11, HSD11B2, CYP2A6, CYP2A7, UGT2B10, UGT2B15, HSD3B2, HSD3B1, CYP2F1, OAS3, TCL1A, DCT, IGF1R, PVRL1, FMO1, BCL2, DMD, FMO2, FMO3, B4GALNT2, ACSL3, ACSL6, DTNA, CPT1B, EBP, SOAT2, TBXAS1, FADS1, CYP2C8, CYP4F12, VDAC3, ITPR1, PLG, CYP…	1.43583	0.736017	0.0798714	2.87419
GOTERM_CC_FAT	GO:0005792~microsome	63	1.82134	0.00149025	JPH3, CYP3A7, AQP9, CYP2C19, CYP2S1, CYP2D6, TP63, TAPBP, LNPEP, APOB, SLC2A4, JPH1, CYP1A1, IGFALS, CYP26A1, CYP1A2, AADAC, CYP4X1, G6PC, LRAT, H6PD, PI4K2A, UGT2B11, HSD11B2, CYP2A6, CYP2A7, UGT2B10, UGT2B15, HSD3B2, HSD3B1, CYP2F1, OAS3, TCL1A, DCT, IGF1R, PVRL1, FMO1, BCL2, DMD, FMO2, FMO3, B4GALNT2, ACSL3, ACSL6, DTNA, CPT1B, EBP, SOAT2, TBXAS1, FADS1, CYP2C8, CYP4F12, VDAC3, ITPR1, PLG, CYP…	1.45514	0.641048	0.0705696	2.21845
GOTERM_CC_FAT	GO:0044456~synapse part	62	1.79243	0.00598062	SNCAIP, GABRB3, GLRA1, GRIK2, GRIK3, GABRB1, NCS1, STRN, SYT9, GRIN2B, GRIN2C, SV2B, CHRNA6, CHRNA1, GRID1, CHRNA2, ANKS1B, GABRG2, GABRG3, GRIN2A, PSD3, MYLK2, NRXN1, PCLO, GABRR3, GRM2, GABRR1, CHRM3, CHRM1, GRM7, PI4K2A, GRIP2, ERC2, DOC2B, SLC40A1, GRASP, SNAP91, RAB3C, ERBB4, ADORA2A, AMPH, SLC32A1, HTR3B, CAMK2A, APBA1, GABRQ, GABRP, GABRD, GABRA4, SYT10, GABRA6, SHANK1, HOMER1, SHANK2, ITP…	1.37965	0.983772	0.178184	8.62837
GOTERM_CC_FAT	GO:0034702~ion channel complex	55	1.59005	0.00246794	KCNC2, KCNC1, GABRB3, GLRA1, GABRB1, KCNQ3, SCN7A, CHRNA6, CHRNA1, KCNQ2, KCNG4, CHRNA2, GABRG2, GABRG3, CACNG6, CFTR, CACNG3, CACNG2, CNGA1, KCNA10, GABRR3, GABRR1, SCN11A, TNFAIP1, KCNMB3, KCNMB4, FXYD3, KCNA2, CLCNKB, CACNB3, KCNA5, KCNJ1, BEST3, KCNE1, SCNN1G, GABRQ, GABRP, GABRD, GABRA4, KCNB2, GABRA6, KCTD2, KCNV2, CACNA1S, KCNJ5, KCNJ4, KCNJ8, KCNN3, CACNA1G, CHRNB3, CHRND, CHRNB2, CACNA1F…	1.46866	0.816872	0.0950332	3.64882
GOTERM_CC_FAT	GO:0009897~external side of plasma membrane	53	1.53223	6.11878e-05	CD8A, GPR125, GLRA1, TLR2, FASLG, ENPEP, CD48, GSR, GPC2, SLC2A4, APOE, MS4A2, ICAM1, CD3E, CD40, MMP15, CD83, CD86, CNTN1, OTOA, EMCN, TNF, RTN4RL1, PKHD1, KLRK1, ITGB3, TNFRSF4, CD74, IL12RB2, FGA, ITGAX, CD69, FGB, CD22, IL2RG, SCNN1G, TECTB, CD5, SELP, PTPRC, IL2RA, CUBN, TNFRSF13B, ABCG1, KCNJ5, BTLA, VWF, P2RX7, CD274, TGFBR3, CHRNB2, CLEC7A, GFRA3	1.70663	0.041166	0.00524088	0.0920039
GOTERM_CC_FAT	GO:0044463~cell projection part	53	1.53223	0.0695913	GABRB3, GRIK2, GRIK3, SLC5A1, TTLL4, STRN, TTLL6, AQP7, SPAG17, CTNNB1, SLC1A3, GRIN2B, CNTNAP1, CDH23, ANKS1B, TRPM6, C2CD3, KIF5A, ERMN, SLC34A1, ESR1, MYLK2, ACTN2, SLC26A3, TXNDC2, CHRM3, SPAG6, CHRM1, GRM7, THEM4, DNAH11, MYL7, CDK5R1, CCK, ADORA2A, DNAH14, PKHD1, KNCN, DNAH17, DNAH3, CABP4, DNAH2, DNAH7, EZR, GNAT1, CUBN, NOS1, MUC20, FSCB, SLC6A14, ALMS1, P2RX7, SLC5A6	1.23986	1	0.628826	66.2117
GOTERM_CC_FAT	GO:0005911~cell-cell junction	50	1.4455	0.00590953	CLDN8, GJA8, CLDN4, TLN2, SLC5A1, CLDN6, STRN, AMOTL1, GJA5, CDSN, GJA3, CTNNB1, PCDH1, ESAM, PARD3B, GJD2, GJD4, ABCB11, MPP7, CTNNA3, IGSF5, EVPL, CGN, STEAP1, GJA10, CLDN17, PANX1, PANX2, PKHD1, CLDN10, GJC3, CDH5, COL17A1, PVRL1, PPL, CNKSR1, GJB7, CRB3, GJB1, GJB2, LIN7A, P2RX7, DSG4, PKP1, DSG2, DSG3, DSC3, DSC1, ABCC2, TJP2	1.44055	0.982955	0.184207	8.53003
GOTERM_CC_FAT	GO:0045177~apical part of cell	47	1.35877	0.00799796	GM2A, SLC6A20, PKHD1, KNCN, SLC5A1, MYO7A, ASZ1, HFE, CACNB3, ENPEP, ATP6V1B1, CTNNB1, CDC42, CTTNBP2, EZR, P2RY4, SLC23A2, P2RY1, NUMB, KCNE1, TRPV5, NOS3, SCNN1G, SLC4A9, ATP6V0D2, FN1, NLRP5, TRPM6, SLC12A1, CUBN, PDPN, ACY3, ABCB11, MUC20, GIF, CFTR, EDAR, ATP6V1C1, SLC26A3, RHCG, USH1C, CA4, TCHP, FABP1, ABCC2, EDA, OTOA	1.43733	0.995981	0.22179	11.3785
GOTERM_CC_FAT	GO:0045211~postsynaptic membrane	41	1.18531	0.000832645	GABRB3, GLRA1, ADORA2A, GRIK2, GRIK3, GABRB1, STRN, GRIN2B, GRIN2C, CHRNA6, CHRNA1, HTR3B, GABRQ, GABRP, CHRNA2, GRID1, GABRD, GABRG2, ANKS1B, GABRG3, GABRA4, GABRA6, PSD3, GRIN2A, SHANK1, HOMER1, SHANK2, LIN7A, GABRR3, EPHA7, GABRR1, CHRM3, GRIA2, RAPSN, CHRM1, GRM7, CHRNB3, GRIP2, CHRND, CHRNB2, GRASP	1.6625	0.435754	0.050694	1.24523
GOTERM_CC_FAT	GO:0000775~chromosome, centromeric region	36	1.04076	0.00413386	ITGB3BP, KIF22, KNTC1, AHCTF1, CBX5, SPC24, JRK, KIF2C, CDCA8, OIP5, HJURP, SKA3, TIGD6, TPR, HELLS, PINX1, CENPO, CENPN, CENPM, IKZF1, SGOL2, CENPQ, TP53BP1, CREBBP, CENPF, CASC5, NUP85, BIRC5, CENPE, NDC80, SUGT1, CENPI, CENPH, REC8, MAD2L1, APITD1, CORT	1.58925	0.941915	0.139104	6.04118
GOTERM_CC_FAT	GO:0045121~membrane raft	34	0.982943	0.0849366	OPRM1, TNF, ERBB4, LDLR, RTN4RL1, SLC6A2, ASZ1, FASLG, STOML3, ABCA1, GJA3, BTK, CD48, CTTNBP2, PRR3, DMD, MS4A2, NOS3, PAG1, PRKCA, CBL, KIF18A, BIRC3, RGS16, CARD11, LAT, P2RX7, LAT2, LAX1, LCK, NPHS1, PI4K2A, SELE, CD14	1.30153	1	0.66342	73.6901
GOTERM_CC_FAT	GO:0034703~cation channel complex	33	0.954033	0.0505908	KCNMB3, KCNC2, KCNMB4, KCNC1, KCNA2, CACNB3, KCNA5, KCNJ1, KCNQ3, KCNE1, SCNN1G, SCN7A, KCNQ2, KCNG4, KCNB2, CACNG6, CACNG3, KCTD2, CACNG2, KCNV2, CACNA1S, CNGA1, KCNJ5, KCNA10, KCNJ4, KCNJ8, KCNN3, CACNA1G, SCN11A, CACNA1F, CACNA1D, TNFAIP1, CACNA1A	1.36852	1	0.563706	54.203
GOTERM_CC_FAT	GO:0016324~apical plasma membrane	32	0.925123	0.0833497	PKHD1, KNCN, SLC6A20, SLC5A1, MYO7A, ASZ1, CACNB3, ENPEP, ATP6V1B1, CTTNBP2, EZR, P2RY4, SLC23A2, P2RY1, TRPV5, KCNE1, SCNN1G, ATP6V0D2, FN1, TRPM6, SLC12A1, CUBN, PDPN, ACY3, MUC20, GIF, CFTR, SLC26A3, RHCG, CA4, ABCC2, OTOA	1.31707	1	0.662798	72.9953
GOTERM_CC_FAT	GO:0005929~cilium	31	0.896213	0.0893908	DNAH11, MCHR1, HNF1A, KNCN, DNAH14, DNAH17, MYO7A, DNAH3, TTLL4, TTLL6, DNAH2, OPN1SW, DNAH7, CNGB3, SPAG17, DNAI1, ARR3, CEP290, TEKT2, CDH23, GNAT1, KIF5A, FSCB, ALMS1, PCDH15, SNTN, CNGA1, CATSPER4, SPAG6, PDC, SPEF1	1.31548	1	0.676523	75.5521
GOTERM_CC_FAT	GO:0043296~apical junction complex	27	0.780572	0.030257	CLDN8, CLDN17, CLDN4, PKHD1, CLDN6, STRN, CLDN10, AMOTL1, CDSN, CDH5, CTNNB1, PPL, ESAM, PARD3B, CRB3, MPP7, LIN7A, IGSF5, DSG4, EVPL, DSG2, PKP1, CGN, DSG3, DSC3, DSC1, TJP2	1.49293	1	0.417962	37.0089
GOTERM_CC_FAT	GO:0016327~apicolateral plasma membrane	27	0.780572	0.0425535	CLDN8, CLDN17, CLDN4, PKHD1, CLDN6, STRN, CLDN10, AMOTL1, CDSN, CDH5, CTNNB1, PPL, ESAM, PARD3B, CRB3, MPP7, LIN7A, IGSF5, DSG4, EVPL, DSG2, PKP1, CGN, DSG3, DSC3, DSC1, TJP2	1.44902	1	0.508994	48.0112
GOTERM_CC_FAT	GO:0000776~kinetochore	23	0.664932	0.0175286	CENPO, CENPN, KIF22, CENPM, TP53BP1, CREBBP, KNTC1, CENPF, AHCTF1, CASC5, NUP85, NDC80, CENPE, SUGT1, CENPH, CBX5, SPC24, KIF2C, MAD2L1, HJURP, SKA3, TPR, PINX1	1.63512	0.999995	0.324228	23.3573
GOTERM_CC_FAT	GO:0000779~condensed chromosome, centromeric region	21	0.607112	0.0119004	CENPO, CENPN, CENPM, SGOL2, TP53BP1, CREBBP, KNTC1, CENPF, AHCTF1, CASC5, NUP85, NDC80, CENPE, CENPH, SPC24, KIF2C, REC8, MAD2L1, HJURP, SKA3, PINX1	1.74176	0.999732	0.271183	16.4804
GOTERM_CC_FAT	GO:0000777~condensed chromosome kinetochore	19	0.549292	0.0128212	CENPO, CENPN, CENPM, TP53BP1, CREBBP, KNTC1, CENPF, AHCTF1, CASC5, NUP85, NDC80, CENPE, CENPH, SPC24, KIF2C, MAD2L1, HJURP, SKA3, PINX1	1.79324	0.999859	0.271386	17.6436
GOTERM_CC_FAT	GO:0034707~chloride channel complex	16	0.462561	0.0645216	GABRD, GABRG2, GABRG3, FXYD3, GLRA1, GABRA4, GABRB3, GABRA6, GABRB1, CLCNKB, CFTR, BEST3, GABRR3, GABRR1, GABRQ, GABRP	1.59246	1	0.615035	63.3336
GOTERM_CC_FAT	GO:0030018~Z disc	14	0.404741	0.0638975	BMP10, LDB3, ACTN2, MYOZ2, MYOZ3, HOMER1, CTNNB1, TRIM54, GRIN2B, DMD, PSEN2, ITGB1BP2, SLC4A1, JPH1	1.66603	1	0.626989	62.964
GOTERM_CC_FAT	GO:0005921~gap junction	13	0.375831	0.00317654	GJA8, GJA10, GJD2, GJD4, GJB7, PANX1, PANX2, GJC3, GJA5, GJB1, GJB2, GJA3, DSC1	2.4539	0.887607	0.114348	4.67328
GOTERM_CC_FAT	GO:0032994~protein-lipid complex	13	0.375831	0.0175533	MSR1, LDLR, APOC1, APOC2, LSR, APOB, APOA2, SAA2, APOE, APOC4, APOC3, PON1, CETP	2.03323	0.999995	0.316271	23.3864
GOTERM_CC_FAT	GO:0034358~plasma lipoprotein particle	13	0.375831	0.0175533	MSR1, LDLR, APOC1, APOC2, LSR, APOB, APOA2, SAA2, APOE, APOC4, APOC3, PON1, CETP	2.03323	0.999995	0.316271	23.3864
GOTERM_CC_FAT	GO:0042734~presynaptic membrane	12	0.346921	0.0100405	SNCAIP, GRM2, SNAP91, GRIN2B, ADORA2A, GRIK2, GRM7, GABRA6, GRIN2A, NRXN1, ERC2, CAMK2A	2.26514	0.999025	0.250884	14.084
GOTERM_CC_FAT	GO:0031513~nonmotile primary cilium	12	0.346921	0.0220908	GNAT1, MCHR1, HNF1A, KNCN, MYO7A, ARR3, PDC, CEP290, PCDH15, OPN1SW, CNGB3, CNGA1	2.05278	1	0.339508	28.54
GOTERM_CC_FAT	GO:0005657~replication fork	11	0.318011	0.0535025	RFC5, PRIM1, RFC3, RFC4, HDAC2, RFC1, TP53BP1, POLA1, POLA2, PURB, PURA	1.88172	1	0.576222	56.2709
GOTERM_CC_FAT	GO:0030666~endocytic vesicle membrane	11	0.318011	0.0646703	SLC11A1, CORO1A, APOB, GRIA2, LDLR, MDM2, CACNG4, CACNG3, CACNG2, CAMK2A, DMBT1	1.8247	1	0.608336	63.4213
GOTERM_CC_FAT	GO:0005922~connexon complex	10	0.289101	0.0111888	GJD2, GJA10, GJA8, GJD4, GJB7, GJA5, GJC3, GJB1, GJA3, GJB2	2.48822	0.999561	0.265966	15.5709
GOTERM_CC_FAT	GO:0001750~photoreceptor outer segment	9	0.260191	0.00936707	GNAT1, HNF1A, MYO7A, ARR3, PDC, PCDH15, OPN1SW, CNGB3, CNGA1	2.73704	0.998444	0.245054	13.2006
GOTERM_CC_FAT	GO:0030057~desmosome	9	0.260191	0.019153	DSG4, EVPL, DSG2, PKP1, DSG3, PPL, DSC3, DSC1, CDSN	2.46334	0.999998	0.323455	25.2416
GOTERM_CC_FAT	GO:0005891~voltage-gated calcium channel complex	9	0.260191	0.0346196	CACNG6, CACNA1G, CACNB3, CACNG3, CACNG2, CACNA1F, CACNA1D, CACNA1S, CACNA1A	2.2394	1	0.453995	41.1397
GOTERM_CC_FAT	GO:0034364~high-density lipoprotein particle	9	0.260191	0.0707148	APOA2, SAA2, APOE, APOC4, APOC3, PON1, APOC1, APOC2, CETP	1.97067	1	0.627652	66.8203
GOTERM_CC_FAT	GO:0034361~very-low-density lipoprotein particle	8	0.231281	0.0572489	APOA2, APOB, APOE, APOC4, APOC3, APOC1, APOC2, LSR	2.18964	1	0.593437	58.8035
GOTERM_CC_FAT	GO:0034385~triglyceride-rich lipoprotein particle	8	0.231281	0.0572489	APOA2, APOB, APOE, APOC4, APOC3, APOC1, APOC2, LSR	2.18964	1	0.593437	58.8035
GOTERM_CC_FAT	GO:0042101~T cell receptor complex	7	0.202371	0.0124353	CARD11, CD8A, CD3D, CD8B, CD3E, ZAP70, SYK	3.19322	0.999815	0.272683	17.1579
GOTERM_CC_FAT	GO:0042627~chylomicron	7	0.202371	0.0124353	APOA2, APOB, APOE, APOC3, APOC1, APOC2, LSR	3.19322	0.999815	0.272683	17.1579
GOTERM_CC_FAT	GO:0045120~pronucleus	7	0.202371	0.0195763	HNRNPL, HNF1A, RIF1, EZH2, TCL1A, CENPF, RAD50	2.94759	0.999999	0.321633	25.7255
GOTERM_CC_FAT	GO:0032421~stereocilium bundle	7	0.202371	0.0735401	KNCN, MYO7A, USH1C, PCDH15, ESPN, DOCK4, CDH23	2.25404	1	0.628466	68.3057
GOTERM_CC_FAT	GO:0001772~immunological synapse	6	0.173461	0.022578	ICAM1, LAT, PRKCQ, CORO1A, CD3E, GZMA	3.28445	1	0.338248	29.0737
GOTERM_CC_FAT	GO:0034362~low-density lipoprotein particle	6	0.173461	0.0715985	APOB, MSR1, LDLR, APOE, APOC2, LSR	2.5265	1	0.625251	67.2917
GOTERM_CC_FAT	GO:0001917~photoreceptor inner segment	5	0.14455	0.0416375	GNAT1, AIPL1, NOS1, MYO7A, CDH23	3.42131	1	0.509644	47.258
GOTERM_CC_FAT	GO:0042824~MHC class I peptide loading complex	5	0.14455	0.0643392	TAP1, HLA-DMB, HLA-DOB, PSMB8, TAPBP	3.04116	1	0.621699	63.226
GOTERM_CC_FAT	GO:0032279~asymmetric synapse	5	0.14455	0.0643392	GRIA2, CHRM3, ADORA2A, GRM7, CHRM1	3.04116	1	0.621699	63.226
GOTERM_CC_FAT	GO:0034363~intermediate-density lipoprotein particle	4	0.11564	0.0209999	APOB, APOE, APOC3, APOC2	5.47409	1	0.333034	27.3314
GOTERM_CC_FAT	GO:0005663~DNA replication factor C complex	4	0.11564	0.078631	RFC5, RFC3, RFC4, RFC1	3.64939	1	0.64721	70.8269
GOTERM_BP_FAT	GO:0007166~cell surface receptor linked signal transduction	390	11.2749	0.000192271	STRN, CTNNB1, LPHN3, HTR1B, MC1R, GRIN2B, GRIN2C, FOXF1, HTR1F, SYK, OR2S2, WNT10A, GRIN2A, LIFR, PTPRT, OR1S2, SSTR5, MSX1, OR52K2, IFNB1, JUN, MC2R, F2, ROR2, KLRC1, ERBB4, CACNB3, OR8U1, ADCYAP1, SORCS3, IL17C, IFNA2, ZAP70, OR2T5, KLRF1, TCF7, OR5P2, PTH2R, LY6G5B, OR1Q1, DUSP22, HGF, GUCY2D, GNGT2, OR5AK2, RGS6, RGS7, TGFBR3, AREG, OPRM1, FGF6, GPR84, GPR85, GLRA1, TP63, OR51Q1, MAS1L, HTR5A…	1.17077	0.597596	0.0467808	0.363171
GOTERM_BP_FAT	GO:0050877~neurological system process	239	6.90951	0.0563348	UTS2, ADCY1, CRHBP, SNCA, LPAR3, RORB, CTNNB1, CTTNBP2, HTR1B, GRIN2B, GRIN2C, APOE, ADAM2, CHRNA6, CHRNA1, HTR1F, EIF2B5, CDH23, GJD2, OR2S2, CLRN1, C5AR1, KIF5A, CDHR1, KRT12, GRIN2A, MYLK2, PDYN, PCLO, OR1S2, OR52K2, JUN, OR7D4, UNC13C, OR2B6, GJA10, KCNMB3, KCNMB4, RAD21L1, ASZ1, GPR143, OR8U1, OTOS, OR1G1, EPHB2, NPHP3, PVRL1, OR6A2, IMPG1, DMD, OR2T5, HAP1, GNAT1, OR5P2, MAOA, OR1Q1, ALMS1,…	1.10052	1	0.64093	66.6167
GOTERM_BP_FAT	GO:0007186~G-protein coupled receptor protein signaling pathway	227	6.56259	0.0266448	CGA, GPR128, ADCY1, GPR126, GPR125, LPAR3, LPHN3, S1PR3, HTR1B, MC1R, APOE, RAPGEF4, NPSR1, HTR1F, OR2S2, C5AR1, CD3E, GPR135, HTR4, PDYN, OR1S2, CCR9, CRHR2, SSTR5, OR52K2, PPBP, LPAR6, CCR2, MC2R, OR7D4, OR2B6, CDK5R1, CALY, GPR149, GPR143, OR8U1, GPR142, GPR141, SORCS3, OR1G1, ADCYAP1, OR6A2, OR2T5, GNAT1, GPR157, OR5P2, PTH2R, OR1Q1, CELSR1, HOMER1, OR1F1, GNGT2, OR12D3, NPY, OR5AK2, RGS6, RG…	1.12624	1	0.486174	40.0096
GOTERM_BP_FAT	GO:0006955~immune response	194	5.60856	1.73725e-11	CHIA, AQP9, MASP2, SNCA, CLEC4E, IFNG, LILRA5, PLA2G1B, CFH, VNN1, ERAP2, C5AR1, NCF1, HLA-DQA2, HLA-DQA1, PDCD1LG2, CCR9, LILRB2, C1QB, IGKV1-5, PPBP, LILRB5, LILRB4, CCR2, VSIG4, CLEC5A, IGLV3-21, HLA-DRB1, HLA-DRB3, ENPP3, OAS3, HFE, CD70, IFI35, CD74, LIF, SLC11A1, IL17B, PVRL1, ZAP70, HLA-DRB4, HLA-DRB5, HLA-DOA, IGKC, HLA-DOB, NKX2-3, ST6GAL1, TCF7, CFB, IL1F10, IL1RN, KIR2DS2, KIR2DS4, BTL…	1.56653	8.22416e-08	4.11208e-08	3.28707e-08
GOTERM_BP_FAT	GO:0006811~ion transport	182	5.26164	3.07438e-05	KCNC2, CALHM1, KCNC1, GABRB3, SLC9A5, GRIK2, GRIK3, GABRB1, ATP1B4, CNGB3, CTTNBP2, KCNK9, GRIN2B, MCOLN3, GRIN2C, KCNK5, SLC4A1, CHRNA6, CHRNA1, CHRNA2, GRID1, SLC12A8, SLC22A24, SLC34A1, GRIN2A, TCN1, CNGA1, PKD2L2, GABRR3, CATSPER4, ATP2C2, GABRR1, RHCG, F2, SLC40A1, TNFAIP1, KCNMB3, KCNMB4, FXYD2, SLC38A3, FXYD3, PANX1, KCNA2, ENPP3, ASZ1, CCL8, HFE, CACNB3, KCNA5, ATP6V1B1, FXYD6, SFXN5, FXY…	1.32037	0.135448	0.0120554	0.0581545
GOTERM_BP_FAT	GO:0010604~positive regulation of macromolecule metabolic process	182	5.26164	0.00773509	BMP10, CDX1, THRB, XRCC6, STAT5B, SNCA, HOXD13, TLR3, RORB, NR2E3, RORA, PDX1, FOXO4, GDNF, CITED4, IL10, CTNNB1, IL31RA, WNT1, GATA2, APOA2, MYOCD, GATA5, APOE, FOXF1, IFNG, GATA4, PLA2G1B, SAMD4A, EIF2B5, SYK, CIITA, ANAPC1, PCBD2, CD3E, NODAL, RXRG, MED14, GRHL3, CD40, IL22, PPARGC1A, TRERF1, BOLL, PPARGC1B, IL20, EP300, PIAS4, HNF4A, PIAS3, JUN, PSMA4, F2, VGLL2, SMARCA4, FZR1, WT1, LIF, TCF2…	1.18325	1	0.26962	13.6641
GOTERM_BP_FAT	GO:0007267~cell-cell signaling	177	5.11709	1.90156e-12	EDN3, CGA, FGF18, UTS2, SLC6A1, GABRB3, SLC6A2, GRIK2, FGF17, GDF5, FGF16, SNCA, FGF11, LPAR3, FGF13, FGF12, ENPEP, PDX1, VIPR1, GDNF, VIPR2, TNFSF18, IL10, CTNNB1, PGR, CTTNBP2, WNT4, HTR1B, GRIN2B, GRIN2C, APOE, GATA4, GALR2, RAPGEF4, CHRNA6, WNT6, CHRNA1, FRS2, HTR1F, SYK, GJD2, KIF5A, GRIN2A, LRTOMT, MYLK2, PDYN, NTSR1, IL22, PCLO, GABRR3, LILRB2, SIRPG, GABRR1, CD33, GPR56, UNC13C, GRAP2, LA…	1.64364	9.00213e-09	9.00213e-09	3.59801e-09
GOTERM_BP_FAT	GO:0042127~regulation of cell proliferation	173	5.00145	0.00225345	EDN3, BMP10, FGF18, FGF17, STAT5B, TNFSF15, HOXD13, STRN, NR2E3, PDX1, FOXO4, VIPR1, IL10, CTNNB1, IL31RA, PGR, CTTNBP2, S1PR3, CDCA7, MYOCD, APOE, IFNG, GATA4, PLA2G1B, MATK, SYK, LBX1, CD3E, NODAL, LIFR, CD40, VASH2, VASH1, PDCD1LG2, SSTR5, SIRPG, TRIM35, MSX1, NOP2, TIMELESS, HNF4A, ALOX15B, IFNB1, FGFR1OP, JUN, CD33, RIPK2, VSIG4, MCTS1, FGFR2, FGFR3, ERBB4, IFITM1, ADORA2A, REG1P, ASZ1, IFI3…	1.22477	0.999977	0.151517	4.17875
GOTERM_BP_FAT	GO:0042592~homeostatic process	171	4.94363	0.000451954	CASR, GNA15, SLC9A5, AQP9, GRIK2, GRIK3, XRCC6, STAT5B, SNCA, LPAR3, CD52, PDX1, CTNNB1, IL31RA, S1PR3, APOA2, APOB, SLC2A4, GRIN2B, GRIN2C, APOE, IFNG, GALR2, SLC4A1, CHRNA6, OLIG2, CHRNA1, EIF2B5, GJD2, C5AR1, SLC34A1, GRIN2A, PPARGC1A, TRERF1, NTSR2, BCL2L11, CCR9, SSTR5, EP300, TXNDC2, HNF4A, RHCG, RFC1, JUN, CCR2, F2, SLC40A1, CCL1, KCNMB3, KCNMB4, C3AR1, CCL3, ERBB4, ADORA2A, PKHD1, MRE11A,…	1.26865	0.882349	0.0593121	0.85169
GOTERM_BP_FAT	GO:0006952~defense response	170	4.91472	1.45844e-09	KLRC2, MASP2, GRIK2, STAT5B, SNCA, TLR2, PGLYRP1, TLR3, APOBEC3G, DEFB106B, IL10, IL31RA, TAPBP, CD48, REG3A, S1PR3, APOA2, PAGE1, GRIN2B, RNASE7, PGLYRP2, IFNG, HIST1H2BJ, PGLYRP3, CFH, MS4A2, CSF3R, VNN1, MX1, MX2, CIITA, C5AR1, PDPN, NCF1, CD40, IL22, GAGE1, CCR9, C1QB, LILRB2, GAGE3, PPBP, LILRB5, DEFA6, SERPINF2, IFNB1, DEFA5, CCR2, F2, RIPK2, VSIG4, CLEC5A, PLA2G2D, KIR2DL4, LALBA, C3AR1, C…	1.54013	6.90424e-06	2.30142e-06	2.75953e-06
GOTERM_BP_FAT	GO:0007155~cell adhesion	165	4.77016	9.99311e-05	ITGB3BP, MTSS1, MPZL2, NELL2, ZAN, MEGF10, CTNNB1, CDH22, REG3A, CDH20, ADAM2, CSF3R, VNN1, SPON1, CDH23, DSCAM, SYK, RET, PDPN, BYSL, CDHR1, CDHR3, PTPRS, CDHR4, ACTN2, PTPRT, BCL2L11, CTNNA3, SIRPG, F5, HEPACAM, CD33, GPR56, ROR2, EDA, COL24A1, DST, EMCN, CDK5R1, PKHD1, COL28A1, ITGB3, CX3CL1, PCDHAC1, LAMB4, LAMB3, ITGAX, PVRL1, ANGPTL3, FN1, NPHP1, ADAM23, PCDH15, CELSR1, PCDH17, MUC4, ITGA9,…	1.31332	0.376931	0.0310476	0.188911
GOTERM_BP_FAT	GO:0022610~biological adhesion	165	4.77016	0.000107951	ITGB3BP, MTSS1, MPZL2, NELL2, ZAN, MEGF10, CTNNB1, CDH22, REG3A, CDH20, ADAM2, CSF3R, VNN1, SPON1, CDH23, DSCAM, SYK, RET, PDPN, BYSL, CDHR1, CDHR3, PTPRS, CDHR4, ACTN2, PTPRT, BCL2L11, CTNNA3, SIRPG, F5, HEPACAM, CD33, GPR56, ROR2, EDA, COL24A1, DST, EMCN, CDK5R1, PKHD1, COL28A1, ITGB3, CX3CL1, PCDHAC1, LAMB4, LAMB3, ITGAX, PVRL1, ANGPTL3, FN1, NPHP1, ADAM23, PCDH15, CELSR1, PCDH17, MUC4, ITGA9,…	1.31145	0.400144	0.0314369	0.204057
GOTERM_BP_FAT	GO:0009891~positive regulation of biosynthetic process	162	4.68343	0.000206304	BMP10, CDX1, THRB, XRCC6, STAT5B, HOXD13, TLR3, RORB, NR2E3, RORA, PDX1, FOXO4, GDNF, CITED4, IL10, CTNNB1, IL31RA, WNT1, GATA2, APOA2, MYOCD, GATA5, APOE, FOXF1, IFNG, GATA4, PLA2G1B, SAMD4A, EIF2B5, SYK, CIITA, PCBD2, CD3E, NODAL, RXRG, MED14, GRHL3, IL22, PPARGC1A, TRERF1, BOLL, PPARGC1B, EP300, HNF4A, JUN, F2, VGLL2, SMARCA4, ADORA2A, KLRK1, APOC2, ABCA1, WT1, LIF, TCF21, SLC11A1, HOXA2, TEAD…	1.29872	0.623464	0.0454465	0.389628
GOTERM_BP_FAT	GO:0007049~cell cycle	162	4.68343	0.0214692	CEP72, SEPT3, DBF4B, XRCC2, PRC1, DBF4, DTYMK, KNTC1, MAEL, PTTG2, AURKA, FOXO4, CTNNB1, MEI1, CDCA8, MC1R, OIP5, IFNG, CDCA2, TUBG1, PARD3B, CDCA5, MAP2K6, CDCA3, ANAPC1, ESCO1, ZC3HC1, PDPN, SGOL2, RBL1, POLE, RINT1, LIG3, ESPL1, TACC3, BOLL, VASH1, TACC1, TACC2, REC8, PA2G4, EP300, MAD2L1, PRDM9, HEPACAM, TIMELESS, MAPK4, PSMA4, TMPRSS11A, MAD2L2, DST, MCTS1, NEK6, FZR1, NEK2, PKHD1, MRE11A, L…	1.16316	1	0.43672	33.6777
GOTERM_BP_FAT	GO:0031328~positive regulation of cellular biosynthetic process	158	4.56779	0.000418346	BMP10, CDX1, THRB, XRCC6, STAT5B, HOXD13, TLR3, RORB, RORA, PDX1, NR2E3, FOXO4, GDNF, CITED4, IL10, CTNNB1, IL31RA, WNT1, GATA2, APOA2, MYOCD, GATA5, APOE, FOXF1, IFNG, GATA4, PLA2G1B, SAMD4A, EIF2B5, SYK, CIITA, PCBD2, CD3E, NODAL, RXRG, MED14, GRHL3, IL22, PPARGC1A, TRERF1, BOLL, PPARGC1B, EP300, HNF4A, JUN, VGLL2, SMARCA4, ADORA2A, KLRK1, APOC2, ABCA1, WT1, LIF, TCF21, SLC11A1, HOXA2, TEAD4, I…	1.28514	0.86205	0.0582602	0.788595
GOTERM_BP_FAT	GO:0010557~positive regulation of macromolecule biosynthetic process	148	4.27869	0.00147378	BMP10, CDX1, THRB, XRCC6, STAT5B, HOXD13, TLR3, RORB, RORA, PDX1, NR2E3, FOXO4, GDNF, CITED4, IL10, IL31RA, CTNNB1, WNT1, GATA2, APOA2, MYOCD, GATA5, FOXF1, IFNG, GATA4, PLA2G1B, SAMD4A, EIF2B5, SYK, CIITA, PCBD2, CD3E, NODAL, RXRG, MED14, GRHL3, IL22, PPARGC1A, TRERF1, BOLL, PPARGC1B, EP300, HNF4A, JUN, F2, VGLL2, SMARCA4, WT1, LIF, TCF21, SLC11A1, HOXA2, TEAD4, IL17F, HOXA7, RUNX2, NKX2-3, TAF1…	1.26087	0.999072	0.113416	2.75202
GOTERM_BP_FAT	GO:0010033~response to organic substance	146	4.22087	0.0674324	CGA, ADCY1, SLC6A1, STAR, AQP9, SLC6A3, SNCA, STAT5B, TLR2, TLR3, AURKA, FOXO4, AGXT, IL10, CTNNB1, CD48, CTTNBP2, HTR1B, APOB, APOA2, PRKAR2A, GRIN2B, APOE, IFNG, ATF6B, PLA2G1B, PRKACB, EIF2B5, CIITA, CYP1A1, SOCS3, BAIAP2, GRIN2A, LIFR, SOCS7, NR0B1, PPARGC1B, RETN, C1QB, MSX1, EP300, HNF4A, SERPINF2, PIAS3, JUN, HSD11B2, RIPK2, PANX1, ERBB4, ADORA2A, ALDOC, ALDOB, ASZ1, DERL3, AHSG, IL12RB2, …	1.12824	1	0.685127	73.3118
GOTERM_BP_FAT	GO:0051173~positive regulation of nitrogen compound metabolic process	144	4.16305	0.00278879	BMP10, CDX1, THRB, XRCC6, STAT5B, HOXD13, RORB, RORA, PDX1, NR2E3, FOXO4, GDNF, CITED4, IL10, IL31RA, CTNNB1, WNT1, GATA2, MYOCD, GATA5, APOE, FOXF1, IFNG, GATA4, PLA2G1B, CIITA, PCBD2, NODAL, RXRG, MED14, GRHL3, CD40, IL22, PPARGC1A, TRERF1, PPARGC1B, EP300, HNF4A, JUN, VGLL2, SMARCA4, ADORA2A, KLRK1, ABCA1, WT1, LIF, TCF21, SLC11A1, HOXA2, TEAD4, IL17F, HOXA7, RUNX2, NKX2-3, TAF1, IKZF2, IKZF1,…	1.24584	0.999998	0.167747	5.14688
GOTERM_BP_FAT	GO:0045935~positive regulation of nucleobase, nucleoside, nucleotide and nucleic acid metabolic process	138	3.98959	0.0051166	BMP10, CDX1, THRB, XRCC6, STAT5B, HOXD13, RORB, RORA, PDX1, NR2E3, FOXO4, GDNF, CITED4, IL10, IL31RA, CTNNB1, WNT1, GATA2, MYOCD, GATA5, APOE, FOXF1, IFNG, GATA4, PLA2G1B, CIITA, PCBD2, NODAL, RXRG, MED14, GRHL3, CD40, IL22, PPARGC1A, TRERF1, PPARGC1B, EP300, HNF4A, JUN, VGLL2, SMARCA4, ADORA2A, ABCA1, WT1, LIF, TCF21, SLC11A1, HOXA2, TEAD4, IL17F, HOXA7, RUNX2, NKX2-3, TAF1, IKZF2, IKZF1, RFX4, …	1.23219	1	0.227669	9.24984
GOTERM_BP_FAT	GO:0010628~positive regulation of gene expression	132	3.81613	0.00228176	BMP10, CDX1, THRB, XRCC6, STAT5B, HOXD13, RORB, RORA, PDX1, NR2E3, FOXO4, GDNF, CITED4, IL10, IL31RA, CTNNB1, WNT1, GATA2, MYOCD, GATA5, FOXF1, IFNG, GATA4, PLA2G1B, CIITA, PCBD2, NODAL, RXRG, GRHL3, MED14, IL22, PPARGC1A, TRERF1, PPARGC1B, EP300, HNF4A, JUN, VGLL2, SMARCA4, WT1, LIF, TCF21, SLC11A1, HOXA2, TEAD4, IL17F, HOXA7, RUNX2, DNMT3B, NKX2-3, TAF1, IKZF2, IKZF1, RFX4, MAFB, KLF13, TAF8, T…	1.26585	0.99998	0.151132	4.23018
GOTERM_BP_FAT	GO:0006812~cation transport	128	3.70049	0.00134841	KCNC2, CALHM1, KCNC1, SLC9A5, ATP1B4, KCNK9, GRIN2B, KCNK5, SLC12A8, SLC34A1, GRIN2A, TCN1, CNGA1, CATSPER4, ATP2C2, RHCG, F2, SLC40A1, TNFAIP1, KCNMB3, FXYD2, KCNMB4, SLC38A3, PANX1, KCNA2, HFE, CCL8, CACNB3, KCNA5, ATP6V1B1, SFXN5, KCNJ1, SLC11A1, SLC30A2, SLC30A8, KCNB2, TRPC5, UCP1, KCTD2, CACNA1S, ATP13A5, KCNK3, CACNA2D4, ATP13A4, KCNJ5, KCNJ4, P2RX7, CORO1A, NPY, UCP3, ATP2A3, KCNJ8, CACNA…	1.28964	0.998318	0.106013	2.52074
GOTERM_BP_FAT	GO:0009611~response to wounding	127	3.67158	0.000333685	MASP2, STAT5B, TLR2, TLR3, IL10, REG3A, S1PR3, APOA2, LPA, GRIN2C, CFH, MS4A2, VNN1, CIITA, CYP1A1, PDPN, GRIN2A, F9, GRHL3, F7, CD40, IL22, C1QB, F5, HNF4A, SERPINF2, F2, CCR2, TFPI, RIPK2, VSIG4, PLA2G2D, C3AR1, CCL3, ADORA2A, MST1, CCL8, ITGB3, MDK, AHSG, IL17C, SLC11A1, IFNA2, IL17B, FGA, FGB, IL17F, P2RY1, FN1, PTPN6, CFB, IL1RN, S100A12, APOL2, APOL3, P2RX7, CLEC7A, PLA2G4C, ACVRL1, ELF3, F…	1.3351	0.79401	0.0548636	0.629483
GOTERM_BP_FAT	GO:0045941~positive regulation of transcription	127	3.67158	0.00386088	BMP10, CDX1, THRB, STAT5B, XRCC6, HOXD13, RORB, RORA, PDX1, NR2E3, FOXO4, GDNF, CITED4, IL10, IL31RA, CTNNB1, GATA2, WNT1, MYOCD, GATA5, FOXF1, IFNG, GATA4, PLA2G1B, CIITA, PCBD2, NODAL, RXRG, GRHL3, MED14, IL22, PPARGC1A, TRERF1, PPARGC1B, EP300, HNF4A, JUN, VGLL2, SMARCA4, WT1, LIF, TCF21, SLC11A1, HOXA2, TEAD4, IL17F, HOXA7, RUNX2, NKX2-3, TAF1, IKZF2, IKZF1, RFX4, MAFB, KLF13, TAF8, TP53BP1, …	1.25461	1	0.195882	7.05789
GOTERM_BP_FAT	GO:0048878~chemical homeostasis	124	3.58485	0.000252462	GNA15, CASR, SLC9A5, AQP9, GRIK2, GRIK3, SNCA, LPAR3, CD52, PDX1, S1PR3, APOB, APOA2, SLC2A4, GRIN2B, GRIN2C, APOE, GALR2, SLC4A1, OLIG2, CHRNA6, CHRNA1, EIF2B5, GJD2, C5AR1, SLC34A1, GRIN2A, PPARGC1A, NTSR2, CCR9, SSTR5, RHCG, HNF4A, JUN, F2, CCR2, SLC40A1, CCL1, KCNMB3, KCNMB4, C3AR1, CCL3, ERBB4, ADORA2A, APOC2, HFE, KCNA5, ABCA1, ATP6V1B1, SLC11A1, P2RY4, APOC4, APOC3, ANGPTL3, SLC30A8, ALMS1…	1.34939	0.697388	0.0449325	0.476605
GOTERM_BP_FAT	GO:0022402~cell cycle process	120	3.46921	0.0292889	CEP72, XRCC2, PRC1, DBF4, KNTC1, MAEL, PTTG2, AURKA, FOXO4, CTNNB1, MEI1, CDCA8, MC1R, OIP5, IFNG, CDCA2, TUBG1, CDCA5, MAP2K6, CDCA3, ANAPC1, ZC3HC1, SGOL2, POLE, LIG3, ESPL1, TACC3, BOLL, VASH1, TACC2, REC8, PA2G4, MAD2L1, PRDM9, TIMELESS, HEPACAM, PSMA4, MAD2L2, DST, NEK6, FZR1, NEK2, MRE11A, LRRCC1, CDC34, SYCP1, SPC24, PSMB3, NPM1, OVOL1, SKA3, HELLS, TDRD1, TAF1, PCNT, NDC80, HGF, SUGT1, RA…	1.18336	1	0.503476	43.0192
GOTERM_BP_FAT	GO:0044093~positive regulation of molecular function	120	3.46921	0.0721873	EDN3, ADCY1, GNA15, CASR, TLR2, TNFSF15, TLR3, LPAR3, GDNF, IL10, PRKAR2A, GALR1, APOE, IFNG, GALR2, PLA2G1B, MS4A2, PRKACB, FRS2, MAP2K6, SYK, ANAPC1, C5AR1, NTSR2, CLPS, EP300, IFNB1, PSMA4, F2, RIPK2, EDA, SMARCA4, MYL4, FZR1, ADORA2A, PKHD1, ADCYAP1R1, ALDOB, APOC2, UBE2V1, CD74, ADCYAP1, IRAK3, SLC11A1, P2RY4, PSMB3, NPM1, P2RY1, ADRA2B, VAV3, HGF, HOMER1, PDE6G, PSMB8, P2RX7, PLK1, PSMC3, N…	1.14096	1	0.701973	75.7722
GOTERM_BP_FAT	GO:0055085~transmembrane transport	118	3.41139	0.0555262	KCNC2, KCNC1, SLC9A5, AQP9, AQP4, AQP7, SLC22A10, CNGB3, SLC2A4, MCOLN3, TIMM9, SLC25A29, NUP35, SLC12A8, PDPN, ABCB11, SLC22A24, ABCC13, ABCC12, TCN1, CNGA1, TIMM8A, CATSPER4, RHCG, GC, KCNA2, SLC2A14, KCNA5, ATP6V1B1, SFXN5, SLC11A1, FOLR2, SLC30A2, SLC30A8, RANBP17, ABCB9, SPNS3, CUBN, KCNB2, TRPC5, ABCB1, UCP1, VDAC3, CACNA1S, ABCB6, AQP10, SLC25A13, UCP3, CACNA1G, SLC13A1, CACNA1F, CACNA1D, …	1.15546	1	0.639596	66.0713
GOTERM_BP_FAT	GO:0030001~metal ion transport	116	3.35357	0.000116536	KCNC2, CALHM1, KCNC1, SLC9A5, ATP1B4, KCNK9, GRIN2B, KCNK5, SLC12A8, GRIN2A, SLC34A1, TCN1, CNGA1, CATSPER4, ATP2C2, F2, SLC40A1, TNFAIP1, KCNMB3, FXYD2, KCNMB4, SLC38A3, KCNA2, HFE, CCL8, CACNB3, KCNA5, SFXN5, KCNJ1, SLC11A1, SLC30A2, SLC30A8, KCNB2, TRPC5, KCTD2, CACNA1S, KCNK3, CACNA2D4, KCNJ5, KCNJ4, P2RX7, CORO1A, NPY, ATP2A3, KCNJ8, CACNA1G, SLC13A1, HEPH, CHRNB2, CACNA1F, CACNA1D, CACNA1A,…	1.38992	0.424037	0.0319327	0.220268
GOTERM_BP_FAT	GO:0007610~behavior	116	3.35357	0.000168494	EDN3, ADCY1, CASR, SLC6A1, IL16, GRIK2, CRHBP, SLC6A3, SNCA, OBP2B, PGLYRP1, STRN, GDNF, CALB1, IL10, KLHL1, HTR1B, MCOLN3, GRIN2B, ADAM2, IFNG, GALR2, PLA2G1B, ROBO3, DSCAM, CDH23, SYK, C5AR1, GNB1L, GRIN2A, NTSR1, CCR9, PPBP, JUN, CCR2, CCL1, C3AR1, CCL3, ADORA2A, CCL8, CX3CL1, EPHB2, RAC2, GRPR, NOVA1, NPHP1, DMBX1, MAOA, EPM2A, VDAC3, FEZF2, CORO1A, NPY, CHRNB2, ASIP, XCL2, CACNA1A, OPRM1, MC…	1.37807	0.549644	0.0433499	0.318327
GOTERM_BP_FAT	GO:0045893~positive regulation of transcription, DNA-dependent	116	3.35357	0.00034208	CDX1, THRB, STAT5B, XRCC6, HOXD13, RORB, RORA, PDX1, NR2E3, GDNF, IL10, IL31RA, CTNNB1, GATA2, WNT1, MYOCD, FOXF1, IFNG, GATA4, PLA2G1B, CIITA, PCBD2, NODAL, RXRG, MED14, IL22, PPARGC1A, TRERF1, PPARGC1B, EP300, HNF4A, JUN, VGLL2, SMARCA4, WT1, LIF, TCF21, SLC11A1, HOXA2, TEAD4, HOXA7, IL17F, RUNX2, NKX2-3, TAF1, IKZF2, RFX4, IKZF1, MAFB, KLF13, TAF8, TP53BP1, GSX1, CREBBP, ESRRG, KLF15, HDAC2, E…	1.35495	0.802039	0.0543202	0.645272
GOTERM_BP_FAT	GO:0051254~positive regulation of RNA metabolic process	116	3.35357	0.000480352	CDX1, THRB, STAT5B, XRCC6, HOXD13, RORB, RORA, PDX1, NR2E3, GDNF, IL10, IL31RA, CTNNB1, GATA2, WNT1, MYOCD, FOXF1, IFNG, GATA4, PLA2G1B, CIITA, PCBD2, NODAL, RXRG, MED14, IL22, PPARGC1A, TRERF1, PPARGC1B, EP300, HNF4A, JUN, VGLL2, SMARCA4, WT1, LIF, TCF21, SLC11A1, HOXA2, TEAD4, HOXA7, IL17F, RUNX2, NKX2-3, TAF1, IKZF2, RFX4, IKZF1, MAFB, KLF13, TAF8, TP53BP1, GSX1, CREBBP, ESRRG, KLF15, HDAC2, E…	1.34369	0.897155	0.0612269	0.904976
GOTERM_BP_FAT	GO:0008283~cell proliferation	113	3.26684	2.62583e-05	RETNLB, BMP10, IL9R, DTYMK, INTS1, ENPEP, IL10, CTNNB1, ISG20, REG3A, IL15RA, MS4A2, FRS2, MATK, SYK, PDXK, CYP1A1, PDPN, CD40, TACC3, TACC2, PA2G4, IFNB1, RIPK2, EMP2, CDK5R1, CDV3, ERBB4, CD70, EPHB4, CD74, ARX, SLC11A1, REG1B, SLC29A2, NUMB, GRPR, RUNX3, HELLS, GNAT1, GINS1, ESRRB, TAF8, CREBBP, DUSP22, ALMS1, HGF, HOXB4, P2RX7, NPY, PLK1, CD274, TGFBR3, IL5RA, AREG, FABP7, E2F1, FGF6, HNF1B, …	1.44403	0.116892	0.0123539	0.0496717
GOTERM_BP_FAT	GO:0006259~DNA metabolic process	106	3.06447	0.0544036	XRCC3, XRCC2, DBF4, XRCC6, MAEL, RNASEH1, PTTG2, MCM10, ISG20, PRIM1, MUTYH, DNTT, PSIP1, ESCO1, NUDT1, POLH, DTL, C11ORF30, POLE, LIG3, CECR2, RNASEH2A, EEPD1, C10ORF2, RFC5, RFC3, REC8, RFC4, RFC1, TNFAIP1, HMGB1, DNAH14, MRE11A, CDC34, SYCP1, HSPA1L, POLE2, NTHL1, DNMT3B, TDRD1, HELLS, GINS1, GINS2, PHB, TP53BP1, GINS4, CIDEA, RAD54L, ATM, DNASE2, POLD1, SUPT16H, RBPJ, ABL1, PARP2, CHAF1B, KIF…	1.16719	1	0.636055	65.3001
GOTERM_BP_FAT	GO:0030182~neuron differentiation	101	2.91992	0.00493159	EDN3, STRN, RORB, RORA, NR2E3, PRKG1, GDNF, KLHL1, GATA2, WNT1, MC1R, MCOLN3, GALR2, CEP290, OLIG1, OLIG2, ROBO3, UNC5C, DSCAM, CDH23, RET, LBX1, STMN3, BAIAP2, LIFR, PTPRR, LRTOMT, SLITRK4, DST, SLITRK5, CDK5R1, SOX1, ADORA2A, PKHD1, EPHB2, ARX, LIF, HOXA2, PVRL1, CRB1, DMD, NUMB, LHX5, RUNX3, GNAT1, BHLHE22, GSX1, ALMS1, NTN1, SALL3, FEZF2, EPHA7, NTRK1, CHRNB2, CACNA1F, BMP7, CACNA1A, FOXA2, M…	1.28479	1	0.224611	8.93
GOTERM_BP_FAT	GO:0022403~cell cycle phase	100	2.89101	0.00114179	XRCC2, PRC1, DBF4, MAEL, KNTC1, AURKA, PTTG2, FOXO4, MEI1, CDCA8, MC1R, OIP5, CDCA2, TUBG1, CDCA5, CDCA3, ANAPC1, ZC3HC1, SGOL2, POLE, LIG3, ESPL1, TACC3, BOLL, TACC2, REC8, PRDM9, MAD2L1, TIMELESS, MAD2L2, NEK6, FZR1, NEK2, MRE11A, LRRCC1, CDC34, SYCP1, SPC24, OVOL1, SKA3, TDRD1, HELLS, TAF1, PCNT, NDC80, HGF, SUGT1, RAD54L, ATM, PLK1, POLD1, RRS1, ABL1, KIF23, E2F1, KIF22, GTSE1, ACVR1B, KIF2C,…	1.34581	0.995521	0.0936527	2.13842
GOTERM_BP_FAT	GO:0019953~sexual reproduction	98	2.83319	0.0397448	GNPDA1, ZAN, MAEL, PTTG2, AQP7, PGR, MEI1, WNT4, APOB, ADAM2, XKRY2, SEMG1, CRISP1, LIG3, NR0B1, SPA17, BOLL, CNGA1, BCL2L11, CATSPER4, REC8, TXNDC2, SPAG6, CELF4, GJA10, RNF17, TDRD6, ADCYAP1R1, SOX3, SLC2A14, PAQR8, SYCP1, WT1, PAQR5, OVOL1, ASF1B, TDRD1, C17ORF47, ABCB9, ADAM29, ALMS1, CASC5, ATM, PLA2G4A, LCN6, RGS2, ADAM20, CDY2A, PLCZ1, INSL3, GLRA1, CRCP, GSR, STRA8, CXCR4, RPL39L, NOS3, P…	1.19219	1	0.570779	53.5766
GOTERM_BP_FAT	GO:0019725~cellular homeostasis	96	2.77537	0.0914482	MCHR1, CASR, JPH3, GNA15, GLRA1, GRIK2, GRIK3, SNCA, LPAR3, CD52, GSR, EDNRB, S1PR3, ALAS2, GRIN2B, SAA2, GRIN2C, SLC24A3, CXCR4, APOE, SLC24A2, GALR2, LTF, SLC4A1, OLIG2, CHRNA6, CHRNA1, JPH1, MT4, EIF2B5, GJD2, KNG1, PRKCA, PTGER3, C5AR1, GRIN2A, CACNG2, PPARGC1A, NTSR2, CDK5, PRKCB, CCR9, TXNDC2, RHCG, JUN, F2, LCK, GIPR, CCR2, GHRL, SLC40A1, GPR12, MON1A, CCL1, KCNMB3, C3AR1, C7, KCNMB4, CCL3…	1.14781	1	0.749467	83.7096
GOTERM_BP_FAT	GO:0050801~ion homeostasis	95	2.74646	0.0051628	MCHR1, CASR, JPH3, GNA15, GLRA1, SLC9A5, GRIK2, GRIK3, SNCA, LPAR3, CD52, EDNRB, S1PR3, ALAS2, GRIN2B, SAA2, GRIN2C, SLC24A3, CXCR4, APOE, SLC24A2, GALR2, LTF, SLC4A1, OLIG2, CHRNA6, CHRNA1, JPH1, MT4, EIF2B5, GJD2, KNG1, PRKCA, PTGER3, C5AR1, SLC34A1, GRIN2A, CACNG2, NTSR2, CDK5, PRKCB, CCR9, RHCG, JUN, F2, LCK, GIPR, CCR2, GHRL, SLC40A1, GPR12, MON1A, CCL1, KCNMB3, C3AR1, C7, KCNMB4, CCL3, CCK,…	1.29415	1	0.227356	9.32955
GOTERM_BP_FAT	GO:0019226~transmission of nerve impulse	92	2.65973	9.14243e-05	UTS2, SLC6A1, GLRA1, GABRB3, GRIK2, SLC6A2, SNCA, LPAR3, VIPR1, CTNNB1, CTTNBP2, HTR1B, KCNQ3, SLC1A3, GRIN2B, GRIN2C, APOE, GALR2, OLIG2, CHRNA6, SHC3, CHRNA1, KCNQ2, HTR1F, NPFF, EIF2B5, GJD2, PRKCA, GABRG2, GABRG3, KIF5A, GRIN2A, CACNG4, MYLK2, LRTOMT, CACNG2, NRXN1, NTSR1, PDYN, PCLO, CDK5, GRM5, GABRR3, GRM2, GABRR1, APITD1, CHRM1, GRM7, GHRL, UNC13C, KCNMB3, KCNMB4, RAD21L1, ADORA2A, OPRK1,…	1.46455	0.351324	0.0304429	0.172843
GOTERM_BP_FAT	GO:0045944~positive regulation of transcription from RNA polymerase II promoter	92	2.65973	0.000764803	E2F1, CDX1, HNF1B, HNF1A, THRB, FOXA2, PPARG, XRCC6, STAT5B, TP63, HOXD13, NFKB1, PDX1, PAX3, NR2E3, RORA, GDNF, PAX1, CRX, CTNNB1, MEN1, GATA2, MYOCD, GATA4, PLA2G1B, ALX1, CIITA, SOX10, AR, NODAL, RXRG, MED14, ESR2, IL22, PPARGC1A, PPARGC1B, PRPF6, OSM, MED6, EP300, HNF4A, ZMIZ1, JUN, VGLL2, ZFPM2, CAND1, SMARCA4, ABLIM2, TNF, POU1F1, WT1, LIF, SLC11A1, HOXA2, HAND2, TEAD4, HOXA7, IL17F, PTH, A…	1.38165	0.97327	0.0741685	1.43721
GOTERM_BP_FAT	GO:0006954~inflammatory response	91	2.63082	7.51652e-06	ELF3, MASP2, CRP, STAT5B, TLR2, TLR3, CXCR1, NFKB1, CXCR2, IL10, S1PR3, REG3A, APOA2, SAA2, CXCR4, CCL3L3, CFH, MS4A2, VNN1, CIITA, KNG1, IL18RAP, APCS, PTGER3, PDPN, CD40, NLRP3, IL22, NCR3, CD163, C8B, C1QB, SIGLEC1, ALOX15, KLRG1, IL20RB, SERPINF2, CARD18, F2, CCR2, PLA2G7, RIPK2, VSIG4, PLA2G2D, CXCL1, C3AR1, C7, CCL3, TNF, ADORA2A, CXCL2, CXCL9, CCL8, GPR68, TNFRSF4, AHSG, IL17C, AZU1, IFNA2…	1.56007	0.0349577	0.00507044	0.0142211
GOTERM_BP_FAT	GO:0055082~cellular chemical homeostasis	91	2.63082	0.00251809	MCHR1, CASR, JPH3, GNA15, GLRA1, GRIK2, GRIK3, SNCA, LPAR3, CD52, EDNRB, S1PR3, ALAS2, GRIN2B, SAA2, GRIN2C, SLC24A3, APOE, CXCR4, SLC24A2, GALR2, LTF, SLC4A1, OLIG2, CHRNA6, CHRNA1, JPH1, MT4, EIF2B5, GJD2, KNG1, PRKCA, PTGER3, C5AR1, GRIN2A, CACNG2, PPARGC1A, NTSR2, CDK5, PRKCB, CCR9, RHCG, JUN, F2, LCK, GIPR, CCR2, GHRL, SLC40A1, GPR12, MON1A, CCL1, KCNMB3, C3AR1, C7, KCNMB4, CCL3, CCK, ADORA2…	1.33427	0.999993	0.156765	4.6585
GOTERM_BP_FAT	GO:0008285~negative regulation of cell proliferation	89	2.573	0.00113367	OPRM1, ACVRL1, E2F7, PPARG, TNFSF15, STRN, PDX1, NR2E3, FOXO4, IL10, MEN1, CTTNBP2, CASP3, APOE, IFNG, CCL3L3, MTBP, NOS3, PRKCA, CTBP1, LBX1, FOXJ1, RXFP2, ESR2, PDCD1LG2, VASH1, OSM, SSTR5, TRIM35, SIRPG, MSX1, IL20RB, HNF4A, IFNB1, ALOX15B, CD33, JUN, BTG3, GHRL, IL12B, VSIG4, CXCL1, TNF, IFITM1, ADORA2A, ASZ1, TNFRSF8, IFI30, SFN, DEC1, POU1F1, CDH5, ALDH1A2, CCL23, KRT5, SPEG, BCL2, NPM1, KR…	1.37362	0.995345	0.0946572	2.12338
GOTERM_BP_FAT	GO:0006873~cellular ion homeostasis	89	2.573	0.00339488	MCHR1, CASR, JPH3, GNA15, GLRA1, GRIK2, GRIK3, SNCA, LPAR3, CD52, EDNRB, S1PR3, ALAS2, GRIN2B, SAA2, GRIN2C, SLC24A3, APOE, CXCR4, SLC24A2, GALR2, LTF, SLC4A1, OLIG2, CHRNA6, CHRNA1, JPH1, MT4, EIF2B5, GJD2, KNG1, PRKCA, PTGER3, C5AR1, GRIN2A, CACNG2, NTSR2, CDK5, PRKCB, CCR9, RHCG, JUN, F2, LCK, GIPR, CCR2, GHRL, SLC40A1, GPR12, MON1A, CCL1, KCNMB3, C3AR1, C7, KCNMB4, CCL3, CCK, ADORA2A, PRND, H…	1.32588	1	0.188665	6.23177
GOTERM_BP_FAT	GO:0007268~synaptic transmission	85	2.45736	7.19271e-06	UTS2, SLC6A1, GLRA1, GABRB3, GRIK2, SLC6A2, SNCA, LPAR3, VIPR1, CTNNB1, CTTNBP2, HTR1B, KCNQ3, SLC1A3, GRIN2B, GRIN2C, APOE, GALR2, CHRNA6, SHC3, CHRNA1, KCNQ2, HTR1F, NPFF, GJD2, PRKCA, GABRG2, GABRG3, KIF5A, GRIN2A, MYLK2, LRTOMT, NRXN1, NTSR1, PDYN, CDK5, PCLO, GRM5, GABRR3, GRM2, GABRR1, APITD1, CHRM1, GRM7, GHRL, UNC13C, KCNMB4, RAD21L1, ADORA2A, OPRK1, ASZ1, AKAP9, PAH, AMPH, HRH1, PVRL1, D…	1.58923	0.0334772	0.00565899	0.0136085
GOTERM_BP_FAT	GO:0000279~M phase	83	2.39954	0.000821299	KIF23, KIF22, XRCC2, PRC1, KNTC1, MAEL, AURKA, PTTG2, KIF2C, MEI1, CDCA8, STRA8, MC1R, OIP5, CDCA2, PIWIL3, TUBG1, FANCA, CDCA5, CDCA3, FGF4, ANAPC1, ZC3HC1, SGOL2, CCNF, LIG3, TPX2, NUSAP1, ESPL1, HMGA2, TACC3, BOLL, RAD50, TACC2, EML4, REC8, PRDM9, MAD2L1, TIMELESS, FANCD2, HORMAD1, CDK11B, HORMAD2, HAUS8, DMC1, MAD2L2, NEK6, FZR1, NEK2, MRE11A, HAUS2, LRRCC1, CEP55, SYCP1, SPC24, NCAPG, OVOL1,…	1.40562	0.979547	0.0763113	1.5426
GOTERM_BP_FAT	GO:0030030~cell projection organization	78	2.25499	0.076393	MTSS1, MYO7A, STRN, LPAR3, PRKG1, GDNF, KLHL1, CDC42, CXCR4, GALR2, CEP290, ROBO3, UNC5C, DSCAM, CDH23, PRKCA, C2CD3, CCDC88A, STMN3, FOXJ1, BAIAP2, LIFR, NUP85, ACTN2, NRXN1, CDK5, GPR98, SLITRK4, SPAG6, GHRL, CNTN4, SLITRK5, DST, DCC, FGD2, CDK5R1, CCK, RTN4RL1, ADORA2A, PKHD1, HPRT1, CDH4, EPHB2, ARX, IGF1R, HOXA2, DNAI1, RAC2, PVRL1, DMD, BCL2, NUMB, TEKT2, DCX, FGD5, FGD6, ETV4, RUNX3, DCLK1…	1.18095	1	0.713452	77.7678
GOTERM_BP_FAT	GO:0048870~cell motility	76	2.19717	0.00237481	FGF19, EDN3, ACVRL1, IL16, CXCR2, ENPEP, PAX3, PRKG1, GDNF, IL10, EDNRB, WNT1, CTTNBP2, APOB, GAB2, SAA2, CXCR4, IFNG, PLA2G1B, NOS3, NR2F2, CEACAM1, TWIST1, SYK, PRKCA, ICAM1, RET, CCDC88A, FOXJ1, NODAL, NUP85, ESR2, CDK5, CATSPER4, IL12B, DNAH11, DCC, CDK5R1, SORD, TNF, CCK, SOX1, DNAH17, ASZ1, DNAH3, PF4, DNAH2, CX3CL1, DNAH7, ARX, AZU1, CCL22, TEKT2, SCNN1G, TLX3, DCX, DCLK1, FN1, NKX2-3, SEL…	1.3793	0.999987	0.150516	4.39904
GOTERM_BP_FAT	GO:0051674~localization of cell	76	2.19717	0.00237481	FGF19, EDN3, ACVRL1, IL16, CXCR2, ENPEP, PAX3, PRKG1, GDNF, IL10, EDNRB, WNT1, CTTNBP2, APOB, GAB2, SAA2, CXCR4, IFNG, PLA2G1B, NOS3, NR2F2, CEACAM1, TWIST1, SYK, PRKCA, ICAM1, RET, CCDC88A, FOXJ1, NODAL, NUP85, ESR2, CDK5, CATSPER4, IL12B, DNAH11, DCC, CDK5R1, SORD, TNF, CCK, SOX1, DNAH17, ASZ1, DNAH3, PF4, DNAH2, CX3CL1, DNAH7, ARX, AZU1, CCL22, TEKT2, SCNN1G, TLX3, DCX, DCLK1, FN1, NKX2-3, SEL…	1.3793	0.999987	0.150516	4.39904
GOTERM_BP_FAT	GO:0048666~neuron development	76	2.19717	0.0271528	MYO7A, STRN, RORB, NR2E3, PRKG1, GDNF, KLHL1, SLC1A3, CXCR4, GALR2, CEP290, ROBO3, UNC5C, DSCAM, CDH23, PRKCA, RET, STMN3, BAIAP2, LIFR, LRTOMT, NRXN1, CDK5, GPR98, SLITRK4, GHRL, CNTN4, SLITRK5, DST, DCC, CDK5R1, CCK, SOX1, RTN4RL1, ADORA2A, PKHD1, CABP4, HPRT1, CDH4, EPHB2, ARX, LIF, IGF1R, HOXA2, PVRL1, CRB1, BCL2, DMD, NUMB, DCX, ETV4, RUNX3, DCLK1, GNAT1, SCLT1, KLK8, IL6, GNAO1, LMX1B, PTPR…	1.2491	1	0.485671	40.5993
GOTERM_BP_FAT	GO:0001775~cell activation	75	2.16826	0.000517294	PLCZ1, CD8A, CD8B, STAT5B, SNCA, TLR2, TLR3, CXCR2, PAX1, IL10, CTNNB1, CD48, CD93, SAA2, CXCR4, RHOH, SYK, KIF13B, ICAM1, CD3D, CD3E, RELB, CD40, PRKCD, CARD11, LAT2, CD86, IFNB1, LAX1, PSEN2, PI4K2A, LCK, F2, RIPK2, IL12B, KIR3DL1, GPR183, TNF, ADORA2A, COL3A1, KLRK1, PF4, RAG2, CX3CL1, HPRT1, TNFRSF4, CD74, AZU1, SLC11A1, CHD7, FGA, FGB, BCL2, ZAP70, HELLS, NKX2-3, EXO1, PTPRC, IL6, GIMAP5, IK…	1.45601	0.913663	0.060876	0.974251
GOTERM_BP_FAT	GO:0009792~embryonic development ending in birth or egg hatching	73	2.11044	0.0496486	INSL3, HNF1B, HNF1A, XRCC2, ACVRL1, FOXA2, INTS1, PAX3, PAX1, ZIC2, MEN1, GATA2, ACVR1B, WNT1, APOB, GRIN2B, FOXF1, GATA4, ALX3, TWIST1, ALX1, SOX10, NLRP5, AR, C2CD3, GSC, CYP1A1, NODAL, DLL3, PTPRR, BCL2L11, EYA1, MSX1, EP300, ZMIZ1, PSEN2, TFAP2A, ROR2, ZFPM2, EGFL8, SMARCA4, COL2A1, ALDH1A2, RGMA, HOXA2, CHD7, HAND2, TEAD4, HOXA7, AXIN2, APBA1, ERCC2, GINS1, CUBN, LMX1B, ESRRB, TAF8, CELSR1, …	1.21776	1	0.621699	61.8455
GOTERM_BP_FAT	GO:0016337~cell-cell adhesion	72	2.08153	0.000711324	CLDN8, FGF6, PCDHA8, MPZL2, CLDN4, CLDN6, ZAN, PCDHA5, PCDHGA7, CDSN, CTNNB1, CDH22, REG3A, CDH20, PCDH1, CD93, VNN1, ESAM, CEACAM1, SYK, CDH23, FGF4, ALX1, ICAM1, RET, PCDH11Y, PDPN, ICAM2, CDHR1, CDHR3, CDHR4, PTPRT, PCDH7, CTNNA3, GPR98, CD84, AMIGO2, SIGLEC1, ROR2, CNTN4, CLDN17, CDK5R1, EMCN, TNF, PKHD1, COL2A1, CLDN10, PCDHGC4, CDH4, CDH5, PCDHAC1, EZR, PVRL1, FAT3, BCL2, NPHP1, PTPRC, SELP…	1.45348	0.965562	0.0753497	1.33736
GOTERM_BP_FAT	GO:0043009~chordate embryonic development	72	2.08153	0.0557902	INSL3, HNF1B, HNF1A, XRCC2, ACVRL1, FOXA2, INTS1, PAX3, PAX1, ZIC2, MEN1, GATA2, ACVR1B, WNT1, APOB, GRIN2B, FOXF1, GATA4, ALX3, TWIST1, ALX1, SOX10, NLRP5, AR, C2CD3, GSC, NODAL, DLL3, PTPRR, BCL2L11, EYA1, MSX1, EP300, ZMIZ1, PSEN2, TFAP2A, ROR2, ZFPM2, EGFL8, SMARCA4, COL2A1, ALDH1A2, RGMA, HOXA2, CHD7, HAND2, TEAD4, HOXA7, AXIN2, APBA1, ERCC2, GINS1, CUBN, LMX1B, ESRRB, TAF8, CELSR1, TAB1, AT…	1.21196	1	0.640007	66.2503
GOTERM_BP_FAT	GO:0007167~enzyme linked receptor protein signaling pathway	72	2.08153	0.0974826	FGF6, BMP10, MTSS1, FGF18, ACVRL1, CD8A, GRIK2, CD8B, FGF17, STAT5B, FGF16, GDF5, FOXO4, IL31RA, ACVR1B, SHC3, FRS2, SYK, FGF4, RET, CD3E, BAIAP2, LIFR, SOCS7, PTPRT, CDK5, CD3EAP, MSX1, ARRB2, JUN, ROR2, FSHB, FGFR2, FGFR3, ERBB4, ADORA2A, ADCYAP1R1, COL3A1, TIPARP, EPHA10, EPHB4, ADCYAP1, EPHB2, LIF, IGF1R, EPHB6, CEP57, RASGRP4, PIK3R3, GUCA1B, CNKSR1, PTPRD, PTPRE, NIN, FLT3, FLT4, CBL, DUSP2…	1.17298	1	0.762253	85.6394
GOTERM_BP_FAT	GO:0015672~monovalent inorganic cation transport	71	2.05262	0.0352208	KCNC2, KCNJ15, KCNC1, SLC5A5, SLC5A4, SLC9A5, KCNAB1, SLC5A1, ATP1B4, KCNK18, KCNJ10, KCNK12, KCNIP4, KCNK10, KCNQ3, KCNK9, SLC23A2, SLC24A3, SLC24A2, KCNK5, SCN7A, KCNQ2, ATP6V0D2, KCNG4, SLC12A8, ATP4B, SLC34A1, CNGA1, TRPM2, ATP6V1C1, KCNA10, CATSPER4, KCNH6, KCNH7, SCN11A, TNFAIP1, KCNH5, KCNMB3, FXYD2, KCNMB4, SLC38A3, KCNA2, KCNA5, ATP6V1B1, KCNJ1, KCNE1, NEDD4L, SCNN1G, SLC12A1, SLC8A2, KC…	1.24399	1	0.545928	49.2589
GOTERM_BP_FAT	GO:0001501~skeletal system development	71	2.05262	0.0374392	FGF6, FGF18, CYP24A1, CASR, ARSE, MMP9, TCOF1, HOXD12, TP63, HOXD13, PAX1, GJA5, SLC26A2, CTNNB1, MEN1, DSPP, ALX3, WWOX, TWIST1, FGF4, ALX1, PRKCA, GSC, NODAL, DLL3, ALOX15, AMBN, EYA1, MSX1, GHRL, SHOX, TFAP2A, ROR2, ADAMTS4, FGFR3, TIPARP, COL3A1, COL2A1, ZNRD1, ATP6V1B1, SUFU, AHSG, COL9A1, HOXA2, CHD7, LECT1, AMELX, BCL2, TEAD4, PTH, IL17F, HOXA7, AXIN2, RUNX2, SPP2, ERCC2, EBP, TBX4, DMP1, …	1.24009	1	0.558411	51.4215
GOTERM_BP_FAT	GO:0007626~locomotory behavior	70	2.02371	0.00153459	OPRM1, EDN3, IL16, GLRA1, SLC6A3, SNCA, STRN, CXCR1, CXCR2, GDNF, CALB1, IL10, KLHL1, CCRL2, EDNRB, SAA2, MCOLN3, CXCR4, IFNG, CCL3L3, PLA2G1B, ROBO3, SYK, CDH23, DSCAM, PRKCA, C5AR1, NUP85, NTSR1, CCR9, GRM2, PPBP, CCR2, CXCL1, CCL1, C3AR1, CCL3, ADORA2A, NPY2R, CXCL2, CXCL9, CCL8, FPR3, PF4, CX3CL1, ESPN, AZU1, CCL22, TYMP, CHD7, CCL23, RAC2, PDE1B, NOVA1, APBA1, DMBX1, CMTM1, IL6, GNAO1, CCL16…	1.42342	0.999304	0.115936	2.86403
GOTERM_BP_FAT	GO:0051240~positive regulation of multicellular organismal process	67	1.93698	0.000247094	BMP10, EDN3, IL27RA, GRIK2, SLC6A3, STAT5B, SNCA, TLR2, TLR3, CRX, SLC1A3, SAA2, MYOCD, SLC24A2, IFNG, GATA4, NOS3, AGPAT2, MYLK2, CD40, NLRP3, NLRP2, CARD11, CD83, IL20RB, CHRM3, SERPINF2, PSEN2, F2, GHRL, RIPK2, IL12B, TNF, PANX1, ERBB4, ADORA2A, KLRK1, PF4, AHSG, SLC11A1, CHD7, AMELX, BCL2, PYCARD, HRG, POLR3G, IL6, GIMAP5, NOS1, IKZF1, NOX1, POLR3A, IDO1, PLG, PLA2G4A, P2RX7, HDAC2, TNFSF11, …	1.52992	0.689598	0.0457175	0.466494
GOTERM_BP_FAT	GO:0002520~immune system development	67	1.93698	0.00699255	CD8A, MMP9, STAT5B, XRCC6, PPARG, CIAPIN1, PAX1, IL10, CTNNB1, IL31RA, MEN1, CDC42, ALAS2, RHOH, SYK, CD3D, CD3E, FOXJ1, RELB, LIG3, TACC3, BCL2L11, CARD11, PSEN2, LCK, IL12B, CSF3, GPR183, TNF, TIPARP, RAG2, CD74, MLF1, IL17C, CHD7, SNRK, RASGRP4, BCL2, ZAP70, TLX1, NKX2-3, THPO, ERCC2, EXO1, PTPRC, EBP, GIMAP5, IKZF1, FLT3, HCLS1, KDR, SOD2, DNASE2, HOXB3, HOXB4, PKNOX1, TNFSF11, CCNB2, HOXB7, …	1.35254	1	0.260655	12.4335
GOTERM_BP_FAT	GO:0046903~secretion	66	1.90807	0.0545676	CGA, EDN3, HNF1B, HNF1A, AQP9, SRCIN1, GLRA1, FAM3B, AQP4, CRCP, AQP7, PDX1, VPS33B, AGXT, STXBP5L, SCT, KCNK5, PLA2G1B, MS4A2, RAPGEF4, SYK, KNG1, PTGER3, NLRP3, CDK5, PCLO, SLC26A3, LAT2, GRM2, CA9, LAX1, SYCN, PI4K2A, GHRL, UNC13C, DOC2B, MON1A, AVPR2, CCL3, RAD21L1, ADORA2A, CLCNKB, CCL8, ABCA1, ATP6V1B1, KCNJ1, SCNN1G, NEDD4L, SLC30A8, APBA1, NPHP1, GUCA1B, IL6, TP73, TNP2, LIN7A, CADPS, LAT…	1.22577	1	0.635793	65.4138
GOTERM_BP_FAT	GO:0016477~cell migration	65	1.87916	0.0153484	FGF19, EDN3, ACVRL1, IL16, CXCR2, ENPEP, PAX3, PRKG1, GDNF, IL10, CTTNBP2, WNT1, EDNRB, GAB2, SAA2, CXCR4, IFNG, PLA2G1B, NOS3, NR2F2, CEACAM1, SYK, TWIST1, PRKCA, ICAM1, RET, CCDC88A, FOXJ1, NODAL, NUP85, ESR2, CDK5, IL12B, DCC, CDK5R1, CCK, TNF, SOX1, ASZ1, PF4, CX3CL1, ARX, AZU1, CCL22, SCNN1G, TLX3, DCX, DCLK1, NKX2-3, FN1, SELP, IL6, VAV3, LMX1B, NOX1, ISL1, NTN1, KDR, LAMA1, CORO1A, FOXE1, …	1.31217	1	0.37088	25.3723
GOTERM_BP_FAT	GO:0055080~cation homeostasis	65	1.87916	0.0313024	MCHR1, GNA15, CASR, JPH3, SLC9A5, GRIK2, LPAR3, CD52, EDNRB, S1PR3, ALAS2, SAA2, SLC24A3, APOE, CXCR4, SLC24A2, GALR2, LTF, JPH1, MT4, PRKCA, KNG1, PTGER3, C5AR1, PRKCB, CCR9, RHCG, LCK, F2, GIPR, CCR2, GHRL, SLC40A1, GPR12, MON1A, CCL1, C3AR1, C7, CCL3, PRND, HFE, KCNA5, ATP6V1B1, SLC11A1, CCL23, P2RY4, BCL2, PTH, NEDD4L, SLC30A8, PTPRC, NOX1, TRIM24, CCL15, ABCB6, ITPR1, KDR, SOD2, P2RX7, PYGM,…	1.26629	1	0.520213	45.2144
GOTERM_BP_FAT	GO:0002684~positive regulation of immune system process	64	1.85025	0.000628983	EDN3, IL27RA, MASP2, STAT5B, CRP, TLR2, TLR3, IFNG, PLA2G1B, CFH, VNN1, MS4A2, NOS2, SYK, ICAM1, CD3E, FOXJ1, CD40, F7, PDCD1LG2, NCR3, CARD11, PRKCQ, CD83, C8B, C1QB, CD86, LAT2, SIRPG, IFNB1, LAX1, LCK, PSEN2, RIPK2, IL12B, VSIG4, C3AR1, C7, KLRK1, CACNB3, TNFRSF4, CD74, IRAK3, SLC11A1, FCN3, ZAP70, IL2RG, C2, CD5, POLR3G, PTPRC, IL6, IL2RA, GIMAP5, IKZF1, CFB, C4BPB, IDO1, CORO1A, P2RX7, CHRNB…	1.49826	0.949133	0.0684614	1.18342
GOTERM_BP_FAT	GO:0045321~leukocyte activation	64	1.85025	0.000998216	CD8A, CD8B, STAT5B, SNCA, TLR2, TLR3, CXCR2, PAX1, IL10, CTNNB1, CD48, CD93, CXCR4, KIF13B, SYK, RHOH, ICAM1, CD3D, CD3E, RELB, CD40, PRKCD, CARD11, LAT2, CD86, IFNB1, LAX1, PSEN2, LCK, PI4K2A, RIPK2, IL12B, KIR3DL1, GPR183, KLRK1, RAG2, CX3CL1, HPRT1, TNFRSF4, CD74, AZU1, SLC11A1, CHD7, BCL2, ZAP70, HELLS, NKX2-3, EXO1, PTPRC, GIMAP5, IKZF1, FLT3, KIR2DS2, KIR2DS4, LAT, P2RX7, PKNOX1, PRLR, RPL2…	1.4735	0.991155	0.0869106	1.87193
GOTERM_BP_FAT	GO:0019932~second-messenger-mediated signaling	63	1.82134	0.000757778	OPRM1, MCHR1, EDN3, GNA15, ADCY1, CASR, NCS1, LPAR3, CXCR2, AURKA, VIPR1, BTK, EDNRB, S1PR3, HTR1B, NDUFS4, GALR1, MC1R, APOE, GALR2, RAPGEF4, NOS2, PRKACB, ADCY10, HTR1F, HTR5A, PTGER3, RXFP1, RXFP2, HTR4, NTSR2, PCLO, GRM5, SSTR5, CRHR2, LAT2, RFC4, APITD1, CA8, CHRM1, GIPR, MC2R, PDE9A, AVPR2, TNF, ADORA2A, NPY2R, OPRK1, IGF1R, HRH1, P2RY4, PTH, P2RY1, FEN1, ALMS1, NDC80, HOMER1, LAT, GCK, NPY…	1.49368	0.972365	0.0766514	1.4241
GOTERM_BP_FAT	GO:0048534~hemopoietic or lymphoid organ development	63	1.82134	0.00929014	CD8A, MMP9, STAT5B, PPARG, CIAPIN1, PAX1, IL10, CTNNB1, IL31RA, MEN1, CDC42, ALAS2, RHOH, SYK, CD3D, CD3E, RELB, TACC3, BCL2L11, CARD11, PSEN2, LCK, IL12B, CSF3, GPR183, TNF, TIPARP, RAG2, CD74, MLF1, IL17C, CHD7, SNRK, RASGRP4, BCL2, ZAP70, TLX1, NKX2-3, THPO, ERCC2, EBP, PTPRC, GIMAP5, IKZF1, FLT3, HCLS1, KDR, SOD2, DNASE2, HOXB3, HOXB4, PKNOX1, TNFSF11, CCNB2, HOXB7, RPL22, NTRK1, IRF8, TGFBR3…	1.35006	1	0.291918	16.1886
GOTERM_BP_FAT	GO:0051094~positive regulation of developmental process	63	1.82134	0.0357637	BMP10, XRCC2, MSR1, THRB, FOXA2, STAR, PPARG, XRCC6, STAT5B, GDF5, NFKB1, PAX4, CTNNB1, CRX, MEN1, GATA2, ACVR1B, APOB, ADIG, MAPT, GATA4, VNN1, NOS3, SYK, PRKCA, SOCS3, DLL3, VASH2, IL20, CD83, CD86, JUN, GHRL, SEMA4D, TNF, PF4, CDH4, CD74, EPHB2, LIF, AMELX, BCL2, NUMB, ZAP70, IL2RG, ANGPTL3, DNMT3B, RUNX2, PTPRC, IL6, IL2RA, GIMAP5, IKZF1, NTN1, PLA2G4A, P2RX7, TNFSF11, HOPX, NEUROD1, BMP7, WN…	1.26264	1	0.549853	49.7964
GOTERM_BP_FAT	GO:0007601~visual perception	61	1.76352	0.000215286	GJA8, GLRA1, KERA, POU6F2, MYO7A, RORB, NR2E3, CNGB3, GJA3, CRX, CRYGB, TYR, CRYGD, SLC24A2, RGR, USH2A, RS1, CDH23, GJD2, CLRN1, RAX, CDHR1, MYO3B, KRT12, GPR98, CNGA1, LRAT, USH1C, CA4, CRYBA1, CRYBA4, GJA10, NDP, COL2A1, CABP4, OPN1SW, GPR143, NPHP3, CRB1, IMPG1, ARR3, SPATA7, GUCA1B, GNAT1, GUCA1A, AIPL1, BFSP2, ALMS1, PCDH15, RGS16, PDE6G, KCNV2, VSX1, GUCY2D, CACNA2D4, EYS, CHML, ATXN7, PDC…	1.57348	0.639144	0.0452738	0.40656
GOTERM_BP_FAT	GO:0050953~sensory perception of light stimulus	61	1.76352	0.000215286	GJA8, GLRA1, KERA, POU6F2, MYO7A, RORB, NR2E3, CNGB3, GJA3, CRX, CRYGB, TYR, CRYGD, SLC24A2, RGR, USH2A, RS1, CDH23, GJD2, CLRN1, RAX, CDHR1, MYO3B, KRT12, GPR98, CNGA1, LRAT, USH1C, CA4, CRYBA1, CRYBA4, GJA10, NDP, COL2A1, CABP4, OPN1SW, GPR143, NPHP3, CRB1, IMPG1, ARR3, SPATA7, GUCA1B, GNAT1, GUCA1A, AIPL1, BFSP2, ALMS1, PCDH15, RGS16, PDE6G, KCNV2, VSX1, GUCY2D, CACNA2D4, EYS, CHML, ATXN7, PDC…	1.57348	0.639144	0.0452738	0.40656
GOTERM_BP_FAT	GO:0060341~regulation of cellular localization	61	1.76352	0.00757113	EDN3, HNF1A, SNCAIP, SNCA, MYBPC3, TNFSF15, NCS1, GDNF, IL10, APOA2, HTR1B, SAA2, GRIN2B, IFNG, PLA2G1B, MS4A2, RAPGEF4, NOS2, CHRNA6, RAB27B, SYK, PRKCA, MYLK2, CD40, EDAR, TACC3, NLRP3, NLRP2, CDK5, PCLO, OSM, SSTR5, PRKCQ, HNF4A, GRM7, GHRL, EDA, KCNMB4, TNF, RAB3C, PANX1, ADORA2A, TNFRSF4, LIF, CHD7, PYCARD, SCG5, CAMK2A, IL6, CIDEA, CENPE, ADIPOQ, GCG, P2RX7, GCK, CRH, NEUROD1, CALM3, CHRNB2…	1.37045	1	0.266668	13.3938
GOTERM_BP_FAT	GO:0007017~microtubule-based process	61	1.76352	0.0116473	KIF23, KIF22, CEP72, SPG7, PRC1, KIF27, AURKA, TTL, GTSE1, CTNNB1, HOOK3, KIF2C, CTTNBP2, MC1R, MAPT, TUBG1, KIF13B, KIF14, RET, STMN3, KIF17, KIF5A, NUSAP1, ESPL1, TACC3, TACC2, EML4, KIF1A, FGFR1OP, TPPP, KIF19, HAUS8, DST, DNAH11, TPPP3, NEK2, DNAH14, DNAH17, HAUS2, DNAH3, ASZ1, DNAH2, DNAH7, DNAH6, NPM1, NEFH, TEKT2, TEKT5, KIF21A, HAP1, APBA1, KIF3B, PCNT, KIF18A, DNHD1, NDC80, CENPE, CENPJ,…	1.34337	1	0.329013	19.8822
GOTERM_BP_FAT	GO:0030097~hemopoiesis	60	1.73461	0.0038276	CD8A, MMP9, STAT5B, PPARG, CIAPIN1, PAX1, IL10, CTNNB1, IL31RA, MEN1, CDC42, ALAS2, SYK, RHOH, CD3D, CD3E, RELB, TACC3, CARD11, PSEN2, LCK, IL12B, CSF3, GPR183, TNF, TIPARP, RAG2, CD74, MLF1, IL17C, CHD7, SNRK, RASGRP4, BCL2, ZAP70, NKX2-3, THPO, ERCC2, EBP, PTPRC, GIMAP5, IKZF1, FLT3, HCLS1, KDR, SOD2, DNASE2, HOXB3, HOXB4, PKNOX1, TNFSF11, HOXB7, RPL22, NTRK1, IRF8, TGFBR3, HEPH, IRF4, KLF1, IL2	1.41652	1	0.196462	6.99911
GOTERM_BP_FAT	GO:0030003~cellular cation homeostasis	59	1.7057	0.0270051	MCHR1, GNA15, CASR, JPH3, GRIK2, LPAR3, CD52, EDNRB, S1PR3, ALAS2, SAA2, APOE, CXCR4, SLC24A3, SLC24A2, GALR2, LTF, JPH1, MT4, PRKCA, KNG1, PTGER3, C5AR1, PRKCB, CCR9, LCK, F2, GIPR, CCR2, GHRL, SLC40A1, GPR12, MON1A, CCL1, C3AR1, C7, CCL3, PRND, HFE, KCNA5, SLC11A1, CCL23, P2RY4, BCL2, PTH, NEDD4L, SLC30A8, PTPRC, NOX1, CCL15, ABCB6, ITPR1, P2RX7, PYGM, CACNA1G, EPOR, CACNA1F, CACNA1A, IL2	1.29421	1	0.485528	40.4283
GOTERM_BP_FAT	GO:0003006~reproductive developmental process	59	1.7057	0.0466489	INSL3, CGA, HNF1B, HNF1A, STAT5B, HOXD13, TP63, PGR, MEI1, WNT4, STRA8, CXCR4, NOS3, FANCA, EIF2B5, FANCC, AR, DMRT3, RXFP2, NR0B1, BCL2L11, REC8, SPAG6, ALOX15B, CELF4, GHRL, ROR2, FSHB, DMC1, RNF17, TDRD6, SOX3, WT1, AHSG, LIF, TCF21, IGF1R, SRY, CHD7, CEP57, BCL2, TDRD1, C17ORF47, ALMS1, CASC5, CENPI, KDR, GJB2, CDC25B, GAPDHS, CCNB1, AFP, PLA2G4A, TEX15, DMRTC2, SFRP1, EPOR, WNT7A, NR5A1	1.25469	1	0.607224	59.5012
GOTERM_BP_FAT	GO:0050865~regulation of cell activation	58	1.67679	1.92828e-06	IL27RA, STAT5B, SNCA, RORA, IL10, IL31RA, CASP3, APOE, IFNG, VNN1, MS4A2, NOS3, PAG1, SYK, FOXJ1, PDPN, CD3E, CD40, PDCD1LG2, CARD11, PRKCQ, CD83, CD86, SIRPG, BPI, IL20RB, LAX1, LCK, RIPK2, IL12B, VSIG4, HMGB3, ADORA2A, KLRK1, TNFRSF4, CD74, ZC3H8, ZAP70, IL2RG, HLA-DOA, CD5, SELP, PTPRC, IL6, GIMAP5, IL2RA, IKZF1, FLT3, TNFRSF13B, IDO1, BTLA, LAT, CORO1A, CD274, CHRNB2, IRF4, SASH3, IL2	1.84661	0.00908694	0.00227952	0.00364844
GOTERM_BP_FAT	GO:0048584~positive regulation of response to stimulus	58	1.67679	0.00938992	FGF19, EDN3, IL16, IL27RA, MASP2, STAT5B, CRP, TLR2, TLR3, PLA2G1B, CFH, SYK, PRKCA, CD3E, PRKCG, F7, NCR3, OSM, C1QB, C8B, EYA1, LAT2, IFNB1, LAX1, PSEN2, RIPK2, GHRL, IL12B, VSIG4, C3AR1, C7, TNF, KLRK1, CACNB3, CX3CL1, AZU1, IRAK3, SLC11A1, FCN3, LANCL2, ZAP70, C2, POLR3G, PTPRC, IL6, GIMAP5, CFB, DUSP22, C4BPB, IDO1, KDR, P2RX7, PLA2G4A, NPY, EEF1E1, CRH, CLEC7A, SASH3	1.36931	1	0.292641	16.3482
GOTERM_BP_FAT	GO:0055066~di-, tri-valent inorganic cation homeostasis	58	1.67679	0.0121916	MCHR1, GNA15, CASR, JPH3, GRIK2, LPAR3, CD52, EDNRB, S1PR3, ALAS2, SAA2, APOE, CXCR4, SLC24A3, SLC24A2, GALR2, LTF, JPH1, PRKCA, KNG1, PTGER3, C5AR1, PRKCB, CCR9, LCK, F2, GIPR, CCR2, GHRL, SLC40A1, GPR12, MON1A, CCL1, C3AR1, CCL3, PRND, HFE, KCNA5, SLC11A1, CCL23, P2RY4, BCL2, PTH, SLC30A8, PTPRC, TRIM24, CCL15, ABCB6, ITPR1, KDR, SOD2, P2RX7, PYGM, CACNA1G, EPOR, CACNA1F, CACNA1A, IL2	1.35212	1	0.330002	20.713
GOTERM_BP_FAT	GO:0060429~epithelium development	57	1.64788	0.00636374	FOXA2, ELF3, LCE3D, PPARG, TP63, PDX1, PAX3, CDSN, CTNNB1, ZIC2, PGR, WNT4, CASP3, FOXF1, NR2F2, TWIST1, ALX1, TCHH, RET, C2CD3, NODAL, EYA1, EVPL, RHCG, CA9, TIMELESS, JUN, TFAP2A, SPRR4, CSTA, SMARCA4, EHF, SFN, WT1, TCF21, RGMA, ALDH1A2, EZR, KRT5, BCL2, PPL, KCNE1, TGM3, KRT4, UPK2, NKX2-3, TBX4, CELSR1, KDR, LAMA1, HOXB4, LAMA3, LCE1E, SPRR1B, ZIC5, BMP7, DMBT1	1.39905	1	0.250112	11.3783
GOTERM_BP_FAT	GO:0001817~regulation of cytokine production	56	1.61897	2.829e-05	IL27RA, STAT5B, PPARG, TLR2, TNFSF15, TLR3, NFKB1, IL10, S1PR3, APOA2, SAA2, GATA4, IFNG, AGPAT2, SYK, FOXJ1, CD3E, CD40, NLRP3, NLRP2, CARD11, PRKCQ, CD83, CD86, BPI, IL20RB, RIPK2, GHRL, IL12B, VSIG4, TNF, PANX1, KLRK1, TNFRSF8, PF4, TNFRSF4, AZU1, IRAK3, SLC11A1, IL17F, RNF128, PYCARD, UBASH3A, POLR3G, IL6, GIMAP5, NOX1, CIDEA, POLR3A, IDO1, ADIPOQ, P2RX7, IRF4, CLEC7A, CD14, SASH3	1.72383	0.125346	0.0121014	0.0535142
GOTERM_BP_FAT	GO:0009617~response to bacterium	55	1.59005	0.000357773	IL27RA, STAT5B, SNCA, TLR2, PGLYRP1, TLR3, FASLG, DEFB106B, IL10, HTN1, RNASE7, PGLYRP2, PGLYRP3, HIST1H2BJ, IFNG, LTF, NOS3, NOS2, CYP1A1, ATP4B, SOCS3, BPI, PPBP, IFNB1, DEFA6, JUN, DEFA5, RIPK2, LALBA, DCD, TNF, FGR, DEFB125, ADH5, DEFB126, DEFB127, AZU1, IL12RB2, IRAK3, SLC11A1, SPAG11B, DEFB118, THPO, SELP, IL6, RNASE3, IDO1, S100A12, P2RX7, PLA2G4A, KCNJ8, STAB1, SELE, CD14, DMBT1	1.58778	0.816217	0.054902	0.674778
GOTERM_BP_FAT	GO:0046649~lymphocyte activation	55	1.59005	0.000796864	CD8A, CD8B, STAT5B, PAX1, IL10, CTNNB1, CD48, CXCR4, KIF13B, SYK, RHOH, ICAM1, CD3D, CD3E, RELB, CD40, PRKCD, CARD11, CD86, LAT2, IFNB1, LAX1, LCK, PSEN2, RIPK2, IL12B, KIR3DL1, GPR183, KLRK1, RAG2, HPRT1, TNFRSF4, CD74, SLC11A1, CHD7, BCL2, ZAP70, HELLS, NKX2-3, EXO1, PTPRC, GIMAP5, IKZF1, FLT3, KIR2DS2, KIR2DS4, P2RX7, PKNOX1, PRLR, RPL22, NTRK1, CHRNB2, BANK1, IRF4, CLEC7A, IL2	1.53991	0.977037	0.0756108	1.49703
GOTERM_BP_FAT	GO:0008202~steroid metabolic process	55	1.59005	0.00116005	TM7SF2, CYP24A1, HNF1A, LDLR, STAR, STAT5B, SULT2B1, APOA2, APOB, SERPINA6, APOE, CH25H, CETP, SULT1E1, WWOX, CELA3B, SULT2A1, CYP1A1, CFTR, NR0B2, NR0B1, TRERF1, G6PC, CYP27A1, AKR1B10, UGT2B11, HSD11B2, OSBPL11, MVK, FSHB, UGT2B15, GC, HSD3B2, HSD3B1, APOC1, ABCA1, APOC3, ANGPTL3, HSD17B7, CYP19A1, EBP, SOAT2, CUBN, ABCG1, APOL2, GBA2, CYP7B1, AFP, BAAT, PRLR, CRH, UGT2B4, IDI2, NR5A2, FABP6	1.51704	0.995892	0.0934625	2.17228
GOTERM_BP_FAT	GO:0000280~nuclear division	55	1.59005	0.00808409	KIF23, KIF22, KNTC1, PTTG2, AURKA, KIF2C, CDCA8, MC1R, OIP5, CDCA2, CDCA5, CDCA3, FGF4, ANAPC1, ZC3HC1, CCNF, TPX2, NUSAP1, ESPL1, HMGA2, EML4, MAD2L1, TIMELESS, CDK11B, HORMAD1, HORMAD2, HAUS8, MAD2L2, NEK6, FZR1, NEK2, HAUS2, LRRCC1, CEP55, SPC24, NCAPG, SKA3, HELLS, PINX1, TXNL4B, PDS5B, DLGAP5, KIF18A, CENPF, BIRC5, NDC80, CENPE, HGF, SUGT1, CDC25A, CDC25B, CCNB1, CCNB2, PLK1, RRS1	1.39292	1	0.272082	14.2369
GOTERM_BP_FAT	GO:0007067~mitosis	55	1.59005	0.00808409	KIF23, KIF22, KNTC1, PTTG2, AURKA, KIF2C, CDCA8, MC1R, OIP5, CDCA2, CDCA5, CDCA3, FGF4, ANAPC1, ZC3HC1, CCNF, TPX2, NUSAP1, ESPL1, HMGA2, EML4, MAD2L1, TIMELESS, CDK11B, HORMAD1, HORMAD2, HAUS8, MAD2L2, NEK6, FZR1, NEK2, HAUS2, LRRCC1, CEP55, SPC24, NCAPG, SKA3, HELLS, PINX1, TXNL4B, PDS5B, DLGAP5, KIF18A, CENPF, BIRC5, NDC80, CENPE, HGF, SUGT1, CDC25A, CDC25B, CCNB1, CCNB2, PLK1, RRS1	1.39292	1	0.272082	14.2369
GOTERM_BP_FAT	GO:0051050~positive regulation of transport	55	1.59005	0.0106575	FGF19, MCHR1, EDN3, SNCA, TNFSF15, NCS1, LPAR3, GDNF, IL10, GATA2, SAA2, GRIN2B, APOE, IFNG, PLA2G1B, MS4A2, SYK, PRKCA, EDAR, NLRP3, CDK5, NLRP2, PRKCQ, F2, GHRL, EDA, CALY, TNF, PANX1, ERBB4, ADORA2A, TNFRSF4, AHSG, AZU1, SLC11A1, C1QTNF2, P2RY1, PYCARD, NEDD4L, IL6, GIMAP5, CBL, HOMER1, ADIPOQ, P2RX7, PLA2G4A, GCK, LIPG, CRH, PON1, CALM3, CHRNB2, CLEC7A, SELE, IL2	1.37418	1	0.317081	18.3504
GOTERM_BP_FAT	GO:0000087~M phase of mitotic cell cycle	55	1.59005	0.0116539	KIF23, KIF22, KNTC1, PTTG2, AURKA, KIF2C, CDCA8, MC1R, OIP5, CDCA2, CDCA5, CDCA3, FGF4, ANAPC1, ZC3HC1, CCNF, TPX2, NUSAP1, ESPL1, HMGA2, EML4, MAD2L1, TIMELESS, CDK11B, HORMAD1, HORMAD2, HAUS8, MAD2L2, NEK6, FZR1, NEK2, HAUS2, LRRCC1, CEP55, SPC24, NCAPG, SKA3, HELLS, PINX1, TXNL4B, PDS5B, DLGAP5, KIF18A, CENPF, BIRC5, NDC80, CENPE, HGF, SUGT1, CDC25A, CDC25B, CCNB1, CCNB2, PLK1, RRS1	1.36804	1	0.327251	19.8924
GOTERM_BP_FAT	GO:0030005~cellular di-, tri-valent inorganic cation homeostasis	55	1.59005	0.0151161	MCHR1, GNA15, CASR, JPH3, GRIK2, LPAR3, CD52, S1PR3, EDNRB, ALAS2, SAA2, APOE, CXCR4, SLC24A3, SLC24A2, GALR2, LTF, JPH1, PRKCA, KNG1, PTGER3, C5AR1, PRKCB, CCR9, LCK, F2, GIPR, CCR2, GHRL, SLC40A1, GPR12, MON1A, CCL1, C3AR1, CCL3, PRND, HFE, KCNA5, SLC11A1, CCL23, P2RY4, BCL2, PTH, SLC30A8, PTPRC, CCL15, ABCB6, ITPR1, P2RX7, PYGM, CACNA1G, EPOR, CACNA1F, CACNA1A, IL2	1.34996	1	0.370116	25.0386
GOTERM_BP_FAT	GO:0048285~organelle fission	55	1.59005	0.0178615	KIF23, KIF22, KNTC1, PTTG2, AURKA, KIF2C, CDCA8, MC1R, OIP5, CDCA2, CDCA5, CDCA3, FGF4, ANAPC1, ZC3HC1, CCNF, TPX2, NUSAP1, ESPL1, HMGA2, EML4, MAD2L1, TIMELESS, CDK11B, HORMAD1, HORMAD2, HAUS8, MAD2L2, NEK6, FZR1, NEK2, HAUS2, LRRCC1, CEP55, SPC24, NCAPG, SKA3, HELLS, PINX1, TXNL4B, PDS5B, DLGAP5, KIF18A, CENPF, BIRC5, NDC80, CENPE, HGF, SUGT1, CDC25A, CDC25B, CCNB1, CCNB2, PLK1, RRS1	1.33817	1	0.400046	28.8951
GOTERM_BP_FAT	GO:0002694~regulation of leukocyte activation	54	1.56114	8.3843e-06	IL27RA, STAT5B, SNCA, RORA, IL10, IL31RA, CASP3, IFNG, VNN1, MS4A2, PAG1, SYK, FOXJ1, CD3E, CD40, PDCD1LG2, CARD11, PRKCQ, CD83, CD86, SIRPG, BPI, IL20RB, LAX1, LCK, RIPK2, IL12B, VSIG4, HMGB3, ADORA2A, KLRK1, TNFRSF4, CD74, ZC3H8, ZAP70, IL2RG, HLA-DOA, CD5, PTPRC, IL6, IL2RA, GIMAP5, IKZF1, FLT3, TNFRSF13B, IDO1, BTLA, LAT, CORO1A, CD274, CHRNB2, IRF4, SASH3, IL2	1.81247	0.038914	0.00494914	0.0158628
GOTERM_BP_FAT	GO:0045596~negative regulation of cell differentiation	54	1.56114	0.00869055	FOXA2, STAT5B, PPARG, EZH2, CRP, TLR3, TP63, FOXO4, CTNNB1, MEN1, WNT4, IAPP, CETP, USH2A, TWIST1, FGF4, LBX1, FOXJ1, NODAL, DLL3, NR0B1, GPR98, RIF1, CNTN4, HMGB3, TCL1A, PF4, ITGB3, ABCA1, CD74, EPHB2, ZC3H8, LIF, NPHP3, HOXA2, HOXA7, TLX3, AXIN2, KLK8, DTX1, MAFB, ESRRB, FLT3, CREBBP, ISL1, NTN1, ADIPOQ, ABCG1, SOD2, HOPX, TGFBR3, BMP7, OMG, RBM15	1.39292	1	0.281484	15.2236
GOTERM_BP_FAT	GO:0051046~regulation of secretion	53	1.53223	0.00337486	EDN3, HNF1A, SNCAIP, SNCA, TNFSF15, NCS1, GDNF, IL10, APOA2, HTR1B, SAA2, GRIN2B, IFNG, PLA2G1B, MS4A2, RAPGEF4, CHRNA6, NOS2, RAB27B, SYK, PRKCA, CD40, NLRP3, NLRP2, CDK5, PCLO, OSM, PRKCQ, SSTR5, GRM7, GHRL, KCNMB4, TNF, RAB3C, PANX1, ADORA2A, TNFRSF4, LIF, CHD7, PYCARD, SCG5, CAMK2A, IL6, CIDEA, ADIPOQ, GCG, P2RX7, GCK, CRH, NEUROD1, CHRNB2, CACNA1A, IL2	1.46187	1	0.189881	6.19612
GOTERM_BP_FAT	GO:0000904~cell morphogenesis involved in differentiation	53	1.53223	0.0984984	MYO7A, CTNNB1, CRYGB, SLC1A3, CXCR4, ROBO3, UNC5C, CDH23, DSCAM, PRKCA, BAIAP2, NODAL, NRXN1, CDK5, SLITRK4, CNTN4, SLITRK5, DST, DCC, CDK5R1, CCK, RTN4RL1, PKHD1, CABP4, HPRT1, CDH4, EPHB2, ARX, IGF1R, HOXA2, PVRL1, AMELX, BCL2, NUMB, DCX, ETV4, DCLK1, RUNX3, FN1, ESRRB, PTPRZ1, NTNG1, HGF, ISL1, NTN1, FEZF2, EPHA7, TGFBR3, CHRNB2, CACNA1F, BMP7, CACNA1A, GFRA3	1.21024	1	0.763966	85.9422
GOTERM_BP_FAT	GO:0055065~metal ion homeostasis	52	1.50332	0.0075213	MCHR1, GNA15, JPH3, CASR, GRIK2, LPAR3, CD52, S1PR3, EDNRB, SAA2, APOE, CXCR4, SLC24A3, SLC24A2, GALR2, JPH1, MT4, PRKCA, KNG1, PTGER3, C5AR1, PRKCB, CCR9, CCR2, GIPR, LCK, F2, GHRL, GPR12, CCL1, C3AR1, C7, CCL3, KCNA5, SLC11A1, CCL23, P2RY4, BCL2, PTH, NEDD4L, PTPRC, TRIM24, CCL15, ITPR1, KDR, P2RX7, PYGM, CACNA1G, EPOR, CACNA1F, CACNA1A, IL2	1.4133	1	0.26713	13.3115
GOTERM_BP_FAT	GO:0007169~transmembrane receptor protein tyrosine kinase signaling pathway	52	1.50332	0.0379698	FGF6, MTSS1, FGF18, CD8A, CD8B, GRIK2, FGF17, FGF16, STAT5B, FOXO4, IL31RA, SHC3, FRS2, FGF4, RET, CD3E, BAIAP2, SOCS7, PTPRT, CDK5, CD3EAP, ROR2, FGFR2, FGFR3, ERBB4, ADORA2A, ADCYAP1R1, TIPARP, EPHA10, EPHB4, ADCYAP1, EPHB2, IGF1R, EPHB6, CEP57, RASGRP4, PIK3R3, CNKSR1, NIN, FLT3, FLT4, CBL, HGF, KDR, EPHA7, EPHA6, PRLR, EPHA8, NTRK1, AREG, CACNA1A, GFRA2	1.29342	1	0.560338	51.9257
GOTERM_BP_FAT	GO:0007423~sensory organ development	52	1.50332	0.0537932	GJA8, MYO7A, FASLG, RORB, NR2E3, CTNNB1, WNT1, CRYGB, MCOLN3, GRIN2B, CEP290, FRS2, CDH23, DSCAM, GSC, RAX, CYP1A1, OTX1, LRTOMT, KRT13, GPR98, BCL2L11, EYA1, CRYBA1, CRYBA4, SOX1, NFYC, COL2A1, CABP4, WT1, EPHB2, ALDH1A2, HOXA2, CHD7, CRB1, PVRL1, BCL2, OTOP1, GNAT1, NOX3, LMX1B, IKZF1, BHLHE22, MAFB, ALMS1, CACNA1S, VSX1, PKNOX1, NEUROD1, NEUROD4, BMP7, FOXI1	1.26518	1	0.633194	64.8738
GOTERM_BP_FAT	GO:0015674~di-, tri-valent inorganic cation transport	51	1.47441	0.000394386	CALHM1, PLCZ1, JPH3, GRIN2B, SLC24A3, SLC24A2, TRPV5, LTF, JPH1, TRPM3, TRPM6, CACNG6, GRIN2A, GIF, CACNG4, CACNG3, CACNG2, TCN1, TRPM2, PRKCB, CATSPER4, BSPRY, ATP2C2, LCK, F2, PSEN2, SLC40A1, STEAP1, HFE, CCL8, CACNB3, TPCN1, SFXN5, SLC11A1, CAMK2A, PTPRC, SLC8A2, TRPC5, CACNA1S, ITPR1, CACNA2D4, CORO1A, P2RX7, NPY, ATP2A3, CACNA1G, CHRNB2, HEPH, CACNA1F, CACNA1D, CACNA1A	1.61452	0.845474	0.05846	0.743589
GOTERM_BP_FAT	GO:0006875~cellular metal ion homeostasis	50	1.4455	0.0078702	MCHR1, GNA15, JPH3, CASR, GRIK2, LPAR3, CD52, S1PR3, EDNRB, SAA2, APOE, CXCR4, SLC24A3, SLC24A2, GALR2, JPH1, MT4, PRKCA, KNG1, C5AR1, PTGER3, PRKCB, CCR9, CCR2, GIPR, LCK, F2, GHRL, GPR12, CCL1, C7, C3AR1, CCL3, KCNA5, SLC11A1, CCL23, P2RY4, BCL2, PTH, NEDD4L, PTPRC, CCL15, ITPR1, P2RX7, PYGM, CACNA1G, EPOR, CACNA1F, CACNA1A, IL2	1.42134	1	0.26972	13.8863
GOTERM_BP_FAT	GO:0051249~regulation of lymphocyte activation	49	1.41659	1.37794e-05	IL27RA, STAT5B, IL10, CASP3, IFNG, VNN1, PAG1, SYK, FOXJ1, CD3E, CD40, PDCD1LG2, PRKCQ, CD83, CARD11, CD86, SIRPG, IL20RB, LAX1, LCK, RIPK2, IL12B, VSIG4, HMGB3, ADORA2A, KLRK1, TNFRSF4, CD74, ZC3H8, ZAP70, IL2RG, HLA-DOA, CD5, PTPRC, IL6, IL2RA, GIMAP5, IKZF1, FLT3, TNFRSF13B, IDO1, BTLA, LAT, CORO1A, CD274, CHRNB2, IRF4, SASH3, IL2	1.84467	0.06315	0.00722181	0.0260689
GOTERM_BP_FAT	GO:0055074~calcium ion homeostasis	48	1.38768	0.00910132	CCL1, C3AR1, MCHR1, GNA15, JPH3, CCL3, CASR, GRIK2, LPAR3, CD52, KCNA5, S1PR3, EDNRB, CCL23, P2RY4, SAA2, CXCR4, APOE, SLC24A3, SLC24A2, BCL2, PTH, GALR2, JPH1, KNG1, PRKCA, PTPRC, C5AR1, PTGER3, TRIM24, CCL15, ITPR1, PRKCB, KDR, CCR9, P2RX7, PYGM, CCR2, GIPR, F2, LCK, CACNA1G, GHRL, EPOR, CACNA1F, CACNA1A, GPR12, IL2	1.42255	1	0.288806	15.8858
GOTERM_BP_FAT	GO:0006260~DNA replication	47	1.35877	0.0174102	CLSPN, HMGB1, DNAH14, LIN9, MRE11A, DBF4, POLA1, RNASEH1, CDC34, POLA2, MCM10, CDT1, PRIM1, CDC45, TYMP, POLE2, STRA8, DNTT, FEN1, PINX1, GINS1, GINS2, CCDC88A, POLH, DTL, NOL8, PHB, POLE, GINS4, LIG3, CENPF, MCM2, RNASEH2A, MCM4, RAD50, CDC25A, C10ORF2, PURA, RFC5, RFC3, RFC4, RFC1, POLD1, SUPT16H, CHTF18, CHAF1B, TNFAIP1	1.37825	1	0.395839	28.2743
GOTERM_BP_FAT	GO:0007398~ectoderm development	47	1.35877	0.0371531	KRT6B, FOXA2, ELF3, ELF5, LCE3D, COL3A1, TP63, SFN, MREG, ZBTB17, CDSN, CTNNB1, DCT, ACVR1B, LAMB3, CASP3, COL17A1, KRT5, BCL2, PPL, OVOL1, ALOX12B, TGM3, TGM5, KRT85, RUNX3, ERCC2, TCHH, KRT13, GRHL3, EDAR, LAMA3, EVPL, LCE1E, CASP14, SPRR1B, KRT15, PSEN2, FOXE1, TFAP2A, SPRR4, CSTA, EDA, WNT7A, FABP5, KRT71, SMARCA4	1.31592	1	0.55887	51.1476
GOTERM_BP_FAT	GO:0006874~cellular calcium ion homeostasis	46	1.32986	0.0141522	CCL1, C3AR1, MCHR1, GNA15, JPH3, CCL3, CASR, GRIK2, LPAR3, CD52, KCNA5, S1PR3, EDNRB, CCL23, P2RY4, SAA2, CXCR4, APOE, SLC24A3, SLC24A2, BCL2, PTH, GALR2, JPH1, KNG1, PRKCA, PTPRC, C5AR1, PTGER3, CCL15, ITPR1, PRKCB, CCR9, P2RX7, PYGM, CCR2, GIPR, F2, LCK, CACNA1G, GHRL, EPOR, CACNA1F, CACNA1A, GPR12, IL2	1.40053	1	0.356617	23.6383
GOTERM_BP_FAT	GO:0006916~anti-apoptosis	46	1.32986	0.0861003	HMGB1, TNF, STAT5B, SNCA, TP63, NFKB1, TNFSF18, GDNF, CIAPIN1, IL10, IL31RA, AZU1, IGF1R, PAK7, APOE, BCL2, NPM1, VNN1, NOS3, AATF, HELLS, STAMBP, ZC3HC1, SGK3, GFRAL, SOCS3, ESR1, HRK, BIRC7, BIRC5, HGF, ESR2, F7, BIRC3, SOD2, SERPINB9, AMIGO2, PRLR, SFRP1, TNFAIP8, SERPINB2, GHRL, RIPK2, CFDP1, SEMA4D, IL2	1.24416	1	0.741559	81.7963
GOTERM_BP_FAT	GO:0003013~circulatory system process	45	1.30095	0.0286363	C3AR1, EDN3, UTS2, MYL4, ACVRL1, TBC1D8, ADORA2A, KEL, MYBPC3, MYL1, PPARG, ASZ1, ADH5, AZU1, CTTNBP2, EDNRB, LPA, CHD7, APOE, KCNE1, GUCY1A3, NOS3, ERAP2, NOS2, HBB, MYOF, MAP2K6, KNG1, COL4A3, NOX1, MYLK2, CFTR, BRS3, ADIPOQ, SOD2, ACSM3, NPY, F5, KCNJ8, PSEN2, CACNA1G, HSD11B2, GUCY1B3, HTR2B, XCL2	1.34798	1	0.499011	42.2899
GOTERM_BP_FAT	GO:0008015~blood circulation	45	1.30095	0.0286363	C3AR1, EDN3, UTS2, MYL4, ACVRL1, TBC1D8, ADORA2A, KEL, MYBPC3, MYL1, PPARG, ASZ1, ADH5, AZU1, CTTNBP2, EDNRB, LPA, CHD7, APOE, KCNE1, GUCY1A3, NOS3, ERAP2, NOS2, HBB, MYOF, MAP2K6, KNG1, COL4A3, NOX1, MYLK2, CFTR, BRS3, ADIPOQ, SOD2, ACSM3, NPY, F5, KCNJ8, PSEN2, CACNA1G, HSD11B2, GUCY1B3, HTR2B, XCL2	1.34798	1	0.499011	42.2899
GOTERM_BP_FAT	GO:0009314~response to radiation	45	1.30095	0.0810942	GJA10, XRCC2, XRCC6, COL3A1, CABP4, OPN1SW, NR2E3, MEN1, CASP3, PLEKHB1, SLC1A3, PDE1B, MC1R, BCL2, ADAM2, SERPINB13, ERCC4, RGR, DNMT3B, FEN1, NPHP1, ERCC2, GUCA1B, GNAT1, GUCA1A, PTPRC, AIPL1, NES, POLH, SOCS3, GRIN2A, CDK5, RAD54L, ATM, SOD2, GNGT2, EYA1, XPC, TNFSF11, FANCD2, POLD1, PDC, CHRNB2, IL12B, CACNA1F	1.25362	1	0.727435	79.8141
GOTERM_BP_FAT	GO:0051241~negative regulation of multicellular organismal process	44	1.27204	0.00509177	BMP10, TNF, SLC6A1, GLRA1, GRIK2, GRIK3, PPARG, APOC1, APOC2, NFKB1, IL10, AHSG, SLC11A1, IRAK3, HTR1B, IAPP, APOE, SLC24A2, IFNG, APOC3, GUCY1A3, NOS3, KNG1, CIITA, PRKCA, IL6, KLK8, GIMAP5, CIDEA, IDO1, ADIPOQ, TMPRSS6, PLG, CD83, BPI, P2RX7, TNNT1, IL20RB, F2, CRH, GHRL, VSIG4, CPB2, IL2	1.49484	1	0.228833	9.20698
GOTERM_BP_FAT	GO:0006813~potassium ion transport	43	1.24313	0.0054641	KCNMB3, KCNC2, KCNMB4, KCNC1, KCNJ15, FXYD2, KCNAB1, KCNA2, ATP1B4, KCNK18, KCNJ10, KCNA5, KCNK12, KCNIP4, KCNK10, KCNJ1, KCNK9, KCNQ3, SLC24A3, SLC24A2, KCNK5, KCNE1, KCNQ2, KCNG4, SLC12A8, SLC12A1, ATP4B, KCNB2, KCTD2, KCNV2, CNGA1, KCNK3, KCNJ5, KCNA10, KCNJ4, KCNJ8, KCNN3, KCNN2, KCNH6, KCNH7, ABCC8, TNFAIP1, KCNH5	1.49738	1	0.234634	9.84772
GOTERM_BP_FAT	GO:0006935~chemotaxis	43	1.24313	0.0054641	CXCL1, CCL1, C3AR1, EDN3, CCL3, IL16, CXCL2, CXCL9, CCL8, CXCR1, FPR3, PF4, CXCR2, CX3CL1, IL10, AZU1, CCRL2, EDNRB, CCL22, TYMP, CCL23, SAA2, RAC2, CXCR4, IFNG, CCL3L3, PLA2G1B, ROBO3, SYK, PRKCA, CMTM1, IL6, C5AR1, NUP85, CCL16, CCL15, CCR9, CORO1A, PPBP, CCR2, CMTM7, SERPIND1, XCL2	1.49738	1	0.234634	9.84772
GOTERM_BP_FAT	GO:0042330~taxis	43	1.24313	0.0054641	CXCL1, CCL1, C3AR1, EDN3, CCL3, IL16, CXCL2, CXCL9, CCL8, CXCR1, FPR3, PF4, CXCR2, CX3CL1, IL10, AZU1, CCRL2, EDNRB, CCL22, TYMP, CCL23, SAA2, RAC2, CXCR4, IFNG, CCL3L3, PLA2G1B, ROBO3, SYK, PRKCA, CMTM1, IL6, C5AR1, NUP85, CCL16, CCL15, CCR9, CORO1A, PPBP, CCR2, CMTM7, SERPIND1, XCL2	1.49738	1	0.234634	9.84772
GOTERM_BP_FAT	GO:0050863~regulation of T cell activation	42	1.21422	7.063e-06	ADORA2A, STAT5B, KLRK1, CD74, IL10, ZC3H8, CASP3, IFNG, ZAP70, VNN1, IL2RG, HLA-DOA, CD5, PAG1, SYK, PTPRC, IL6, IL2RA, GIMAP5, IKZF1, FOXJ1, CD3E, IDO1, PDCD1LG2, BTLA, CARD11, LAT, CD83, PRKCQ, CORO1A, SIRPG, CD86, IL20RB, LAX1, CD274, LCK, RIPK2, IL12B, IRF4, VSIG4, SASH3, IL2	2.00008	0.0328835	0.00666496	0.0133631
GOTERM_BP_FAT	GO:0006816~calcium ion transport	42	1.21422	0.000888462	PLCZ1, CALHM1, JPH3, CCL8, CACNB3, TPCN1, GRIN2B, SLC24A3, SLC24A2, TRPV5, CAMK2A, JPH1, PTPRC, TRPM3, TRPM6, SLC8A2, TRPC5, CACNG6, GRIN2A, CACNG4, CACNG3, CACNG2, CACNA1S, TRPM2, ITPR1, PRKCB, CACNA2D4, CORO1A, BSPRY, CATSPER4, ATP2C2, P2RX7, NPY, ATP2A3, PSEN2, F2, LCK, CACNA1G, CHRNB2, CACNA1F, CACNA1D, CACNA1A	1.64796	0.985122	0.0791949	1.66775
GOTERM_BP_FAT	GO:0032101~regulation of response to external stimulus	42	1.21422	0.0082797	EDN3, CCK, IL16, ADORA2A, SLC6A3, STAT5B, PPARG, CX3CL1, IL10, AHSG, AZU1, SAA2, APOE, NOS3, HRG, KNG1, PRKCA, SELP, IL6, KLK8, IL2RA, PDPN, F7, TRIM24, IDO1, ADIPOQ, TMPRSS6, PLG, IL20, KDR, OSM, PLA2G4A, IL20RB, NPY, SERPINF2, F2, HOPX, GHRL, FABP7, CPB2, SELE, IL2	1.47176	1	0.275749	14.5563
GOTERM_BP_FAT	GO:0051130~positive regulation of cellular component organization	41	1.18531	0.0876812	EDN3, CCK, CALY, TNF, SNCA, ASZ1, APOC2, CDH4, AHSG, AZU1, MEN1, CDC42, CTTNBP2, SLC11A1, GATA2, MAPT, NPM1, NUMB, NEDD4L, DNMT3B, PRKCA, TAF1, DLGAP5, CBL, NOX1, NUSAP1, CENPE, ESPL1, NTN1, PPARGC1A, PRKCQ, PLA2G4A, P2RX7, TPPP, GHRL, CAND1, SEMA4D, CLEC7A, EIF5A2, SELE, WNT7A	1.26209	1	0.741622	82.383
GOTERM_BP_FAT	GO:0030900~forebrain development	40	1.1564	0.0106965	E2F1, ERBB4, SOX1, SOX3, SLC6A3, HPRT1, PRKG1, POU1F1, CTNNB1, AHSG, ARX, WNT1, GATA2, ALDH1A2, NUMB, NR2F2, FRS2, DCLK1, RAX, GNAO1, GSC, IKZF1, RFX4, OTX1, GSX1, ISL1, NR0B1, TACC3, CDK5, TP73, TACC2, SALL3, FEZF2, EYA1, MSX1, PSEN2, ZIC5, CHRNB2, FABP7, SMARCA4	1.46623	1	0.316088	18.4113
GOTERM_BP_FAT	GO:0001701~in utero embryonic development	40	1.1564	0.0879077	INSL3, HNF1B, XRCC2, HNF1A, ACVRL1, INTS1, ACVR1B, GATA2, APOB, CHD7, GRIN2B, HAND2, FOXF1, TEAD4, GATA4, APBA1, ERCC2, GINS1, SOX10, NLRP5, AR, CUBN, C2CD3, LMX1B, ESRRB, TAF8, NODAL, PTPRR, TAB1, BCL2L11, MSX1, CCNB2, PSMC3, ZMIZ1, HOPX, TGFBR3, ZFPM2, EGFL8, KLF1, SMARCA4	1.26629	1	0.741479	82.4656
GOTERM_BP_FAT	GO:0042110~T cell activation	39	1.12749	0.000541926	CD8A, CD8B, STAT5B, RAG2, TNFRSF4, PAX1, CD74, CTNNB1, CD48, SLC11A1, CHD7, CXCR4, BCL2, ZAP70, KIF13B, SYK, RHOH, NKX2-3, ICAM1, PTPRC, GIMAP5, CD3D, IKZF1, CD3E, FLT3, RELB, CARD11, P2RX7, CD86, PKNOX1, PRLR, RPL22, LCK, PSEN2, RIPK2, IL12B, IRF4, CLEC7A, IL2	1.72456	0.923171	0.0621398	1.02042
GOTERM_BP_FAT	GO:0048732~gland development	39	1.12749	0.00222039	CGA, ERBB4, ELF3, SLC6A3, STAT5B, ASZ1, TP63, HOXD13, POU1F1, MDK, PAX1, PGR, CTTNBP2, IGF1R, TCF21, GATA2, ALDH1A2, BCL2, NKX2-3, AR, IKZF1, RXFP1, GSX1, EDAR, ISL1, NR0B1, NTN1, BCL2L11, HOXB3, EYA1, PRLR, SFRP1, ALOX15B, CRH, FOXE1, HOXB9, EDA, BMP7, NR5A1	1.60959	0.999973	0.153828	4.11867
GOTERM_BP_FAT	GO:0006575~cellular amino acid derivative metabolic process	39	1.12749	0.0612766	CHKA, KYNU, CCBL1, SNCAIP, PNMT, SLC6A3, SNCA, STAT5B, PAH, KMO, HPRT1, AGMAT, BBOX1, AFMID, GSR, APOA2, SLC1A3, PLA2G1B, VNN1, CETP, DNMT3B, CPT1B, CYP1A1, MAOA, IDO2, GGTLC2, GRIN2A, PADI2, LRTOMT, PADI4, IDO1, SOD2, PLA2G4A, CKMT1A, CKM, GGT7, PON1, SLC5A7, EIF5A2	1.30901	1	0.66064	69.7738
GOTERM_BP_FAT	GO:0042742~defense response to bacterium	38	1.09858	8.30386e-05	LALBA, DCD, TNF, IL27RA, FGR, DEFB125, TLR2, PGLYRP1, TLR3, DEFB126, DEFB127, DEFB106B, IL10, AZU1, SLC11A1, HTN1, RNASE7, SPAG11B, PGLYRP2, IFNG, PGLYRP3, HIST1H2BJ, DEFB118, LTF, NOS2, SELP, IL6, RNASE3, S100A12, BPI, P2RX7, PPBP, IFNB1, STAB1, DEFA6, DEFA5, RIPK2, DMBT1	1.89039	0.325053	0.0297874	0.157001
GOTERM_BP_FAT	GO:0002521~leukocyte differentiation	38	1.09858	0.00236019	CSF3, GPR183, TNF, CD8A, MMP9, PPARG, STAT5B, RAG2, PAX1, CD74, IL10, CTNNB1, IL31RA, IL17C, CDC42, CHD7, BCL2, ZAP70, SYK, RHOH, NKX2-3, PTPRC, GIMAP5, CD3D, IKZF1, CD3E, FLT3, RELB, CARD11, PKNOX1, TNFSF11, RPL22, NTRK1, PSEN2, LCK, IL12B, IRF4, IL2	1.61621	0.999986	0.151686	4.37253
GOTERM_BP_FAT	GO:0050778~positive regulation of immune response	38	1.09858	0.0138191	C3AR1, C7, IL27RA, MASP2, CRP, STAT5B, TLR2, KLRK1, TLR3, CACNB3, SLC11A1, IRAK3, FCN3, ZAP70, CFH, PLA2G1B, C2, SYK, POLR3G, PTPRC, GIMAP5, CD3E, CFB, C4BPB, IDO1, NCR3, C1QB, C8B, P2RX7, LAT2, IFNB1, LAX1, PSEN2, RIPK2, IL12B, CLEC7A, VSIG4, SASH3	1.46016	1	0.353552	23.1485
GOTERM_BP_FAT	GO:0010817~regulation of hormone levels	38	1.09858	0.0255891	CGA, EDN3, HNF1B, HSD3B1, HNF1A, STAR, FAM3B, CRHBP, STAT5B, DUOX2, HFE, PDX1, ALDH1A2, WNT4, SERPINA6, RAPGEF4, SCG5, SULT1E1, SLC30A8, IL6, CYP1A1, CYP26A1, PCLO, AFP, LRAT, DIO2, DIO3, CHST8, CRH, UGT2B11, FOXE1, GHRL, HSD11B2, NEUROD1, UGT2B4, FSHB, CRYM, CACNA1A	1.40214	1	0.477583	38.7665
GOTERM_BP_FAT	GO:0010876~lipid localization	38	1.09858	0.0440657	CHKA, MSR1, HNF1A, TNF, LDLR, GM2A, STAR, ATP10B, PPARG, STAT5B, APOC1, APOC2, ABCA1, APOB, APOA2, LPA, APOE, STARD6, APOC4, APOC3, PLA2G1B, CETP, PITPNC1, ANGPTL3, B4GALNT1, CPT1B, SOAT2, SPNS3, CIDEA, CFTR, ABCG1, APOL2, APOL3, P2RX7, LIPG, FABP1, OSBPL11, APOL6	1.34856	1	0.595051	57.3736
GOTERM_BP_FAT	GO:0048610~reproductive cellular process	37	1.06967	0.0947642	PLCZ1, RNF17, TDRD6, GLRA1, SOX3, ZAN, MAEL, CTCFL, CRCP, WT1, MEI1, WNT4, STRA8, CEP57, CXCR4, BCL2, TDRD1, FANCC, C17ORF47, RXFP2, CASC5, ALMS1, NR0B1, SPA17, CENPI, TNP2, CDC25B, CCNB1, GAPDHS, REC8, SPAG6, ZPBP2, ZMIZ1, CELF4, FSHB, VMO1, DMC1	1.27254	1	0.757163	84.7985
GOTERM_BP_FAT	GO:0006936~muscle contraction	36	1.04076	0.0706837	MYL7, EDN3, UTS2, MYL4, GLRA1, MYBPC3, MYL1, VIPR1, GJA5, GDNF, EDNRB, GALR2, KCNE1, SCN7A, CHRNA1, MYOF, MAP2K6, DTNA, KNG1, GNAO1, ACTA1, MYLK2, ACTN2, HOMER1, TRIM63, CACNA1S, MYH8, TNNT1, CHRM3, PSEN2, CACNA1G, ADRA1A, CHRND, CHRNB2, MYH13, CASQ2	1.31098	1	0.695311	75.0184
GOTERM_BP_FAT	GO:0031644~regulation of neurological system process	36	1.04076	0.0706837	KCNMB4, EDN3, CCK, SNCAIP, TNF, ERBB4, SLC6A1, STAR, GLRA1, ADORA2A, GRIK2, GRIK3, SNCA, CSPG5, CALB1, GDNF, IL10, EPHB2, EDNRB, HTR1B, SLC1A3, GRIN2B, APOE, GRIN2C, SLC24A2, IFNG, CAMK2A, KLK8, GRIN2A, MYLK2, CDK5, GRIA2, PSEN2, CHRNB2, CNTN4, CACNA1A	1.31098	1	0.695311	75.0184
GOTERM_BP_FAT	GO:0051098~regulation of binding	36	1.04076	0.0706837	TNF, TLR2, UBE2V1, TLR3, TNFRSF4, IL10, MEN1, IRAK3, BCL2, NPM1, PYCARD, PLA2G1B, NR2F2, CAMK2A, ERCC2, ICAM1, IL6, FOXJ1, RUNX1T1, NR0B1, NLRP3, PRKCD, CARD11, PRKCQ, HDAC2, EP300, HNF4A, PON1, CALM3, TGFBR3, RIPK2, ZNF462, IRF4, TSSK4, EDA, SMARCA4	1.31098	1	0.695311	75.0184
GOTERM_BP_FAT	GO:0019935~cyclic-nucleotide-mediated signaling	35	1.01185	0.0122401	OPRM1, AVPR2, MCHR1, ADCY1, ADORA2A, NPY2R, OPRK1, LPAR3, VIPR1, S1PR3, HTR1B, NDUFS4, GALR1, MC1R, APOE, PTH, GALR2, RAPGEF4, NOS2, PRKACB, ADCY10, HTR1F, HTR5A, PTGER3, RXFP1, RXFP2, HTR4, PCLO, SSTR5, CRHR2, NPY, APITD1, MC2R, GIPR, PDE9A, CORT	1.50006	1	0.329232	20.7867
GOTERM_BP_FAT	GO:0042391~regulation of membrane potential	35	1.01185	0.0192312	KCNMB3, KCNMB4, CCK, GLRA1, ADORA2A, GRIK2, GRIK3, SNCA, KCNA5, GJC3, GRIN2B, GRIN2C, BCL2, KCNE1, CHRNA6, OLIG2, CHRNA1, ERCC2, EIF2B5, GJD2, GIMAP5, MPZ, GRIN2A, CACNG2, CDK5, ADIPOQ, NTSR2, SOD2, P2RX7, JUN, CACNA1G, GHRL, CHRND, CHRNB2, CACNA1A	1.45529	1	0.414015	30.748
GOTERM_BP_FAT	GO:0030855~epithelial cell differentiation	35	1.01185	0.0263142	ELF3, FOXA2, PPARG, LCE3D, TP63, EHF, SFN, CDSN, WT1, PGR, TCF21, CASP3, EZR, KRT5, FOXF1, PPL, KCNE1, TGM3, KRT4, NR2F2, UPK2, TCHH, KDR, LAMA1, LAMA3, EVPL, RHCG, LCE1E, JUN, SPRR1B, SPRR4, CSTA, BMP7, SMARCA4, DMBT1	1.42342	1	0.483635	39.623
GOTERM_BP_FAT	GO:0045087~innate immune response	35	1.01185	0.0290803	C7, KYNU, MASP2, PPARG, SNCA, TLR2, PGLYRP1, TLR3, APOBEC3G, DEFB127, SLC11A1, FCN3, RNASE7, PGLYRP2, PGLYRP3, CFH, DEFB118, VNN1, NOS2, C2, CIITA, IL18R1, IL18RAP, CFB, NCF1, POLR3A, C4BPB, CD180, C1QB, C8B, CORO1A, CYBB, CLEC7A, VSIG4, DMBT1	1.4131	1	0.502688	42.787
GOTERM_BP_FAT	GO:0007548~sex differentiation	35	1.01185	0.0884127	CGA, INSL3, HNF1B, STAT5B, TP63, HOXD13, WT1, AHSG, PGR, SRY, TCF21, WNT4, CHD7, STRA8, BCL2, NOS3, FANCA, EIF2B5, AR, DMRT3, RXFP2, NR0B1, CENPI, BCL2L11, KDR, GJB2, AFP, PLA2G4A, TEX15, DMRTC2, ROR2, FSHB, DMC1, WNT7A, NR5A1	1.29145	1	0.742493	82.6484
GOTERM_BP_FAT	GO:0001654~eye development	34	0.982943	0.0256139	GJA8, SOX1, MYO7A, NFYC, FASLG, CABP4, RORB, NR2E3, WT1, EPHB2, CTNNB1, ALDH1A2, CRYGB, CHD7, CRB1, PVRL1, CEP290, FRS2, DSCAM, GNAT1, RAX, LMX1B, BHLHE22, IKZF1, CYP1A1, ALMS1, VSX1, CACNA1S, PKNOX1, NEUROD1, NEUROD4, BMP7, CRYBA1, CRYBA4	1.43513	1	0.476127	38.7959
GOTERM_BP_FAT	GO:0045165~cell fate commitment	34	0.982943	0.0500492	ERBB4, FOXA2, POU6F2, PPARG, PAX3, RAG2, POU1F1, GDNF, CTNNB1, MEN1, CDC42, WNT1, GATA2, HOXA2, CASP3, BCL2, TEAD4, OLIG1, OLIG2, TLX3, NR2F2, FRS2, RUNX2, TLX1, LBX1, NODAL, GSX1, ISL1, KDR, EYA1, PSEN2, NEUROD1, NEUROD4, SMARCA4	1.36285	1	0.621777	62.1486
GOTERM_BP_FAT	GO:0050867~positive regulation of cell activation	33	0.954033	0.00317224	STAT5B, KLRK1, TNFRSF4, CD74, IFNG, ZAP70, MS4A2, VNN1, IL2RG, CD5, SYK, SELP, PTPRC, IL6, IL2RA, GIMAP5, IKZF1, PDPN, CD3E, CD40, PDCD1LG2, CARD11, CD83, PRKCQ, CORO1A, CD86, SIRPG, LCK, RIPK2, CHRNB2, IL12B, SASH3, IL2	1.65644	1	0.186203	5.83462
GOTERM_BP_FAT	GO:0019216~regulation of lipid metabolic process	33	0.954033	0.00369292	FGF19, PRKAG3, TNF, CAB39L, STAR, THRB, PPARG, SNCA, STAT5B, APOC1, APOC2, NFKB1, LSR, CDC42, APOB, APOA2, APOE, C1QTNF2, APOC3, IFNG, ANGPTL3, CPT1B, GIMAP5, VAV3, RBL1, CIDEA, ADIPOQ, PPARGC1A, ABCG1, PLA2G4A, HNF4A, FABP1, NR5A1	1.64165	1	0.19445	6.76093
GOTERM_BP_FAT	GO:0051101~regulation of DNA binding	33	0.954033	0.0125362	TNF, TLR2, UBE2V1, TLR3, TNFRSF4, IL10, MEN1, IRAK3, NPM1, PYCARD, PLA2G1B, NR2F2, CAMK2A, ERCC2, ICAM1, IL6, FOXJ1, RUNX1T1, NR0B1, NLRP3, CARD11, PRKCQ, HDAC2, EP300, HNF4A, CALM3, RIPK2, TGFBR3, ZNF462, IRF4, TSSK4, EDA, SMARCA4	1.51954	1	0.332037	21.2346
GOTERM_BP_FAT	GO:0007156~homophilic cell adhesion	33	0.954033	0.0373221	PCDHA8, MPZL2, PCDHA5, PCDHGA7, PCDHGC4, CDH4, CDH5, PCDHAC1, CDH22, PCDH1, CDH20, FAT3, PVRL1, ESAM, CEACAM1, CDH23, RET, PCDH11Y, CDHR1, CDHR3, CDHR4, PCDH15, PTPRT, CELSR1, PCDH7, PCDH17, CD84, AMIGO2, DSG4, DSG2, DSG3, DSC3, DSC1	1.40355	1	0.558895	51.3096
GOTERM_BP_FAT	GO:0051129~negative regulation of cellular component organization	33	0.954033	0.0951148	HMGB1, ACVRL1, SNCA, APOC1, APOC2, EPHB2, CDC42, IRAK3, APOA2, TMSB15A, PACSIN2, MAPT, TMSB15B, NPM1, APOC3, TPR, ERCC4, DNMT3B, KLK8, VIL1, CENPF, ESPL1, CENPE, ADIPOQ, NTN1, ATM, CORO1A, TRIM54, MAD2L1, TGFBR3, MAD2L2, OMG, SPTB, MAP6D1	1.29482	1	0.757467	84.9095
GOTERM_BP_FAT	GO:0051606~detection of stimulus	32	0.925123	0.0152109	GJA10, KCNMB3, KCNMB4, CASR, LXN, MRPS11, PGLYRP1, TLR3, CABP4, NR2E3, OPN1SW, PLEKHB1, GRIN2B, PGLYRP2, PGLYRP3, RGR, OTOP1, GUCA1B, GNAT1, GUCA1A, AIPL1, NOX3, NLRP3, GPR98, ABCG1, SOD2, GNGT2, GCK, TIMELESS, PDC, CACNA1F, CLEC7A	1.51096	1	0.370088	25.1749
GOTERM_BP_FAT	GO:0032583~regulation of gene-specific transcription	32	0.925123	0.0751105	TNF, HNF1A, FOXA2, PPARG, XRCC6, NFKB1, RORB, POU1F1, TNFRSF4, GDNF, IL10, CTNNB1, GATA2, MYOCD, GATA4, PLA2G1B, NR2F2, CIITA, TAF1, IL6, LBX1, IKZF2, IKZF1, FOXJ1, ESR2, PPARGC1A, HDAC2, HNF4A, IRF4, NR5A2, RBM15, SMARCA4	1.33055	1	0.713142	77.1764
GOTERM_BP_FAT	GO:0051051~negative regulation of transport	32	0.925123	0.0814043	EDN3, TNF, SLC15A1, SNCA, APOC1, APOC2, NFKB1, ITGB3, KCNA5, TNFRSF4, IL10, LIF, BEST3, APOA2, PACSIN2, BCL2, APOC3, NOS3, NEDD4L, PRKCA, NOS1, GNAO1, CIDEA, TACC3, NLRP3, CDK5, ADIPOQ, OSM, HNF4A, GRM7, CALM3, GHRL	1.32069	1	0.727698	79.9426
GOTERM_BP_FAT	GO:0001819~positive regulation of cytokine production	31	0.896213	0.000315845	TNF, PANX1, IL27RA, KLRK1, TLR2, TLR3, PF4, SLC11A1, SAA2, GATA4, IFNG, PYCARD, AGPAT2, POLR3G, IL6, GIMAP5, NOX1, POLR3A, IDO1, CD40, NLRP3, NLRP2, CARD11, CD83, P2RX7, IL20RB, RIPK2, IL12B, CLEC7A, SASH3, CD14	1.91913	0.775852	0.053881	0.595924
GOTERM_BP_FAT	GO:0002696~positive regulation of leukocyte activation	31	0.896213	0.0056107	STAT5B, KLRK1, TNFRSF4, CD74, IFNG, ZAP70, MS4A2, VNN1, IL2RG, CD5, SYK, PTPRC, IL6, IL2RA, GIMAP5, IKZF1, CD3E, CD40, PDCD1LG2, CARD11, CD83, PRKCQ, CORO1A, CD86, SIRPG, LCK, RIPK2, CHRNB2, IL12B, SASH3, IL2	1.62945	1	0.233836	10.0988
GOTERM_BP_FAT	GO:0030799~regulation of cyclic nucleotide metabolic process	31	0.896213	0.0144689	OPRM1, AVPR2, MCHR1, ADCY1, ADORA2A, OPRK1, NPY2R, ADCYAP1R1, ABCA1, ADCYAP1, EDNRB, S1PR3, HTR1B, GALR1, APOE, PTH, GALR2, GUCY1A3, NOS3, ADCY10, GUCA1B, GUCA1A, AIPL1, RXFP2, SSTR5, GRM2, APITD1, NTRK1, GRM7, GIPR, CCR2, CORT	1.52851	1	0.361113	24.101
GOTERM_BP_FAT	GO:0006140~regulation of nucleotide metabolic process	31	0.896213	0.0207201	OPRM1, AVPR2, MCHR1, ADCY1, ADORA2A, OPRK1, NPY2R, ADCYAP1R1, ABCA1, ADCYAP1, EDNRB, S1PR3, HTR1B, GALR1, APOE, PTH, GALR2, GUCY1A3, NOS3, ADCY10, GUCA1B, GUCA1A, AIPL1, RXFP2, SSTR5, GRM2, APITD1, NTRK1, GRM7, GIPR, CCR2, CORT	1.48898	1	0.428789	32.7105
GOTERM_BP_FAT	GO:0051251~positive regulation of lymphocyte activation	30	0.867303	0.00269573	STAT5B, KLRK1, TNFRSF4, CD74, IFNG, ZAP70, VNN1, IL2RG, CD5, SYK, PTPRC, IL6, IL2RA, GIMAP5, IKZF1, CD3E, CD40, PDCD1LG2, CARD11, CD83, PRKCQ, CORO1A, CD86, SIRPG, LCK, RIPK2, CHRNB2, IL12B, SASH3, IL2	1.7232	0.999997	0.164716	4.97925
GOTERM_BP_FAT	GO:0050954~sensory perception of mechanical stimulus	30	0.867303	0.00691203	NDP, MYO7A, COL2A1, PAX3, ATP6V1B1, OTOS, GJC3, ESPN, CASP3, SLC1A3, CHD7, MCOLN3, GRIN2B, TIMM9, KCNE1, USH2A, CDH23, COL4A3, CLRN1, LRTOMT, ALMS1, PCDH15, GPR98, GJB2, EYA1, GRM7, USH1C, CHRNB2, OTOA, CRYM	1.62281	1	0.262161	12.299
GOTERM_BP_FAT	GO:0009615~response to virus	30	0.867303	0.0155453	IFNA21, TNF, FGR, DUOX2, RSAD2, CCL8, TLR3, APOBEC3G, IFI35, ZNF175, ISG20, IFNA2, IRAK3, CCL22, CXCR4, IFNA6, BCL2, IFNG, IFNA8, MX1, MX2, PTPRC, IL6, CYP1A1, IFI44, NLRP3, IFNB1, KCNJ8, IFNA16, DMBT1	1.53349	1	0.372791	25.6543
GOTERM_BP_FAT	GO:0030802~regulation of cyclic nucleotide biosynthetic process	30	0.867303	0.0175909	OPRM1, AVPR2, MCHR1, ADCY1, ADORA2A, OPRK1, NPY2R, ADCYAP1R1, ABCA1, ADCYAP1, EDNRB, S1PR3, HTR1B, GALR1, APOE, GALR2, PTH, GUCY1A3, NOS3, ADCY10, GUCA1B, GUCA1A, RXFP2, SSTR5, GRM2, APITD1, NTRK1, GRM7, GIPR, CCR2, CORT	1.51954	1	0.397171	28.5234
GOTERM_BP_FAT	GO:0030808~regulation of nucleotide biosynthetic process	30	0.867303	0.0175909	OPRM1, AVPR2, MCHR1, ADCY1, ADORA2A, OPRK1, NPY2R, ADCYAP1R1, ABCA1, ADCYAP1, EDNRB, S1PR3, HTR1B, GALR1, APOE, GALR2, PTH, GUCY1A3, NOS3, ADCY10, GUCA1B, GUCA1A, RXFP2, SSTR5, GRM2, APITD1, NTRK1, GRM7, GIPR, CCR2, CORT	1.51954	1	0.397171	28.5234
GOTERM_BP_FAT	GO:0015837~amine transport	30	0.867303	0.0425792	SLC38A3, AQP9, SLC6A1, SLC6A2, SLC16A10, SLC6A20, SLC6A3, SLC32A1, SLC11A1, SLC1A3, FOLR2, APBA1, SYK, ARL2, CPT1B, PDPN, SLC6A14, SLC6A15, SLC6A18, SLC7A14, SLC25A13, RHCG, SLC6A7, SLC7A2, SLC18A2, SLC18A1, SLC5A7, SLC25A15, CRYM, CACNA1A	1.41652	1	0.5869	56.1018
GOTERM_BP_FAT	GO:0048608~reproductive structure development	30	0.867303	0.0874262	CGA, INSL3, HNF1A, STAT5B, TP63, HOXD13, WT1, AHSG, PGR, TCF21, WNT4, STRA8, BCL2, NOS3, FANCA, EIF2B5, AR, RXFP2, NR0B1, CENPI, BCL2L11, KDR, AFP, PLA2G4A, SFRP1, ALOX15B, FSHB, DMC1, WNT7A, NR5A1	1.32659	1	0.744934	82.2896
GOTERM_BP_FAT	GO:0050670~regulation of lymphocyte proliferation	29	0.838393	0.000395573	STAT5B, TNFRSF4, IL10, CASP3, IFNG, ZAP70, CD5, SYK, PTPRC, IL6, IL2RA, CD3E, FOXJ1, TNFRSF13B, IDO1, CD40, PDCD1LG2, BTLA, CARD11, PRKCQ, CORO1A, IL20RB, CD274, RIPK2, CHRNB2, IL12B, VSIG4, SASH3, IL2	1.94673	0.84634	0.0568516	0.745818
GOTERM_BP_FAT	GO:0070663~regulation of leukocyte proliferation	29	0.838393	0.000493242	STAT5B, TNFRSF4, IL10, CASP3, IFNG, ZAP70, CD5, SYK, PTPRC, IL6, IL2RA, CD3E, FOXJ1, TNFRSF13B, IDO1, CD40, PDCD1LG2, BTLA, CARD11, PRKCQ, CORO1A, IL20RB, CD274, RIPK2, CHRNB2, IL12B, VSIG4, SASH3, IL2	1.92355	0.903246	0.059612	0.929153
GOTERM_BP_FAT	GO:0032944~regulation of mononuclear cell proliferation	29	0.838393	0.000493242	STAT5B, TNFRSF4, IL10, CASP3, IFNG, ZAP70, CD5, SYK, PTPRC, IL6, IL2RA, CD3E, FOXJ1, TNFRSF13B, IDO1, CD40, PDCD1LG2, BTLA, CARD11, PRKCQ, CORO1A, IL20RB, CD274, RIPK2, CHRNB2, IL12B, VSIG4, SASH3, IL2	1.92355	0.903246	0.059612	0.929153
GOTERM_BP_FAT	GO:0007605~sensory perception of sound	29	0.838393	0.00543691	NDP, MYO7A, COL2A1, PAX3, ATP6V1B1, OTOS, GJC3, ESPN, CASP3, SLC1A3, CHD7, MCOLN3, TIMM9, KCNE1, USH2A, CDH23, COL4A3, CLRN1, LRTOMT, ALMS1, PCDH15, GPR98, GJB2, EYA1, GRM7, USH1C, CHRNB2, OTOA, CRYM	1.66576	1	0.235734	9.80108
GOTERM_BP_FAT	GO:0051047~positive regulation of secretion	29	0.838393	0.0269873	EDN3, TNF, PANX1, ADORA2A, SNCA, NCS1, TNFSF15, TNFRSF4, GDNF, IL10, GRIN2B, SAA2, IFNG, PYCARD, PLA2G1B, MS4A2, SYK, PRKCA, IL6, NLRP3, NLRP2, CDK5, PRKCQ, P2RX7, GCK, CRH, GHRL, CHRNB2, IL2	1.48237	1	0.487059	40.4078
GOTERM_BP_FAT	GO:0007018~microtubule-based movement	29	0.838393	0.0415774	KIF23, DNAH11, KIF22, SPG7, KIF27, DNAH14, DNAH17, DNAH3, DNAH2, DNAH7, DNAH6, KIF2C, MC1R, KIF21A, APBA1, HAP1, KIF13B, KIF14, KIF3B, KIF5A, KIF17, KIF18A, DNHD1, CENPE, KIF1A, TUBAL3, KIF19, DST, KIF20A	1.4299	1	0.581169	55.2246
GOTERM_BP_FAT	GO:0010564~regulation of cell cycle process	29	0.838393	0.0460014	EDN3, FZR1, TNF, NEK2, KNTC1, ZZEF1, GTSE1, CDT1, LIF, CDC42, NPM1, TPR, PTPRC, CYP1A1, DLGAP5, CENPF, NUSAP1, ESPL1, BIRC5, CENPE, ATM, OSM, PRKCQ, MAD2L1, TIMELESS, MYO16, MAD2L2, NEK6, SMARCA4	1.41735	1	0.605017	58.9776
GOTERM_BP_FAT	GO:0007187~G-protein signaling, coupled to cyclic nucleotide second messenger	29	0.838393	0.0507617	OPRM1, AVPR2, MCHR1, ADCY1, ADORA2A, OPRK1, NPY2R, LPAR3, VIPR1, S1PR3, HTR1B, MC1R, GALR1, GALR2, PTH, PRKACB, NOS2, ADCY10, HTR1F, PTGER3, RXFP1, RXFP2, HTR4, CRHR2, SSTR5, APITD1, NPY, MC2R, GIPR, CORT	1.40503	1	0.624182	62.6822
GOTERM_BP_FAT	GO:0051480~cytosolic calcium ion homeostasis	29	0.838393	0.0671725	C3AR1, MCHR1, JPH3, GNA15, LPAR3, CD52, KCNA5, EDNRB, S1PR3, SAA2, P2RY4, CXCR4, GALR2, JPH1, KNG1, PTPRC, PTGER3, C5AR1, CCR9, P2RX7, LCK, F2, GIPR, CCR2, CACNA1G, GHRL, EPOR, CACNA1A, IL2	1.36931	1	0.686225	73.1707
GOTERM_BP_FAT	GO:0042254~ribosome biogenesis	29	0.838393	0.0943657	SURF6, GNL3L, PIN4, BMS1, DCAF13, NPM1, WDR12, AATF, RSL24D1, FTSJ2, FTSJ3, GEMIN4, KRR1, EXOSC8, RRP1, EXOSC7, EMG1, BYSL, EXOSC5, EXOSC3, FBL, MRTO4, PA2G4, NOP2, RRS1, POP4, NOP56, UTP14A, DDX51	1.32441	1	0.756673	84.6714
GOTERM_BP_FAT	GO:0002526~acute inflammatory response	28	0.809483	0.0120512	C7, MASP2, STAT5B, CRP, AHSG, REG3A, APOA2, SAA2, FCN3, CFH, VNN1, C2, FN1, IL6, PTGER3, APCS, CFB, C4BPB, IDO1, IL22, CD163, APOL2, C1QB, C8B, SERPINF2, F2, VSIG4, ORM2	1.5919	1	0.328734	20.4995
GOTERM_BP_FAT	GO:0051321~meiotic cell cycle	28	0.809483	0.0157709	XRCC2, NEK2, MRE11A, MAEL, SYCP1, MEI1, STRA8, OVOL1, PIWIL3, TUBG1, H1FOO, FANCA, TDRD1, EXO1, SGOL2, LIG3, ESPL1, RAD54L, BOLL, RAD50, ATM, CDC25B, REC8, TEX15, PRDM9, PLK1, FANCD2, DMC1	1.56007	1	0.37521	25.9759
GOTERM_BP_FAT	GO:0030098~lymphocyte differentiation	28	0.809483	0.0230034	GPR183, CD8A, STAT5B, RAG2, PAX1, IL10, CD74, CTNNB1, CHD7, BCL2, ZAP70, SYK, RHOH, NKX2-3, PTPRC, GIMAP5, CD3D, IKZF1, FLT3, CD3E, RELB, CARD11, PKNOX1, RPL22, NTRK1, LCK, IL12B, IL2	1.51463	1	0.452297	35.6178
GOTERM_BP_FAT	GO:0051090~regulation of transcription factor activity	28	0.809483	0.0230034	TNF, TLR2, UBE2V1, TLR3, TNFRSF4, IL10, MEN1, IRAK3, NPM1, PYCARD, PLA2G1B, NR2F2, CAMK2A, ICAM1, IL6, FOXJ1, NLRP3, NR0B1, PRKCQ, CARD11, EP300, HDAC2, HNF4A, RIPK2, TGFBR3, TSSK4, EDA, SMARCA4	1.51463	1	0.452297	35.6178
GOTERM_BP_FAT	GO:0007204~elevation of cytosolic calcium ion concentration	28	0.809483	0.0497191	MCHR1, C3AR1, JPH3, GNA15, LPAR3, CD52, EDNRB, S1PR3, SAA2, P2RY4, CXCR4, GALR2, JPH1, KNG1, PTPRC, PTGER3, C5AR1, CCR9, P2RX7, LCK, F2, GIPR, CCR2, CACNA1G, GHRL, EPOR, CACNA1A, IL2	1.41824	1	0.620754	61.899
GOTERM_BP_FAT	GO:0050870~positive regulation of T cell activation	27	0.780572	0.000492421	STAT5B, KLRK1, CD74, IFNG, ZAP70, VNN1, IL2RG, CD5, SYK, PTPRC, IL6, IL2RA, GIMAP5, IKZF1, CD3E, PDCD1LG2, CARD11, CD83, PRKCQ, CORO1A, CD86, SIRPG, LCK, RIPK2, IL12B, SASH3, IL2	1.97941	0.902869	0.0610741	0.927613
GOTERM_BP_FAT	GO:0002683~negative regulation of immune system process	27	0.780572	0.00213499	HMGB3, IL27RA, ADORA2A, COL3A1, IL10, CD74, IL31RA, ZC3H8, IRAK3, CASP3, UBASH3A, PAG1, PTPRC, IL2RA, GIMAP5, FLT3, FOXJ1, TNFRSF13B, IDO1, PDCD1LG2, BTLA, BPI, IL20RB, LAX1, CD274, VSIG4, IL2	1.81247	0.99996	0.150571	3.96327
GOTERM_BP_FAT	GO:0007586~digestion	27	0.780572	0.00832207	CHIA, LDLR, SLC15A1, SLC5A1, PGC, VIPR1, SCT, GALR1, GALR2, PLA2G1B, PGA3, TFF3, CTRL, SOAT2, MOGAT2, SULT2A1, CTRB1, PPARGC1A, P2RX7, CLPS, BAAT, NPY, CHRM3, AKR1B10, CTSE, GHRL, FABP1	1.65313	1	0.27504	14.6254
GOTERM_BP_FAT	GO:0060627~regulation of vesicle-mediated transport	27	0.780572	0.0169225	STON2, RAB3C, CALY, SNCA, NCS1, APOC1, APOC2, AHSG, AZU1, GATA2, SLC11A1, PACSIN2, APOC3, MS4A2, RAPGEF4, NEDD4L, RAB27B, SYK, PRKCA, CBL, CDK5, ADIPOQ, PCLO, PLA2G4A, CLEC7A, SELE, CACNA1A	1.56703	1	0.392708	27.5977
GOTERM_BP_FAT	GO:0007126~meiosis	27	0.780572	0.0218942	XRCC2, NEK2, MRE11A, MAEL, SYCP1, MEI1, STRA8, OVOL1, PIWIL3, H1FOO, FANCA, TDRD1, EXO1, SGOL2, LIG3, ESPL1, RAD54L, BOLL, ATM, RAD50, CDC25B, REC8, TEX15, PRDM9, PLK1, FANCD2, DMC1	1.53505	1	0.441341	34.2207
GOTERM_BP_FAT	GO:0051327~M phase of meiotic cell cycle	27	0.780572	0.0218942	XRCC2, NEK2, MRE11A, MAEL, SYCP1, MEI1, STRA8, OVOL1, PIWIL3, H1FOO, FANCA, TDRD1, EXO1, SGOL2, LIG3, ESPL1, RAD54L, BOLL, ATM, RAD50, CDC25B, REC8, TEX15, PRDM9, PLK1, FANCD2, DMC1	1.53505	1	0.441341	34.2207
GOTERM_BP_FAT	GO:0021700~developmental maturation	27	0.780572	0.0313994	ERBB4, PPARG, MREG, CDH5, CTNNB1, BTK, PGR, GATA2, WNT1, KCNE1, RUNX2, RUNX3, ERCC2, SOX10, SCLT1, C17ORF47, RET, RXFP2, VSX1, CDC25B, KDR, CCNB1, REC8, PSEN2, DMC1, KLF1, CACNA1A	1.48945	1	0.519606	45.3181
GOTERM_BP_FAT	GO:0042445~hormone metabolic process	27	0.780572	0.0537607	CGA, HSD3B1, STAR, CRHBP, DUOX2, STAT5B, HFE, ALDH1A2, WNT4, SERPINA6, SCG5, SULT1E1, CYP1A1, CYP26A1, AFP, LRAT, DIO2, DIO3, CHST8, UGT2B11, FOXE1, CRH, UGT2B4, HSD11B2, FSHB, CRYM, CACNA1A	1.4192	1	0.634378	64.851
GOTERM_BP_FAT	GO:0060249~anatomical structure homeostasis	27	0.780572	0.0537607	HNF1A, ERBB4, MRE11A, XRCC6, COL2A1, CTNNB1, HSPA1L, COL9A1, RAC2, DMD, BCL2, PTH, CHRNA1, ERCC4, PINX1, AIPL1, CUBN, PLG, RAD50, KDR, CORO1A, P2RX7, PLA2G4A, TNFSF11, TEX15, RFC1, IL20RB	1.4192	1	0.634378	64.851
GOTERM_BP_FAT	GO:0043010~camera-type eye development	27	0.780572	0.0593415	GJA8, SOX1, NFYC, CABP4, NR2E3, WT1, EPHB2, CTNNB1, CRYGB, ALDH1A2, CHD7, PVRL1, FRS2, DSCAM, RAX, IKZF1, CYP1A1, BHLHE22, LMX1B, VSX1, CACNA1S, PKNOX1, NEUROD1, NEUROD4, BMP7, CRYBA1, CRYBA4	1.40593	1	0.656527	68.5729
GOTERM_BP_FAT	GO:0007565~female pregnancy	27	0.780572	0.0785161	CSH1, INSL4, CRHBP, STAT5B, ENDOU, HFE, ADCYAP1, LNPEP, LIF, MEN1, RLN1, BCL2, TEAD4, RLN2, SULT1E1, NLRP5, NODAL, BYSL, IDO1, APOL2, PLA2G4A, PRLR, CRH, HSD11B2, GHRL, EPOR, FSHB	1.36759	1	0.720108	78.7151
GOTERM_BP_FAT	GO:0030099~myeloid cell differentiation	26	0.751662	0.0207192	CSF3, TNF, MMP9, PPARG, IL31RA, IL17C, CDC42, ALAS2, SNRK, RASGRP4, ERCC2, NKX2-3, THPO, GIMAP5, HCLS1, RELB, DNASE2, TNFSF11, PKNOX1, HOXB7, IRF8, PSEN2, TGFBR3, HEPH, IRF4, KLF1	1.55767	1	0.43059	32.7093
GOTERM_BP_FAT	GO:0002253~activation of immune response	26	0.751662	0.023556	C7, C3AR1, MASP2, CRP, KLRK1, TLR2, TLR3, CACNB3, IRAK3, FCN3, CFH, ZAP70, C2, SYK, PTPRC, CFB, CD3E, C4BPB, C8B, C1QB, LAT2, LAX1, PSEN2, RIPK2, CLEC7A, VSIG4	1.5411	1	0.458443	36.3033
GOTERM_BP_FAT	GO:0031279~regulation of cyclase activity	26	0.751662	0.0424567	OPRM1, MCHR1, AVPR2, ADCY1, ADORA2A, OPRK1, NPY2R, ADCYAP1R1, ADCYAP1, EDNRB, S1PR3, GALR1, GALR2, PTH, NOS3, ADCY10, GUCA1B, GUCA1A, RXFP2, SSTR5, GRM2, APITD1, GRM7, NTRK1, GIPR, CCR2, CORT	1.46327	1	0.587395	55.9955
GOTERM_BP_FAT	GO:0048585~negative regulation of response to stimulus	26	0.751662	0.0472969	CCK, IL27RA, ADORA2A, SLC6A3, PPARG, COL3A1, IL10, AHSG, MEN1, IRAK3, SAA2, APOE, PRKCA, PTPRC, KLK8, IL2RA, SOCS3, FOXJ1, ESR2, PRKCD, ADIPOQ, IL20RB, CRH, GHRL, FABP7, IL2	1.44863	1	0.610899	60.0188
GOTERM_BP_FAT	GO:0048872~homeostasis of number of cells	26	0.751662	0.0472969	STAT5B, ZC3H8, MEN1, CASP3, ALAS2, BCL2, IFNG, ERCC2, FANCC, NKX2-3, IL6, IL2RA, GIMAP5, HCLS1, TNFRSF13B, BCL2L11, DNASE2, CORO1A, P2RX7, PKNOX1, TEX15, CCNB2, IL20RB, TGFBR3, HEPH, KLF1	1.44863	1	0.610899	60.0188
GOTERM_BP_FAT	GO:0002697~regulation of immune effector process	26	0.751662	0.0525263	TNF, IL27RA, CD8B, STAT5B, KLRK1, APOBEC3G, TNFRSF4, IL10, IRAK3, APOA2, IFNG, MS4A2, NOS2, SYK, PTPRC, ICAM1, IL6, GIMAP5, FOXJ1, CD40, NCR3, P2RX7, IL20RB, IL12B, SASH3, IL2	1.43429	1	0.629863	63.9731
GOTERM_BP_FAT	GO:0002009~morphogenesis of an epithelium	26	0.751662	0.0525263	TP63, PAX3, PDX1, CTNNB1, ZIC2, RGMA, ALDH1A2, TCF21, WNT4, BCL2, FOXF1, TWIST1, NKX2-3, ALX1, RET, C2CD3, NODAL, TBX4, CELSR1, LAMA1, HOXB4, EYA1, CA9, TIMELESS, ZIC5, TFAP2A	1.43429	1	0.629863	63.9731
GOTERM_BP_FAT	GO:0051339~regulation of lyase activity	26	0.751662	0.0525263	OPRM1, MCHR1, AVPR2, ADCY1, ADORA2A, OPRK1, NPY2R, ADCYAP1R1, ADCYAP1, EDNRB, S1PR3, GALR1, GALR2, PTH, NOS3, ADCY10, GUCA1B, GUCA1A, RXFP2, SSTR5, GRM2, APITD1, GRM7, NTRK1, GIPR, CCR2, CORT	1.43429	1	0.629863	63.9731
GOTERM_BP_FAT	GO:0030217~T cell differentiation	25	0.722752	0.000218666	CD8A, STAT5B, RAG2, PAX1, CD74, CTNNB1, CHD7, BCL2, ZAP70, SYK, NKX2-3, RHOH, PTPRC, GIMAP5, IKZF1, CD3D, FLT3, CD3E, RELB, CARD11, PKNOX1, RPL22, LCK, IL12B, IL2	2.14295	0.644872	0.0422194	0.412929
GOTERM_BP_FAT	GO:0008203~cholesterol metabolic process	25	0.722752	0.0324864	TM7SF2, HNF1A, LDLR, APOC1, ABCA1, APOB, APOA2, APOE, CH25H, APOC3, CETP, ANGPTL3, SOAT2, EBP, CELA3B, CUBN, CFTR, NR0B2, TRERF1, ABCG1, APOL2, CYP7B1, CYP27A1, MVK, IDI2	1.51404	1	0.521678	46.4675
GOTERM_BP_FAT	GO:0030324~lung development	25	0.722752	0.0695056	FGF18, FOXA2, ASZ1, ASAH1, CTNNB1, ALDH1A2, TCF21, CTTNBP2, CRISPLD2, FOXF1, NOS3, HHIP, PDPN, NODAL, TBX4, CFTR, CYP1A2, TAB1, KDR, EP300, TIMELESS, PSEN2, HOPX, CRH, ZFPM2	1.40699	1	0.691483	74.4123
GOTERM_BP_FAT	GO:0016125~sterol metabolic process	25	0.722752	0.0839971	TM7SF2, HNF1A, LDLR, APOC1, ABCA1, APOB, APOA2, APOE, CH25H, APOC3, CETP, ANGPTL3, SOAT2, EBP, CELA3B, CUBN, CFTR, NR0B2, TRERF1, ABCG1, APOL2, CYP7B1, CYP27A1, MVK, IDI2	1.37912	1	0.735846	80.9871
GOTERM_BP_FAT	GO:0030817~regulation of cAMP biosynthetic process	25	0.722752	0.0839971	OPRM1, MCHR1, AVPR2, ADCY1, ADORA2A, OPRK1, NPY2R, ADCYAP1R1, ABCA1, ADCYAP1, EDNRB, S1PR3, HTR1B, GALR1, GALR2, PTH, ADCY10, RXFP2, SSTR5, GRM2, APITD1, NTRK1, GRM7, GIPR, CCR2, CORT	1.37912	1	0.735846	80.9871
GOTERM_BP_FAT	GO:0030323~respiratory tube development	25	0.722752	0.0919474	FGF18, FOXA2, ASZ1, ASAH1, CTNNB1, ALDH1A2, TCF21, CTTNBP2, CRISPLD2, FOXF1, NOS3, HHIP, PDPN, NODAL, TBX4, CFTR, CYP1A2, TAB1, KDR, EP300, TIMELESS, PSEN2, HOPX, CRH, ZFPM2	1.3656	1	0.749341	83.8781
GOTERM_BP_FAT	GO:0050866~negative regulation of cell activation	24	0.693842	0.00020498	HMGB3, GIMAP5, IL2RA, ADORA2A, FLT3, FOXJ1, TNFRSF13B, IDO1, PDCD1LG2, IL10, CD74, IL31RA, ZC3H8, BTLA, BPI, CASP3, IL20RB, LAX1, APOE, CD274, NOS3, VSIG4, PAG1, IL2	2.19213	0.621096	0.0473652	0.387132
GOTERM_BP_FAT	GO:0051099~positive regulation of binding	24	0.693842	0.0084438	ICAM1, IL6, TNF, TLR2, UBE2V1, TLR3, IL10, CARD11, IRAK3, PRKCQ, EP300, NPM1, PYCARD, PON1, PLA2G1B, CALM3, RIPK2, TGFBR3, IRF4, TSSK4, EDA, CAMK2A, SMARCA4, ERCC2	1.71436	1	0.276555	14.8235
GOTERM_BP_FAT	GO:0006959~humoral immune response	24	0.693842	0.0099371	EXO1, C7, GPR183, IL6, ST6GAL1, TNF, CFB, FOXJ1, MASP2, CRP, C4BPB, CD83, C8B, C1QB, FCN3, BCL2, POU2F2, CFH, LTF, MS4A2, C2, VSIG4, TREM2, DMBT1	1.69266	1	0.304882	17.2181
GOTERM_BP_FAT	GO:0019748~secondary metabolic process	24	0.693842	0.0099371	NAMPT, KYNU, CYP1A1, PGD, NOX1, ALDOB, NADSYN1, ADH5, CYP26A1, ADH7, KMO, IDO1, CYP1A2, AFMID, DCT, ALDH1A2, TYR, LRAT, GCK, H6PD, BCL2, QPRT, IDI2, ASIP	1.69266	1	0.304882	17.2181
GOTERM_BP_FAT	GO:0007059~chromosome segregation	24	0.693842	0.0135621	CENPO, PDS5B, NEK2, SGOL2, DLGAP5, KIF18A, CENPF, NUSAP1, ESPL1, NDC80, PTTG2, CENPE, BIRC5, CENPH, REC8, MAD2L1, STRA8, NCAPG, HJURP, SKA3, RRS1, CDCA5, NEK6, PINX1	1.65086	1	0.351985	22.7687
GOTERM_BP_FAT	GO:0006836~neurotransmitter transport	24	0.693842	0.018169	ARL2, RAD21L1, SLC6A1, SLC6A2, ADORA2A, SLC6A11, SLC6A20, SLC6A3, SLC6A13, SLC6A14, SLC6A15, SLC6A18, PCLO, LIN7A, SLC32A1, P2RX7, SLC1A3, GRM2, SLC6A7, SLC18A2, SV2B, SLC18A1, WNT7A, CACNA1A	1.61108	1	0.401679	29.3151
GOTERM_BP_FAT	GO:0019882~antigen processing and presentation	24	0.693842	0.018169	HLA-DQB1, CD8A, HLA-DRB1, HLA-DRB3, HFE, IFI30, HLA-DMB, CD74, TAPBP, SLC11A1, IFNG, HLA-DRB4, HLA-DRB5, ERAP2, HLA-DOA, HLA-DOB, ICAM1, RELB, CD1A, HLA-DQA2, CD1E, PSMB8, HLA-DQA1, CD209, CTSE	1.61108	1	0.401679	29.3151
GOTERM_BP_FAT	GO:0002237~response to molecule of bacterial origin	24	0.693842	0.0272752	SELP, IL6, CYP1A1, ATP4B, SOCS3, STAT5B, SNCA, ADH5, TLR2, FASLG, IDO1, IL10, IL12RB2, IRAK3, SLC11A1, PLA2G4A, P2RX7, KCNJ8, JUN, RIPK2, NOS3, SELE, CD14, THPO	1.55488	1	0.48549	40.7405
GOTERM_BP_FAT	GO:0060191~regulation of lipase activity	24	0.693842	0.0309777	GNA15, C5AR1, PTGER3, APOC1, LPAR3, APOC2, CXCR2, HOMER1, NTSR2, GRM5, EDNRB, APOA2, HRH1, P2RY4, RASGRP4, CHRM1, P2RY1, APOC3, PLA2G1B, MS4A2, ANGPTL3, NMBR, HTR2B, SELE	1.53701	1	0.518204	44.8659
GOTERM_BP_FAT	GO:0043193~positive regulation of gene-specific transcription	24	0.693842	0.0309777	TAF1, IL6, TNF, IKZF2, PPARG, XRCC6, RORB, ESR2, POU1F1, PPARGC1A, GDNF, IL10, CTNNB1, GATA2, HDAC2, MYOCD, HNF4A, GATA4, PLA2G1B, IRF4, NR5A2, NR2F2, RBM15, SMARCA4	1.53701	1	0.518204	44.8659
GOTERM_BP_FAT	GO:0019933~cAMP-mediated signaling	24	0.693842	0.0752849	OPRM1, MCHR1, AVPR2, ADCY1, ADORA2A, NPY2R, OPRK1, S1PR3, NDUFS4, GALR1, GALR2, PTH, RAPGEF4, PRKACB, ADCY10, HTR5A, PTGER3, RXFP1, RXFP2, PCLO, SSTR5, CRHR2, APITD1, GIPR, CORT	1.40758	1	0.711593	77.2577
GOTERM_BP_FAT	GO:0006576~biogenic amine metabolic process	24	0.693842	0.0909834	CHKA, CPT1B, KYNU, SNCAIP, PNMT, SLC6A3, MAOA, SNCA, IDO2, GRIN2A, LRTOMT, PAH, KMO, IDO1, AGMAT, HPRT1, BBOX1, AFMID, APOA2, PLA2G4A, PON1, PLA2G1B, CETP, SLC5A7	1.37856	1	0.748672	83.5512
GOTERM_BP_FAT	GO:0042129~regulation of T cell proliferation	23	0.664932	0.000743022	PTPRC, IL6, IL2RA, CD3E, FOXJ1, STAT5B, IDO1, PDCD1LG2, IL10, BTLA, CARD11, PRKCQ, CORO1A, CASP3, IL20RB, CD274, IFNG, ZAP70, RIPK2, IL12B, VSIG4, IL2, SYK	2.06691	0.970364	0.076858	1.39656
GOTERM_BP_FAT	GO:0043388~positive regulation of DNA binding	23	0.664932	0.00432561	ICAM1, IL6, TNF, TLR2, UBE2V1, TLR3, IL10, CARD11, IRAK3, PRKCQ, EP300, NPM1, PYCARD, PLA2G1B, CALM3, RIPK2, TGFBR3, IRF4, TSSK4, EDA, CAMK2A, SMARCA4, ERCC2	1.83069	1	0.212291	7.87488
GOTERM_BP_FAT	GO:0009581~detection of external stimulus	23	0.664932	0.0089035	GUCA1B, GNAT1, GJA10, NOX3, GUCA1A, AIPL1, LXN, PGLYRP1, TLR3, CABP4, NR2E3, OPN1SW, GPR98, GNGT2, PLEKHB1, GRIN2B, PGLYRP2, PGLYRP3, PDC, CLEC7A, CACNA1F, RGR, OTOP1	1.73173	1	0.285388	15.5675
GOTERM_BP_FAT	GO:0048871~multicellular organismal homeostasis	23	0.664932	0.0426754	NOX3, AIPL1, CUBN, HNF1A, PTGER3, GIMAP5, ERBB4, CIDEA, COL2A1, PPARGC1A, CTNNB1, KDR, COL9A1, SLC11A1, CORO1A, PLA2G4A, P2RX7, TNFSF11, TEX15, IL20RB, RAC2, BCL2, PTH	1.50763	1	0.586178	56.1852
GOTERM_BP_FAT	GO:0048015~phosphoinositide-mediated signaling	23	0.664932	0.0599446	EDN3, GNA15, PTGER3, NCS1, LPAR3, AURKA, NDC80, CXCR2, HOMER1, NTSR2, GRM5, EDNRB, IGF1R, HRH1, RFC4, P2RY4, NPY, CA8, CHRM1, P2RY1, NMBR, HTR2B, FEN1	1.45623	1	0.659002	68.9519
GOTERM_BP_FAT	GO:0015698~inorganic anion transport	23	0.664932	0.0986103	GABRG2, SLC5A5, GABRG3, FXYD3, SLC12A1, PTGER3, GLRA1, GABRA4, GABRA6, ENPP3, SLC34A1, ASZ1, CLCNKB, CFTR, SLC26A2, CTTNBP2, COL9A1, SLC26A3, SLC11A1, BEST3, P2RY4, FCN1, SLC13A1	1.37794	1	0.763373	85.9751
GOTERM_BP_FAT	GO:0007218~neuropeptide signaling pathway	23	0.664932	0.0986103	GPR128, MCHR1, GPR126, GLRA1, GPR125, NPY2R, CELSR1, PDYN, GPR98, PKD1L2, SORCS3, PKD1L3, LPHN3, GALR1, EMR1, NPY, GPR56, SCG5, EMR3, EMR2, GPR115, NPFF, GPR116	1.37794	1	0.763373	85.9751
GOTERM_BP_FAT	GO:0050900~leukocyte migration	22	0.636022	0.000549408	PRKCA, SELP, ICAM1, EDN3, IL6, TNF, IL16, FOXJ1, NUP85, PF4, CXCR2, CX3CL1, IL10, AZU1, EDNRB, CORO1A, SAA2, IFNG, PLA2G1B, SELE, SYK, NKX2-3	2.15047	0.925846	0.0614827	1.03444
GOTERM_BP_FAT	GO:0002695~negative regulation of leukocyte activation	22	0.636022	0.000549408	HMGB3, GIMAP5, IL2RA, ADORA2A, FLT3, FOXJ1, TNFRSF13B, IDO1, PDCD1LG2, CD74, IL10, IL31RA, ZC3H8, BTLA, BPI, CASP3, IL20RB, LAX1, CD274, VSIG4, PAG1, IL2	2.15047	0.925846	0.0614827	1.03444
GOTERM_BP_FAT	GO:0035270~endocrine system development	22	0.636022	0.00785593	INSM1, CGA, HNF1B, IL6, HNF1A, FOXA2, SLC6A3, GSX1, PDX1, POU1F1, NR0B1, ISL1, MDK, PAX1, HOXB3, GATA2, ALDH1A2, EYA1, CRH, FOXE1, NEUROD1, NR5A1	1.77647	1	0.271242	13.8629
GOTERM_BP_FAT	GO:0032496~response to lipopolysaccharide	22	0.636022	0.0276082	SELP, CYP1A1, SOCS3, ATP4B, STAT5B, SNCA, ADH5, FASLG, IDO1, IL10, IL12RB2, IRAK3, SLC11A1, PLA2G4A, P2RX7, KCNJ8, JUN, RIPK2, NOS3, SELE, CD14, THPO	1.5919	1	0.487968	41.1231
GOTERM_BP_FAT	GO:0009566~fertilization	22	0.636022	0.035991	PLCZ1, NLRP5, ZP1, GNPDA1, DAZ2, GLRA1, ZP4, ZAN, CRISP1, MAEL, CRCP, SPA17, TNP2, OR10J1, APOB, TEX15, LCN6, STRA8, ZPBP2, ADAM2, ADAM20, XKRY2	1.5516	1	0.550512	50.0199
GOTERM_BP_FAT	GO:0045786~negative regulation of cell cycle	22	0.636022	0.0461226	GMNN, CENPF, CENPE, ZBTB17, CDK5, ATM, ADCYAP1, MEN1, CASP3, TRIM35, HDAC2, MAD2L1, HNF4A, ALOX15B, BCL2, BTG3, MYO16, BMP7, TPR, MAD2L2, RUNX3, SMARCA4	1.51329	1	0.604479	59.076
GOTERM_BP_FAT	GO:0045619~regulation of lymphocyte differentiation	21	0.607112	0.00560273	PTPRC, IL2RA, GIMAP5, HMGB3, IKZF1, FOXJ1, FLT3, STAT5B, CD74, ZC3H8, CD83, CARD11, CD86, ZAP70, VNN1, IL2RG, IRF4, HLA-DOA, SASH3, IL2, SYK	1.85722	1	0.235601	10.0852
GOTERM_BP_FAT	GO:0010517~regulation of phospholipase activity	21	0.607112	0.0222268	GNA15, C5AR1, PTGER3, LPAR3, APOC2, CXCR2, HOMER1, NTSR2, GRM5, EDNRB, HRH1, P2RY4, RASGRP4, CHRM1, P2RY1, PLA2G1B, MS4A2, ANGPTL3, NMBR, HTR2B, SELE	1.64796	1	0.444503	34.6425
GOTERM_BP_FAT	GO:0048469~cell maturation	21	0.607112	0.0388062	SOX10, SCLT1, C17ORF47, RET, PPARG, RXFP2, VSX1, CTNNB1, KDR, CDC25B, BTK, PGR, CCNB1, GATA2, REC8, KCNE1, DMC1, KLF1, RUNX2, RUNX3, ERCC2	1.56007	1	0.565147	52.7104
GOTERM_BP_FAT	GO:0009310~amine catabolic process	21	0.607112	0.0561736	KYNU, NOS1, SLC6A3, MAOA, IDO2, LRTOMT, PAH, KMO, IDO1, AFMID, FRRS1, ARG1, DIO2, DIO3, PRODH2, GSTZ1, NOS3, NOS2, UROC1, SARDH, ENOSF1	1.50006	1	0.641219	66.5087
GOTERM_BP_FAT	GO:0034097~response to cytokine stimulus	21	0.607112	0.0630151	PRKCA, CIITA, KYNU, GNAO1, SOCS3, COL3A1, SNCA, LIFR, ADIPOQ, CTNNB1, IL12RB2, IRAK3, ALDH1A2, SLC11A1, CORO1A, CASP3, JUN, BCL2, RIPK2, NOS3, SELE	1.48108	1	0.66859	70.8156
GOTERM_BP_FAT	GO:0050864~regulation of B cell activation	20	0.578202	0.00084872	PTPRC, IL6, HMGB3, IL27RA, FLT3, FOXJ1, STAT5B, TNFRSF13B, CD40, TNFRSF4, IL10, BTLA, CARD11, CASP3, IFNG, CHRNB2, IL2RG, SASH3, IL2, SYK	2.18497	0.982039	0.0772444	1.59371
GOTERM_BP_FAT	GO:0051250~negative regulation of lymphocyte activation	20	0.578202	0.00186705	HMGB3, GIMAP5, IL2RA, ADORA2A, FLT3, FOXJ1, TNFRSF13B, IDO1, PDCD1LG2, CD74, IL10, ZC3H8, BTLA, CASP3, IL20RB, LAX1, CD274, VSIG4, PAG1, IL2	2.06358	0.999856	0.137093	3.47418
GOTERM_BP_FAT	GO:0051091~positive regulation of transcription factor activity	20	0.578202	0.00704035	ICAM1, IL6, TNF, TLR2, UBE2V1, TLR3, IL10, CARD11, IRAK3, PRKCQ, EP300, NPM1, PYCARD, PLA2G1B, RIPK2, TGFBR3, TSSK4, EDA, CAMK2A, SMARCA4	1.85722	1	0.260162	12.5132
GOTERM_BP_FAT	GO:0001764~neuron migration	20	0.578202	0.014648	DCC, CDK5R1, CCK, SOX1, LMX1B, ASZ1, ESR2, PRKG1, CDK5, NTN1, ARX, CTTNBP2, CXCR4, NEUROD4, TLX3, DCX, NR2F2, DCLK1, TWIST1, GFRA3	1.74114	1	0.362809	24.3615
GOTERM_BP_FAT	GO:0010518~positive regulation of phospholipase activity	20	0.578202	0.0318477	GNA15, C5AR1, PTGER3, LPAR3, APOC2, CXCR2, HOMER1, NTSR2, GRM5, EDNRB, HRH1, P2RY4, RASGRP4, CHRM1, P2RY1, PLA2G1B, MS4A2, NMBR, HTR2B, SELE	1.61498	1	0.517908	45.795
GOTERM_BP_FAT	GO:0042035~regulation of cytokine biosynthetic process	20	0.578202	0.0608397	IL6, TNF, CD3E, FOXJ1, STAT5B, TLR3, TNFRSF8, IL10, AZU1, CARD11, PRKCQ, APOA2, CD86, IL17F, RNF128, IFNG, GHRL, IRF4, IL12B, SYK	1.50586	1	0.660588	69.5065
GOTERM_BP_FAT	GO:0060193~positive regulation of lipase activity	20	0.578202	0.0683154	GNA15, C5AR1, PTGER3, LPAR3, APOC2, CXCR2, HOMER1, NTSR2, GRM5, EDNRB, HRH1, P2RY4, RASGRP4, CHRM1, P2RY1, PLA2G1B, MS4A2, NMBR, HTR2B, SELE	1.48578	1	0.688758	73.7859
GOTERM_BP_FAT	GO:0050727~regulation of inflammatory response	20	0.578202	0.0763911	PRKCA, IL6, IL2RA, ADORA2A, PPARG, STAT5B, IDO1, CX3CL1, ADIPOQ, IL10, AHSG, IL20, OSM, PLA2G4A, IL20RB, SAA2, APOE, GHRL, SELE, IL2	1.46623	1	0.714634	77.767
GOTERM_BP_FAT	GO:0051899~membrane depolarization	19	0.549292	0.000217362	CCK, ADORA2A, GRIK2, SNCA, GRIN2A, CACNG2, CDK5, ADIPOQ, P2RX7, GRIN2B, GRIN2C, JUN, BCL2, CACNA1G, KCNE1, GHRL, CHRNB2, CHRNA6, CACNA1A	2.4619	0.642673	0.0437574	0.410472
GOTERM_BP_FAT	GO:0045580~regulation of T cell differentiation	19	0.549292	0.00234073	PTPRC, IL2RA, GIMAP5, IKZF1, FOXJ1, STAT5B, CD74, ZC3H8, CD83, CARD11, CD86, ZAP70, VNN1, IL2RG, IRF4, HLA-DOA, SASH3, IL2, SYK	2.07572	0.999985	0.1526	4.33723
GOTERM_BP_FAT	GO:0050671~positive regulation of lymphocyte proliferation	19	0.549292	0.00588476	PTPRC, IL6, IL2RA, CD3E, STAT5B, CD40, TNFRSF4, PDCD1LG2, CARD11, PRKCQ, CORO1A, IFNG, ZAP70, RIPK2, CHRNB2, IL12B, SASH3, IL2, SYK	1.92476	1	0.239614	10.5665
GOTERM_BP_FAT	GO:0070665~positive regulation of leukocyte proliferation	19	0.549292	0.00724794	PTPRC, IL6, IL2RA, CD3E, STAT5B, CD40, TNFRSF4, PDCD1LG2, CARD11, PRKCQ, CORO1A, IFNG, ZAP70, RIPK2, CHRNB2, IL12B, SASH3, IL2, SYK	1.89039	1	0.264696	12.8586
GOTERM_BP_FAT	GO:0032946~positive regulation of mononuclear cell proliferation	19	0.549292	0.00724794	PTPRC, IL6, IL2RA, CD3E, STAT5B, CD40, TNFRSF4, PDCD1LG2, CARD11, PRKCQ, CORO1A, IFNG, ZAP70, RIPK2, CHRNB2, IL12B, SASH3, IL2, SYK	1.89039	1	0.264696	12.8586
GOTERM_BP_FAT	GO:0050708~regulation of protein secretion	19	0.549292	0.0107362	IL6, TNF, PANX1, ADORA2A, TNFSF15, CIDEA, CD40, NLRP3, TNFRSF4, NLRP2, IL10, PRKCQ, APOA2, P2RX7, SAA2, IFNG, PYCARD, PLA2G1B, IL2	1.8252	1	0.315125	18.4733
GOTERM_BP_FAT	GO:0006968~cellular defense response	19	0.549292	0.0183293	PRF1, ITK, KLRC2, C5AR1, ADORA2A, NCF1, CXCL9, CXCR2, NCR2, TNFRSF4, CCR9, GAGE1, LILRB2, GAGE3, KLRG1, PAGE1, CCR2, CLEC5A, KIR2DL4, TYROBP	1.73544	1	0.40259	29.5331
GOTERM_BP_FAT	GO:0045765~regulation of angiogenesis	19	0.549292	0.0253355	COL4A3, IL6, KLK3, RNH1, PF4, FOXO4, VASH2, EPHB4, VASH1, PLG, GATA2, LECT1, STAB1, IL17F, GATA4, GHRL, NOS3, ANGPTL3, ANGPT2	1.68034	1	0.475961	38.4642
GOTERM_BP_FAT	GO:0009582~detection of abiotic stimulus	19	0.549292	0.0341934	GUCA1B, GNAT1, GJA10, NOX3, GUCA1A, AIPL1, LXN, CABP4, OPN1SW, NR2E3, GPR98, GNGT2, PLEKHB1, TIMELESS, GRIN2B, PDC, CACNA1F, RGR, OTOP1	1.62864	1	0.536822	48.2267
GOTERM_BP_FAT	GO:0006800~oxygen and reactive oxygen species metabolic process	19	0.549292	0.0451417	NOX3, LPO, CYP1A1, NCF1, IL19, NOX1, DUOX2, CYP1A2, IL22, SOD2, PXDNL, CYBB, P2RX7, NDUFS4, FMO2, BCL2, EPX, NOS2, FANCC	1.58002	1	0.602547	58.2724
GOTERM_BP_FAT	GO:0050730~regulation of peptidyl-tyrosine phosphorylation	19	0.549292	0.0514672	PRKCA, PTPRC, IL6, CCK, CD3E, HCLS1, IL22, ADIPOQ, PRKCD, IL31RA, IL20, LIF, OSM, HNF4A, IFNG, TNK2, PDGFD, IL2, SYK	1.55679	1	0.627938	63.2035
GOTERM_BP_FAT	GO:0009791~post-embryonic development	19	0.549292	0.0924349	GABRG2, PNLIPRP1, MYO7A, GDF5, TIPARP, CYP1A2, ITPR1, TP73, BCL2L11, SOD2, CLPS, APOB, INVS, BCL2, SLC18A2, DSCAM, ERCC2, NKX2-3, CDH23	1.45016	1	0.750217	84.0411
GOTERM_BP_FAT	GO:0055088~lipid homeostasis	18	0.520382	0.00596832	SOAT2, LDLR, PPARG, ALMS1, APOC2, ABCA1, ABCG1, APOA2, APOB, G6PC, HNF4A, APOE, APOC4, APOC3, LIPG, CETP, NR5A2, ANGPTL3	1.96647	1	0.240529	10.7086
GOTERM_BP_FAT	GO:0002764~immune response-regulating signal transduction	18	0.520382	0.0162333	C3AR1, PTPRC, CD3E, TLR2, KLRK1, TLR3, CACNB3, CD40, BTLA, IRAK3, LAT2, IL20RB, LAX1, PSEN2, ZAP70, RIPK2, CLEC7A, SYK	1.79089	1	0.381981	26.6312
GOTERM_BP_FAT	GO:0009743~response to carbohydrate stimulus	18	0.520382	0.0315793	COL4A3, HNF1B, HNF1A, SLC6A1, FADS1, ALDOB, ADIPOQ, KHK, PRKCQ, APOA2, APOB, GCK, HNF4A, NEUROD1, CLEC7A, SLC30A8, LCT, EIF2B5	1.6715	1	0.518248	45.5099
GOTERM_BP_FAT	GO:0030902~hindbrain development	18	0.520382	0.0315793	HNF1B, RFX4, FOXA2, LMX1B, MAFB, RORA, CDK5, KLHL1, ALDH1A2, HOXA2, BCL2, MYO16, CEP290, LHX5, NEUROD1, WNT7A, CACNA1A, SMARCA4	1.6715	1	0.518248	45.5099
GOTERM_BP_FAT	GO:0010863~positive regulation of phospholipase C activity	18	0.520382	0.0632359	GNA15, C5AR1, PTGER3, LPAR3, CXCR2, HOMER1, NTSR2, GRM5, EDNRB, HRH1, P2RY4, RASGRP4, CHRM1, P2RY1, MS4A2, NMBR, HTR2B, SELE	1.54292	1	0.668603	70.9454
GOTERM_BP_FAT	GO:0007202~activation of phospholipase C activity	18	0.520382	0.0632359	GNA15, C5AR1, PTGER3, LPAR3, CXCR2, HOMER1, NTSR2, GRM5, EDNRB, HRH1, P2RY4, RASGRP4, CHRM1, P2RY1, MS4A2, NMBR, HTR2B, SELE	1.54292	1	0.668603	70.9454
GOTERM_BP_FAT	GO:0007292~female gamete generation	18	0.520382	0.0632359	RXFP2, PAQR8, ATM, PAQR5, CDC25B, CCNB1, PGR, AFP, WNT4, PLA2G4A, REC8, STRA8, ZMIZ1, BCL2, NOS3, DMC1, VMO1, FSHB	1.54292	1	0.668603	70.9454
GOTERM_BP_FAT	GO:0051222~positive regulation of protein transport	18	0.520382	0.0804727	IL6, TNF, PANX1, ADORA2A, TNFSF15, EDAR, NLRP3, TNFRSF4, NLRP2, IL10, PRKCQ, P2RX7, SAA2, IFNG, PYCARD, PLA2G1B, EDA, IL2	1.49686	1	0.726899	79.5542
GOTERM_BP_FAT	GO:0045834~positive regulation of lipid metabolic process	17	0.491472	0.00472854	VAV3, TNF, PPARG, APOC1, APOC2, ADIPOQ, PPARGC1A, ABCG1, CDC42, APOA2, PLA2G4A, HNF4A, APOE, C1QTNF2, IFNG, FABP1, ANGPTL3	2.05909	1	0.220662	8.57773
GOTERM_BP_FAT	GO:0048762~mesenchymal cell differentiation	17	0.491472	0.0140561	FGF19, EDN3, RET, CYP26A1, HGF, PAX3, ISL1, GDNF, CTNNB1, EDNRB, ALDH1A2, AMELX, HAND2, BCL2, TGFBR3, BMP7, ALX1	1.85722	1	0.35653	23.4973
GOTERM_BP_FAT	GO:0014031~mesenchymal cell development	17	0.491472	0.0140561	FGF19, EDN3, RET, CYP26A1, HGF, PAX3, ISL1, GDNF, CTNNB1, EDNRB, ALDH1A2, AMELX, HAND2, BCL2, TGFBR3, BMP7, ALX1	1.85722	1	0.35653	23.4973
GOTERM_BP_FAT	GO:0060485~mesenchyme development	17	0.491472	0.0170077	FGF19, EDN3, RET, CYP26A1, HGF, PAX3, ISL1, GDNF, CTNNB1, EDNRB, ALDH1A2, AMELX, HAND2, BCL2, TGFBR3, BMP7, ALX1	1.82151	1	0.392377	27.7163
GOTERM_BP_FAT	GO:0007588~excretion	17	0.491472	0.0456233	KNG1, AVPR2, PTGER3, AQP9, ADORA2A, CLCNKB, AQP4, AQP7, ATP6V1B1, KCNJ1, SLC26A3, NPHS1, KCNK5, CHRNB2, NEDD4L, SCNN1G, NPHP1	1.63307	1	0.604986	58.6688
GOTERM_BP_FAT	GO:0043473~pigmentation	17	0.491472	0.0525503	SOX10, EDN3, MLPH, MYO7A, EDAR, PAX3, VPS33B, MREG, GPR143, ZIC2, SOD2, DCT, EDNRB, TYR, BCL2, EDA, ASIP	1.60539	1	0.628608	63.9905
GOTERM_BP_FAT	GO:0007338~single fertilization	17	0.491472	0.0601762	PLCZ1, ZP1, GNPDA1, DAZ2, GLRA1, ZP4, CRISP1, ZAN, CRCP, SPA17, TNP2, OR10J1, LCN6, ZPBP2, ADAM2, ADAM20, XKRY2	1.57864	1	0.659115	69.0963
GOTERM_BP_FAT	GO:0002703~regulation of leukocyte mediated immunity	17	0.491472	0.0685237	PTPRC, GIMAP5, IL27RA, FOXJ1, STAT5B, KLRK1, CD40, IL10, NCR3, P2RX7, IL20RB, IFNG, MS4A2, IL12B, SASH3, IL2, SYK	1.55276	1	0.687381	73.8966
GOTERM_BP_FAT	GO:0030100~regulation of endocytosis	17	0.491472	0.0685237	PRKCA, STON2, CALY, SNCA, CBL, APOC1, APOC2, ADIPOQ, AHSG, AZU1, GATA2, SLC11A1, PACSIN2, APOC3, NEDD4L, CLEC7A, SELE	1.55276	1	0.687381	73.8966
GOTERM_BP_FAT	GO:0050905~neuromuscular process	17	0.491472	0.0776116	CLRN1, GLRA1, GM2A, ADORA2A, MYO7A, SLC6A3, GRIN2A, PCDH15, SLC1A3, GRIN2B, GRIN2C, USH1C, CHRND, CHRNA1, FABP7, CACNA1A, CDH23	1.52771	1	0.716977	78.3163
GOTERM_BP_FAT	GO:0001894~tissue homeostasis	17	0.491472	0.0874533	AIPL1, HNF1A, CUBN, ERBB4, COL2A1, KDR, CTNNB1, COL9A1, CORO1A, PLA2G4A, P2RX7, TNFSF11, TEX15, IL20RB, RAC2, BCL2, PTH	1.50346	1	0.743949	82.2996
GOTERM_BP_FAT	GO:0045471~response to ethanol	17	0.491472	0.0980577	PRKCA, PRF1, STAR, SLC6A3, STAT5B, GRIN2A, ADH6, ADH7, ADIPOQ, HTR1B, EP300, GRIN2B, APOE, BCL2, NOS3, CHRNB2, LCT	1.47997	1	0.76336	85.8116
GOTERM_BP_FAT	GO:0001776~leukocyte homeostasis	16	0.462561	0.000763748	IL6, GIMAP5, IL2RA, STAT5B, TNFRSF13B, BCL2L11, ZC3H8, MEN1, CORO1A, CASP3, P2RX7, CCNB2, BCL2, IFNG, NKX2-3, FANCC	2.4763	0.973136	0.0756178	1.43524
GOTERM_BP_FAT	GO:0030595~leukocyte chemotaxis	16	0.462561	0.00107368	PRKCA, EDN3, IL6, IL16, NUP85, PF4, CXCR2, CX3CL1, IL10, AZU1, EDNRB, CORO1A, SAA2, IFNG, PLA2G1B, SYK	2.40937	0.993814	0.0914933	2.01208
GOTERM_BP_FAT	GO:0060326~cell chemotaxis	16	0.462561	0.00201549	PRKCA, EDN3, IL6, IL16, NUP85, PF4, CXCR2, CX3CL1, IL10, AZU1, EDNRB, CORO1A, SAA2, IFNG, PLA2G1B, SYK	2.28581	0.999929	0.144931	3.74542
GOTERM_BP_FAT	GO:0050714~positive regulation of protein secretion	16	0.462561	0.00355907	IL6, TNF, PANX1, ADORA2A, TNFSF15, NLRP3, TNFRSF4, NLRP2, IL10, PRKCQ, P2RX7, SAA2, IFNG, PLA2G1B, PYCARD, IL2	2.17431	1	0.192372	6.52363
GOTERM_BP_FAT	GO:0051092~positive regulation of NF-kappaB transcription factor activity	16	0.462561	0.00355907	ICAM1, IL6, TNF, TLR2, UBE2V1, TLR3, CARD11, IRAK3, PRKCQ, NPM1, PYCARD, PLA2G1B, RIPK2, TGFBR3, EDA, CAMK2A	2.17431	1	0.192372	6.52363
GOTERM_BP_FAT	GO:0050868~negative regulation of T cell activation	16	0.462561	0.00463343	IL2RA, GIMAP5, ADORA2A, FOXJ1, IDO1, CD74, IL10, PDCD1LG2, ZC3H8, BTLA, CASP3, IL20RB, LAX1, CD274, VSIG4, PAG1	2.12254	1	0.218882	8.41229
GOTERM_BP_FAT	GO:0033559~unsaturated fatty acid metabolic process	16	0.462561	0.0305477	PTGR1, TBXAS1, ALOXE3, PDPN, FADS1, FADS2, CD74, PLA2G4A, ALOX15, ALOX15B, PLA2G1B, ALOX12B, CYP4F3, CYP4F2, PLA2G4C, SYK	1.74797	1	0.514942	44.4011
GOTERM_BP_FAT	GO:0015833~peptide transport	16	0.462561	0.0490848	EDN3, HNF1B, ABCB9, IL6, HNF1A, SLC15A1, FAM3B, ABCA1, PDX1, PCLO, CD209, TAP1, NEUROD1, GHRL, RAPGEF4, SLC30A8	1.65086	1	0.618876	61.4149
GOTERM_BP_FAT	GO:0043603~cellular amide metabolic process	16	0.462561	0.0651098	NAMPT, KYNU, NAGS, NOX1, STAT5B, ALDOB, PGD, NADSYN1, KMO, IDO1, AFMID, ARG1, GCK, H6PD, QPRT, SLC25A15	1.5919	1	0.677038	72.0256
GOTERM_BP_FAT	GO:0010565~regulation of cellular ketone metabolic process	16	0.462561	0.0743032	PRKAG3, FGF19, CPT1B, CAB39L, SNCA, PPARG, APOC1, APOC2, ADIPOQ, PPARGC1A, PLA2G4A, GCK, HNF4A, C1QTNF2, APOC3, FABP1	1.56398	1	0.711545	76.7965
GOTERM_BP_FAT	GO:0006261~DNA-dependent DNA replication	16	0.462561	0.0843078	HMGB1, POLA1, RNASEH1, CDC34, MCM2, MCM4, C10ORF2, PURA, PRIM1, RFC3, CDC45, RFC4, RFC1, POLE2, POLD1, FEN1	1.53701	1	0.736077	81.1088
GOTERM_BP_FAT	GO:0003018~vascular process in circulatory system	16	0.462561	0.0843078	KNG1, EDN3, ADORA2A, KEL, ASZ1, CFTR, SOD2, AZU1, EDNRB, CTTNBP2, APOE, KCNJ8, CACNA1G, GUCY1A3, NOS3, HBB	1.53701	1	0.736077	81.1088
GOTERM_BP_FAT	GO:0032680~regulation of tumor necrosis factor production	15	0.433651	0.00042551	TLR2, CIDEA, TLR3, TNFRSF8, PF4, ADIPOQ, IL10, AZU1, IRAK3, BPI, RIPK2, GHRL, CLEC7A, CD14, SASH3	2.69597	0.866652	0.057537	0.802048
GOTERM_BP_FAT	GO:0030301~cholesterol transport	15	0.433651	0.00336284	SOAT2, HNF1A, MSR1, LDLR, APOC1, APOC2, CFTR, ABCA1, ABCG1, APOA2, APOB, APOE, APOC3, LIPG, CETP	2.25878	1	0.191537	6.17471
GOTERM_BP_FAT	GO:0015918~sterol transport	15	0.433651	0.00336284	SOAT2, HNF1A, MSR1, LDLR, APOC1, APOC2, CFTR, ABCA1, ABCG1, APOA2, APOB, APOE, APOC3, LIPG, CETP	2.25878	1	0.191537	6.17471
GOTERM_BP_FAT	GO:0042632~cholesterol homeostasis	15	0.433651	0.00445935	SOAT2, LDLR, ALMS1, APOC2, ABCA1, ABCG1, APOA2, APOB, G6PC, APOE, APOC3, LIPG, CETP, ANGPTL3, NR5A2	2.19934	1	0.21371	8.10875
GOTERM_BP_FAT	GO:0055092~sterol homeostasis	15	0.433651	0.00445935	SOAT2, LDLR, ALMS1, APOC2, ABCA1, ABCG1, APOA2, APOB, G6PC, APOE, APOC3, LIPG, CETP, ANGPTL3, NR5A2	2.19934	1	0.21371	8.10875
GOTERM_BP_FAT	GO:0001818~negative regulation of cytokine production	15	0.433651	0.00445935	GIMAP5, TNF, PPARG, CIDEA, NFKB1, IDO1, ADIPOQ, IL10, CD83, IRAK3, SLC11A1, BPI, IL20RB, GHRL, VSIG4	2.19934	1	0.21371	8.10875
GOTERM_BP_FAT	GO:0042102~positive regulation of T cell proliferation	15	0.433651	0.00582792	PTPRC, IL6, IL2RA, CD3E, STAT5B, PDCD1LG2, PRKCQ, CARD11, CORO1A, IFNG, ZAP70, RIPK2, IL12B, SYK, IL2	2.14295	1	0.239638	10.4697
GOTERM_BP_FAT	GO:0006953~acute-phase response	15	0.433651	0.00751354	IL6, APCS, PTGER3, STAT5B, CRP, IL22, AHSG, CD163, APOL2, REG3A, SAA2, SERPINF2, F2, ORM2, FN1	2.08937	1	0.268887	13.2987
GOTERM_BP_FAT	GO:0046651~lymphocyte proliferation	15	0.433651	0.0120293	PTPRC, RAG2, CD40, HPRT1, TNFRSF4, PRKCD, IL10, SLC11A1, CD86, P2RX7, CXCR4, IFNB1, BCL2, RIPK2, HELLS	1.98988	1	0.330111	20.4661
GOTERM_BP_FAT	GO:0002768~immune response-regulating cell surface receptor signaling pathway	15	0.433651	0.0120293	PTPRC, C3AR1, CD3E, TLR2, KLRK1, CACNB3, CD40, BTLA, LAT2, LAX1, PSEN2, ZAP70, RIPK2, CLEC7A, SYK	1.98988	1	0.330111	20.4661
GOTERM_BP_FAT	GO:0032943~mononuclear cell proliferation	15	0.433651	0.0184109	PTPRC, RAG2, CD40, HPRT1, TNFRSF4, PRKCD, IL10, SLC11A1, CD86, P2RX7, CXCR4, IFNB1, BCL2, RIPK2, HELLS	1.89943	1	0.402166	29.6439
GOTERM_BP_FAT	GO:0070661~leukocyte proliferation	15	0.433651	0.0184109	PTPRC, RAG2, CD40, HPRT1, TNFRSF4, PRKCD, IL10, SLC11A1, CD86, P2RX7, CXCR4, IFNB1, BCL2, RIPK2, HELLS	1.89943	1	0.402166	29.6439
GOTERM_BP_FAT	GO:0006690~icosanoid metabolic process	15	0.433651	0.032386	PTGR1, TBXAS1, ALOXE3, PDPN, FADS1, CD74, PLA2G4A, ALOX15, ALOX15B, PLA2G1B, ALOX12B, CYP4F3, CYP4F2, PLA2G4C, SYK	1.77819	1	0.522236	46.3624
GOTERM_BP_FAT	GO:0002757~immune response-activating signal transduction	15	0.433651	0.0704786	C3AR1, PTPRC, CD3E, TLR2, KLRK1, TLR3, CACNB3, IRAK3, LAT2, LAX1, PSEN2, ZAP70, RIPK2, CLEC7A, SYK	1.60721	1	0.695462	74.9139
GOTERM_BP_FAT	GO:0050880~regulation of blood vessel size	15	0.433651	0.0806285	KNG1, EDN3, ADORA2A, KEL, ASZ1, CFTR, SOD2, EDNRB, CTTNBP2, APOE, KCNJ8, CACNA1G, GUCY1A3, NOS3, HBB	1.57689	1	0.726458	79.6196
GOTERM_BP_FAT	GO:0035150~regulation of tube size	15	0.433651	0.0806285	KNG1, EDN3, ADORA2A, KEL, ASZ1, CFTR, SOD2, EDNRB, CTTNBP2, APOE, KCNJ8, CACNA1G, GUCY1A3, NOS3, HBB	1.57689	1	0.726458	79.6196
GOTERM_BP_FAT	GO:0001889~liver development	15	0.433651	0.0806285	HNF1A, CYP1A1, NODAL, STAT5B, HGF, LSR, SOD2, CTNNB1, AFP, ALDH1A2, VWF, EP300, PTCD2, TGFBR3, KLF1	1.57689	1	0.726458	79.6196
GOTERM_BP_FAT	GO:0002706~regulation of lymphocyte mediated immunity	15	0.433651	0.0916688	PTPRC, GIMAP5, IL27RA, FOXJ1, STAT5B, KLRK1, CD40, IL10, NCR3, P2RX7, IL20RB, IFNG, IL12B, SASH3, IL2	1.54768	1	0.749289	83.7843
GOTERM_BP_FAT	GO:0045582~positive regulation of T cell differentiation	14	0.404741	0.00223347	PTPRC, IL2RA, GIMAP5, IKZF1, STAT5B, CD74, CD83, CD86, ZAP70, VNN1, IL2RG, SASH3, SYK, IL2	2.4376	0.999975	0.152438	4.14244
GOTERM_BP_FAT	GO:0045621~positive regulation of lymphocyte differentiation	14	0.404741	0.00558959	PTPRC, IL2RA, GIMAP5, IKZF1, STAT5B, CD74, CD83, CD86, ZAP70, VNN1, IL2RG, SASH3, SYK, IL2	2.22867	1	0.237207	10.0627
GOTERM_BP_FAT	GO:0046634~regulation of alpha-beta T cell activation	14	0.404741	0.00733776	PTPRC, GIMAP5, IKZF1, CD3E, ADORA2A, BTLA, CD83, CD86, ZAP70, RIPK2, IL2RG, IRF4, SASH3, SYK	2.16676	1	0.265482	13.0077
GOTERM_BP_FAT	GO:0046890~regulation of lipid biosynthetic process	14	0.404741	0.0483586	FGF19, TNF, STAR, APOC1, APOC2, NFKB1, ABCG1, APOB, PLA2G4A, HNF4A, APOE, APOC3, IFNG, NR5A1	1.73341	1	0.61475	60.8535
GOTERM_BP_FAT	GO:0002274~myeloid leukocyte activation	14	0.404741	0.0567437	GIMAP5, RELB, SNCA, TLR2, TLR3, CXCR2, AZU1, CD48, SLC11A1, LAT, LAT2, CD93, PI4K2A, IRF4	1.69572	1	0.642298	66.8893
GOTERM_BP_FAT	GO:0042108~positive regulation of cytokine biosynthetic process	14	0.404741	0.0763237	TNF, CD3E, STAT5B, TNFRSF8, TLR3, AZU1, PRKCQ, CARD11, APOA2, CD86, IFNG, IRF4, IL12B, SYK	1.62507	1	0.7155	77.7363
GOTERM_BP_FAT	GO:0006909~phagocytosis	14	0.404741	0.0763237	ADORA2A, MYO7A, CRP, ABCA1, MEGF10, ELMO1, SLC11A1, GATA2, P2RX7, CORO1A, CD93, FCN1, CLEC7A, CD14	1.62507	1	0.7155	77.7363
GOTERM_BP_FAT	GO:0019217~regulation of fatty acid metabolic process	14	0.404741	0.0875614	PRKAG3, CPT1B, CAB39L, SNCA, PPARG, APOC1, APOC2, ADIPOQ, PPARGC1A, PLA2G4A, HNF4A, C1QTNF2, APOC3, FABP1	1.5919	1	0.743305	82.3392
GOTERM_BP_FAT	GO:0032102~negative regulation of response to external stimulus	14	0.404741	0.0997785	KLK8, CCK, IL2RA, ADORA2A, SLC6A3, PPARG, ADIPOQ, IL10, SAA2, IL20RB, APOE, GHRL, FABP7, IL2	1.56007	1	0.766601	86.3151
GOTERM_BP_FAT	GO:0050707~regulation of cytokine secretion	13	0.375831	0.00381089	TNF, PANX1, TNFSF15, CIDEA, NLRP3, NLRP2, TNFRSF4, IL10, P2RX7, APOA2, SAA2, IFNG, PYCARD	2.41439	1	0.197826	6.96959
GOTERM_BP_FAT	GO:0002573~myeloid leukocyte differentiation	13	0.375831	0.0120081	CSF3, GIMAP5, TNF, MMP9, PPARG, RELB, IL31RA, IL17C, CDC42, TNFSF11, PSEN2, IRF4, NKX2-3	2.13034	1	0.331521	20.4338
GOTERM_BP_FAT	GO:0000070~mitotic sister chromatid segregation	13	0.375831	0.0193665	PDS5B, NEK2, DLGAP5, KIF18A, NUSAP1, NDC80, CENPE, ESPL1, MAD2L1, NCAPG, RRS1, CDCA5, PINX1	2.01199	1	0.412613	30.9286
GOTERM_BP_FAT	GO:0032675~regulation of interleukin-6 production	13	0.375831	0.0193665	IL6, TNF, FOXJ1, TLR2, TLR3, IL10, IRAK3, BPI, P2RX7, IFNG, IL17F, RIPK2, GHRL	2.01199	1	0.412613	30.9286
GOTERM_BP_FAT	GO:0000819~sister chromatid segregation	13	0.375831	0.0241068	PDS5B, NEK2, DLGAP5, KIF18A, NUSAP1, NDC80, CENPE, ESPL1, MAD2L1, NCAPG, RRS1, CDCA5, PINX1	1.95761	1	0.462633	36.9797
GOTERM_BP_FAT	GO:0009583~detection of light stimulus	13	0.375831	0.0360443	GNAT1, GJA10, GUCA1B, AIPL1, GUCA1A, CABP4, OPN1SW, NR2E3, GNGT2, PLEKHB1, PDC, CACNA1F, RGR	1.85722	1	0.549401	50.0721
GOTERM_BP_FAT	GO:0033555~multicellular organismal response to stress	13	0.375831	0.0360443	NOS1, CCK, GRIK2, SLC6A2, ESR2, IDO1, VDAC3, OSM, EDNRB, GRIN2B, BCL2, GRM7, CACNA1A	1.85722	1	0.549401	50.0721
GOTERM_BP_FAT	GO:0002429~immune response-activating cell surface receptor signaling pathway	13	0.375831	0.0360443	PTPRC, C3AR1, CD3E, TLR2, KLRK1, CACNB3, LAT2, LAX1, PSEN2, ZAP70, RIPK2, CLEC7A, SYK	1.85722	1	0.549401	50.0721
GOTERM_BP_FAT	GO:0002700~regulation of production of molecular mediator of immune response	13	0.375831	0.0516475	PTPRC, IL6, GIMAP5, TNF, IL27RA, CD40, TNFRSF4, IL10, IRAK3, APOA2, IFNG, SASH3, IL2	1.76663	1	0.627807	63.3356
GOTERM_BP_FAT	GO:0007127~meiosis I	13	0.375831	0.0609438	MRE11A, MAEL, LIG3, ESPL1, SYCP1, ATM, RAD50, REC8, TEX15, STRA8, FANCD2, OVOL1, DMC1	1.72456	1	0.659904	69.5704
GOTERM_BP_FAT	GO:0042440~pigment metabolic process	13	0.375831	0.0951726	HNF1A, HMBS, HPRT1, GPR143, GMPS, DCT, TYR, ALAS1, ALAS2, BCL2, IDI2, ASIP, PAICS	1.60959	1	0.756659	84.9278
GOTERM_BP_FAT	GO:0048066~pigmentation during development	12	0.346921	0.00330739	DCT, EDN3, SOX10, EDNRB, TYR, MLPH, BCL2, PAX3, GPR143, MREG, ZIC2, SOD2	2.57154	1	0.190982	6.07589
GOTERM_BP_FAT	GO:0032663~regulation of interleukin-2 production	12	0.346921	0.0116718	CD83, CARD11, PRKCQ, CD86, IL20RB, CD3E, IL17F, STAT5B, RIPK2, IRF4, VSIG4, SASH3	2.22867	1	0.325768	19.9199
GOTERM_BP_FAT	GO:0032368~regulation of lipid transport	12	0.346921	0.0116718	APOA2, P2RX7, APOE, APOC3, LIPG, PON1, APOC1, APOC2, NFKB1, CETP, ITGB3, ADIPOQ	2.22867	1	0.325768	19.9199
GOTERM_BP_FAT	GO:0050672~negative regulation of lymphocyte proliferation	12	0.346921	0.0195235	BTLA, CASP3, IL2RA, IL20RB, FOXJ1, TNFRSF13B, CD274, IDO1, VSIG4, PDCD1LG2, IL10, IL2	2.08937	1	0.413371	31.1375
GOTERM_BP_FAT	GO:0070664~negative regulation of leukocyte proliferation	12	0.346921	0.0195235	BTLA, CASP3, IL2RA, IL20RB, FOXJ1, TNFRSF13B, CD274, IDO1, VSIG4, PDCD1LG2, IL10, IL2	2.08937	1	0.413371	31.1375
GOTERM_BP_FAT	GO:0032945~negative regulation of mononuclear cell proliferation	12	0.346921	0.0195235	BTLA, CASP3, IL2RA, IL20RB, FOXJ1, TNFRSF13B, CD274, IDO1, VSIG4, PDCD1LG2, IL10, IL2	2.08937	1	0.413371	31.1375
GOTERM_BP_FAT	GO:0050871~positive regulation of B cell activation	12	0.346921	0.0246608	CARD11, PTPRC, IL6, IFNG, STAT5B, IL2RG, CHRNB2, CD40, TNFRSF4, SASH3, IL2, SYK	2.02606	1	0.46854	37.6532
GOTERM_BP_FAT	GO:0006304~DNA modification	12	0.346921	0.0246608	MUTYH, DNTT, ZFP57, TRDMT1, MAEL, CTCFL, SMUG1, NTHL1, CCNO, DNMT3B, HELLS, TDRD1	2.02606	1	0.46854	37.6532
GOTERM_BP_FAT	GO:0002504~antigen processing and presentation of peptide or polysaccharide antigen via MHC class II	12	0.346921	0.0246608	HLA-DQB1, HLA-DRB1, HLA-DRB3, IFI30, HLA-DMB, HLA-DQA2, HLA-DQA1, CD74, HLA-DRB4, CTSE, HLA-DRB5, HLA-DOA, HLA-DOB	2.02606	1	0.46854	37.6532
GOTERM_BP_FAT	GO:0016358~dendrite development	12	0.346921	0.0377498	FEZF2, STRN, GHRL, CACNA1F, HPRT1, PRKG1, DCX, CDK5, DCLK1, CACNA1A, KLHL1, DSCAM	1.91028	1	0.559822	51.7173
GOTERM_BP_FAT	GO:0031016~pancreas development	12	0.346921	0.0377498	INSM1, AFP, ALDH1A2, HNF1B, IL6, HNF1A, FOXA2, INVS, NEUROD1, PDX1, ISL1, CTNNB1	1.91028	1	0.559822	51.7173
GOTERM_BP_FAT	GO:0002263~cell activation during immune response	12	0.346921	0.0458384	ICAM1, GPR183, LAT, SLC11A1, LAT2, RELB, PSEN2, PI4K2A, TLR2, TLR3, IL12B, NKX2-3	1.85722	1	0.605215	58.8448
GOTERM_BP_FAT	GO:0002366~leukocyte activation during immune response	12	0.346921	0.0458384	ICAM1, GPR183, LAT, SLC11A1, LAT2, RELB, PSEN2, PI4K2A, TLR2, TLR3, IL12B, NKX2-3	1.85722	1	0.605215	58.8448
GOTERM_BP_FAT	GO:0019218~regulation of steroid metabolic process	12	0.346921	0.0458384	FGF19, APOA2, APOB, TNF, STAR, APOE, IFNG, STAT5B, APOC1, NFKB1, ABCG1, NR5A1	1.85722	1	0.605215	58.8448
GOTERM_BP_FAT	GO:0021536~diencephalon development	12	0.346921	0.0550326	ARX, WNT1, GATA2, ALDH1A2, EYA1, RAX, SLC6A3, GSX1, CHRNB2, POU1F1, ISL1, NR0B1	1.80703	1	0.637608	65.7342
GOTERM_BP_FAT	GO:0009895~negative regulation of catabolic process	12	0.346921	0.0550326	IRAK3, APOA2, TNF, GIMAP5, GRIN2C, APOC3, APOC1, GRIN2A, CIDEA, PRKCG, SERPINB12, IL10	1.80703	1	0.637608	65.7342
GOTERM_BP_FAT	GO:0046148~pigment biosynthetic process	12	0.346921	0.0768987	DCT, ALAS1, TYR, ALAS2, HNF1A, HMBS, IDI2, HPRT1, GPR143, ASIP, GMPS, PAICS	1.71436	1	0.714723	77.997
GOTERM_BP_FAT	GO:0021953~central nervous system neuron differentiation	12	0.346921	0.0896197	PRKCA, ARX, DCC, LMX1B, SOX1, CHRNB2, HPRT1, DCX, CDK5, DCLK1, CACNA1A, EPHB2	1.6715	1	0.744226	83.0779
GOTERM_BP_FAT	GO:0046496~nicotinamide nucleotide metabolic process	12	0.346921	0.0896197	NAMPT, KYNU, GCK, H6PD, ALDOB, PGD, NOX1, NADSYN1, KMO, QPRT, IDO1, AFMID	1.6715	1	0.744226	83.0779
GOTERM_BP_FAT	GO:0006769~nicotinamide metabolic process	12	0.346921	0.0896197	NAMPT, KYNU, GCK, H6PD, ALDOB, PGD, NOX1, NADSYN1, KMO, QPRT, IDO1, AFMID	1.6715	1	0.744226	83.0779
GOTERM_BP_FAT	GO:0016525~negative regulation of angiogenesis	11	0.318011	0.0039811	COL4A3, LECT1, STAB1, KLK3, IL17F, GHRL, PF4, FOXO4, ANGPT2, PLG, VASH1	2.66471	1	0.199218	7.26989
GOTERM_BP_FAT	GO:0010948~negative regulation of cell cycle process	11	0.318011	0.00805507	OSM, LIF, MAD2L1, MYO16, CENPF, CENPE, ESPL1, MAD2L2, TPR, ATM, SMARCA4	2.45153	1	0.273168	14.1894
GOTERM_BP_FAT	GO:0010743~regulation of foam cell differentiation	11	0.318011	0.00805507	APOB, MSR1, CRP, PPARG, NFKB1, PF4, CETP, ABCA1, ITGB3, ADIPOQ, ABCG1	2.45153	1	0.273168	14.1894
GOTERM_BP_FAT	GO:0046635~positive regulation of alpha-beta T cell activation	11	0.318011	0.0110224	CD83, PTPRC, CD86, GIMAP5, IKZF1, CD3E, ZAP70, RIPK2, IL2RG, SASH3, SYK	2.35724	1	0.320098	18.9183
GOTERM_BP_FAT	GO:0030888~regulation of B cell proliferation	11	0.318011	0.0193364	BTLA, CARD11, PTPRC, CASP3, TNFRSF13B, CHRNB2, CD40, TNFRSF4, SASH3, IL10, IL2	2.18887	1	0.413925	30.8885
GOTERM_BP_FAT	GO:0002260~lymphocyte homeostasis	11	0.318011	0.0193364	CORO1A, P2RX7, CASP3, CCNB2, IL2RA, GIMAP5, BCL2, TNFRSF13B, STAT5B, BCL2L11, ZC3H8	2.18887	1	0.413925	30.8885
GOTERM_BP_FAT	GO:0021954~central nervous system neuron development	11	0.318011	0.0482089	PRKCA, ARX, DCC, LMX1B, SOX1, CHRNB2, HPRT1, DCX, CDK5, DCLK1, EPHB2	1.91526	1	0.616582	60.7368
GOTERM_BP_FAT	GO:0048489~synaptic vesicle transport	11	0.318011	0.0584472	RAD21L1, P2RX7, SNCA, MYLK2, ITSN1, PCLO, CDK5, SH3GL2, AMPH, CTNNB1, LIN7A	1.85722	1	0.652136	68.0027
GOTERM_BP_FAT	GO:0007602~phototransduction	11	0.318011	0.0584472	GUCA1B, GNAT1, GUCA1A, AIPL1, GNGT2, PLEKHB1, PDC, CABP4, NR2E3, OPN1SW, RGR	1.85722	1	0.652136	68.0027
GOTERM_BP_FAT	GO:0022037~metencephalon development	11	0.318011	0.082905	LMX1B, RFX4, BCL2, MYO16, LHX5, NEUROD1, RORA, CDK5, WNT7A, CACNA1A, KLHL1	1.75109	1	0.733296	80.5536
GOTERM_BP_FAT	GO:0030193~regulation of blood coagulation	11	0.318011	0.0971614	KNG1, SELP, PDPN, APOE, SERPINF2, F2, NOS3, HRG, CPB2, TMPRSS6, PLG	1.70245	1	0.762078	85.5424
GOTERM_BP_FAT	GO:0048565~gut development	11	0.318011	0.0971614	SOX10, ALDH1A2, EDNRB, RET, CYP1A1, BCL2, FOXF1, GATA4, COL3A1, CTNNB1, NKX2-3	1.70245	1	0.762078	85.5424
GOTERM_BP_FAT	GO:0031348~negative regulation of defense response	11	0.318011	0.0971614	IRAK3, IL2RA, IL20RB, SAA2, ADORA2A, APOE, PPARG, GHRL, ADIPOQ, IL10, IL2	1.70245	1	0.762078	85.5424
GOTERM_BP_FAT	GO:0032374~regulation of cholesterol transport	10	0.289101	0.00473514	APOA2, APOE, APOC3, LIPG, PON1, APOC1, APOC2, NFKB1, CETP, ADIPOQ	2.78583	1	0.218794	8.58921
GOTERM_BP_FAT	GO:0032371~regulation of sterol transport	10	0.289101	0.00473514	APOA2, APOE, APOC3, LIPG, PON1, APOC1, APOC2, NFKB1, CETP, ADIPOQ	2.78583	1	0.218794	8.58921
GOTERM_BP_FAT	GO:0019439~aromatic compound catabolic process	10	0.289101	0.00473514	KYNU, ALDH1L1, CYP1A1, PON1, IDO2, GSTZ1, PAH, KMO, IDO1, AFMID	2.78583	1	0.218794	8.58921
GOTERM_BP_FAT	GO:0043029~T cell homeostasis	10	0.289101	0.00698444	CORO1A, P2RX7, CASP3, CCNB2, IL2RA, GIMAP5, BCL2, STAT5B, BCL2L11, ZC3H8	2.65317	1	0.262439	12.4199
GOTERM_BP_FAT	GO:0010883~regulation of lipid storage	10	0.289101	0.00698444	APOB, MSR1, APOC4, CRP, PPARG, CIDEA, NFKB1, ABCA1, ITGB3, ABCG1	2.65317	1	0.262439	12.4199
GOTERM_BP_FAT	GO:0030071~regulation of mitotic metaphase/anaphase transition	10	0.289101	0.00996747	MAD2L1, DLGAP5, CENPF, CENPE, ESPL1, MAD2L2, TPR, ZZEF1, ATM, NEK6	2.53257	1	0.301809	17.2661
GOTERM_BP_FAT	GO:0032652~regulation of interleukin-1 production	10	0.289101	0.0138159	AZU1, S1PR3, P2RX7, PANX1, SAA2, IFNG, PYCARD, GHRL, NLRP3, NLRP2	2.42246	1	0.355363	23.1437
GOTERM_BP_FAT	GO:0043449~cellular alkene metabolic process	10	0.289101	0.0138159	PTGR1, ALOX15, CYP2F1, ALOXE3, ALOX15B, PLA2G1B, ALOX12B, CYP4F3, CYP4F2, SYK	2.42246	1	0.355363	23.1437
GOTERM_BP_FAT	GO:0050715~positive regulation of cytokine secretion	10	0.289101	0.0138159	P2RX7, TNF, PANX1, SAA2, IFNG, PYCARD, TNFSF15, NLRP3, NLRP2, IL10	2.42246	1	0.355363	23.1437
GOTERM_BP_FAT	GO:0002637~regulation of immunoglobulin production	10	0.289101	0.0318273	PTPRC, IL6, TNF, IL27RA, IFNG, CD40, TNFRSF4, SASH3, IL10, IL2	2.14295	1	0.519358	45.7733
GOTERM_BP_FAT	GO:0042311~vasodilation	10	0.289101	0.0318273	KNG1, CTTNBP2, EDNRB, ADORA2A, KCNJ8, APOE, ASZ1, GUCY1A3, CFTR, SOD2	2.14295	1	0.519358	45.7733
GOTERM_BP_FAT	GO:0033077~T cell differentiation in the thymus	10	0.289101	0.0403668	CARD11, PTPRC, CD3D, CD3E, BCL2, STAT5B, ZAP70, RAG2, CD74, CTNNB1	2.06358	1	0.57335	54.1422
GOTERM_BP_FAT	GO:0042130~negative regulation of T cell proliferation	10	0.289101	0.0403668	BTLA, CASP3, IL2RA, IL20RB, FOXJ1, CD274, IDO1, VSIG4, PDCD1LG2, IL10	2.06358	1	0.57335	54.1422
GOTERM_BP_FAT	GO:0031341~regulation of cell killing	10	0.289101	0.0503285	ICAM1, PTPRC, P2RX7, GIMAP5, IFNG, STAT5B, KLRK1, NOS2, IL12B, NCR3	1.98988	1	0.622409	62.3587
GOTERM_BP_FAT	GO:0045833~negative regulation of lipid metabolic process	10	0.289101	0.0503285	FGF19, APOA2, TNF, GIMAP5, APOE, APOC3, APOC1, CIDEA, APOC2, NFKB1	1.98988	1	0.622409	62.3587
GOTERM_BP_FAT	GO:0045807~positive regulation of endocytosis	10	0.289101	0.061777	AZU1, GATA2, SLC11A1, CALY, CBL, SNCA, NEDD4L, CLEC7A, SELE, AHSG	1.92126	1	0.662397	70.0772
GOTERM_BP_FAT	GO:0021549~cerebellum development	10	0.289101	0.0747549	LMX1B, RFX4, MYO16, LHX5, NEUROD1, RORA, CDK5, WNT7A, CACNA1A, KLHL1	1.85722	1	0.712586	77.0098
GOTERM_BP_FAT	GO:0043112~receptor metabolic process	10	0.289101	0.0892817	TNF, ARRB2, GRIA2, GRIK2, DMD, SNCA, PPARG, CDK5, CACNA1A, IL10	1.79731	1	0.744991	82.9587
GOTERM_BP_FAT	GO:0050728~negative regulation of inflammatory response	10	0.289101	0.0892817	IL2RA, IL20RB, SAA2, ADORA2A, APOE, PPARG, GHRL, ADIPOQ, IL10, IL2	1.79731	1	0.744991	82.9587
GOTERM_BP_FAT	GO:0034381~lipoprotein particle clearance	9	0.260191	0.00346712	APOA2, APOB, MSR1, LDLR, APOE, APOC3, APOC1, APOC2, ADIPOQ	3.13406	1	0.190058	6.36028
GOTERM_BP_FAT	GO:0043691~reverse cholesterol transport	9	0.260191	0.00346712	APOA2, HNF1A, APOE, APOC3, LIPG, APOC2, CETP, ABCA1, ABCG1	3.13406	1	0.190058	6.36028
GOTERM_BP_FAT	GO:0009072~aromatic amino acid family metabolic process	9	0.260191	0.0122714	DCT, TYR, KYNU, IDO2, GSTZ1, PAH, KMO, IDO1, AFMID	2.63921	1	0.328091	20.834
GOTERM_BP_FAT	GO:0034367~macromolecular complex remodeling	9	0.260191	0.0172955	APOA2, APOB, APOE, APOC3, LIPG, APOC1, APOC2, CETP, ABCG1	2.50725	1	0.39566	28.1157
GOTERM_BP_FAT	GO:0032651~regulation of interleukin-1 beta production	9	0.260191	0.0172955	AZU1, S1PR3, P2RX7, PANX1, IFNG, PYCARD, GHRL, NLRP3, NLRP2	2.50725	1	0.39566	28.1157
GOTERM_BP_FAT	GO:0034369~plasma lipoprotein particle remodeling	9	0.260191	0.0172955	APOA2, APOB, APOE, APOC3, LIPG, APOC1, APOC2, CETP, ABCG1	2.50725	1	0.39566	28.1157
GOTERM_BP_FAT	GO:0006805~xenobiotic metabolic process	9	0.260191	0.0172955	KYNU, CYP2F1, HNF4A, CYP1A1, UGT2B11, UGT2B4, CYP1A2, UGT2B15, S100A12	2.50725	1	0.39566	28.1157
GOTERM_BP_FAT	GO:0034368~protein-lipid complex remodeling	9	0.260191	0.0172955	APOA2, APOB, APOE, APOC3, LIPG, APOC1, APOC2, CETP, ABCG1	2.50725	1	0.39566	28.1157
GOTERM_BP_FAT	GO:0055123~digestive system development	9	0.260191	0.0236408	TCF21, SOX10, BCL2, NODAL, FOXF1, GATA4, TP63, TP73, NKX2-3	2.38786	1	0.457851	36.4079
GOTERM_BP_FAT	GO:0048546~digestive tract morphogenesis	9	0.260191	0.0236408	TCF21, SOX10, BCL2, NODAL, FOXF1, GATA4, TP63, TP73, NKX2-3	2.38786	1	0.457851	36.4079
GOTERM_BP_FAT	GO:0006691~leukotriene metabolic process	9	0.260191	0.0314541	PTGR1, ALOX15, ALOXE3, ALOX15B, PLA2G1B, ALOX12B, CYP4F3, CYP4F2, SYK	2.27932	1	0.518524	45.3765
GOTERM_BP_FAT	GO:0060078~regulation of postsynaptic membrane potential	9	0.260191	0.0408612	GLRA1, GRIN2B, ADORA2A, GRIK2, GRIN2C, SNCA, GRIN2A, GHRL, CDK5	2.18022	1	0.576286	54.5872
GOTERM_BP_FAT	GO:0009410~response to xenobiotic stimulus	9	0.260191	0.0408612	KYNU, CYP2F1, HNF4A, CYP1A1, UGT2B11, UGT2B4, CYP1A2, UGT2B15, S100A12	2.18022	1	0.576286	54.5872
GOTERM_BP_FAT	GO:0031343~positive regulation of cell killing	9	0.260191	0.0519617	PTPRC, P2RX7, GIMAP5, IFNG, STAT5B, KLRK1, NOS2, IL12B, NCR3	2.08937	1	0.627214	63.5648
GOTERM_BP_FAT	GO:0051180~vitamin transport	9	0.260191	0.0519617	GC, CPT1B, CUBN, FOLR2, PDPN, SLC23A2, GIF, SLC5A6, TCN1	2.08937	1	0.627214	63.5648
GOTERM_BP_FAT	GO:0050873~brown fat cell differentiation	9	0.260191	0.0519617	LAMB3, SLC2A4, RGS2, LRG1, ADIG, PPARG, UCP1, PPARGC1A, ADIPOQ	2.08937	1	0.627214	63.5648
GOTERM_BP_FAT	GO:0050810~regulation of steroid biosynthetic process	9	0.260191	0.0648258	FGF19, APOB, TNF, STAR, APOE, IFNG, NFKB1, ABCG1, NR5A1	2.0058	1	0.676684	71.8644
GOTERM_BP_FAT	GO:0046637~regulation of alpha-beta T cell differentiation	9	0.260191	0.0648258	CD83, CD86, GIMAP5, IKZF1, ZAP70, IL2RG, IRF4, SASH3, SYK	2.0058	1	0.676684	71.8644
GOTERM_BP_FAT	GO:0001910~regulation of leukocyte mediated cytotoxicity	9	0.260191	0.0648258	ICAM1, PTPRC, P2RX7, GIMAP5, STAT5B, KLRK1, NOS2, IL12B, NCR3	2.0058	1	0.676684	71.8644
GOTERM_BP_FAT	GO:0043954~cellular component maintenance	9	0.260191	0.0648258	NPHP3, CLRN1, MPZ, CDHR1, USH1C, PCDH15, USH2A, GPR98, CDH23	2.0058	1	0.676684	71.8644
GOTERM_BP_FAT	GO:0042743~hydrogen peroxide metabolic process	9	0.260191	0.0648258	CYBB, LPO, CYP1A1, EPX, DUOX2, NOX1, CYP1A2, PXDNL, SOD2	2.0058	1	0.676684	71.8644
GOTERM_BP_FAT	GO:0000018~regulation of DNA recombination	9	0.260191	0.0794918	PTPRC, TEX15, IL27RA, MRE11A, IFNG, CD40, RAD50, IL10, IL2	1.92865	1	0.723521	79.1376
GOTERM_BP_FAT	GO:0050994~regulation of lipid catabolic process	9	0.260191	0.0794918	APOA2, TNF, GIMAP5, APOC3, APOC1, CIDEA, APOC2, FABP1, ANGPTL3	1.92865	1	0.723521	79.1376
GOTERM_BP_FAT	GO:0018149~peptide cross-linking	9	0.260191	0.0794918	EVPL, SPRR1B, COL3A1, TGM3, TGM4, CSTA, TGM5, TGM7, FN1	1.92865	1	0.723521	79.1376
GOTERM_BP_FAT	GO:0046677~response to antibiotic	9	0.260191	0.0794918	PRKCA, CIITA, MFSD9, SLC1A3, CYP1A1, PLK1, RSRC1, SLC46A2, ZC3H8	1.92865	1	0.723521	79.1376
GOTERM_BP_FAT	GO:0045428~regulation of nitric oxide biosynthetic process	9	0.260191	0.0959655	ICAM1, HRH1, TNF, GIMAP5, IFNG, KLRK1, HBB, IL10, SOD2	1.85722	1	0.758633	85.1757
GOTERM_BP_FAT	GO:0046632~alpha-beta T cell differentiation	8	0.231281	0.00626127	RPL22, BCL2, RELB, ZAP70, IL12B, PAX1, NKX2-3, SYK	3.18381	1	0.248666	11.2052
GOTERM_BP_FAT	GO:0051303~establishment of chromosome localization	8	0.231281	0.00994216	DLGAP5, KIF18A, CENPF, RRS1, BIRC5, CENPE, CDCA5, PINX1	2.97155	1	0.303078	17.2261
GOTERM_BP_FAT	GO:0050000~chromosome localization	8	0.231281	0.00994216	DLGAP5, KIF18A, CENPF, RRS1, BIRC5, CENPE, CDCA5, PINX1	2.97155	1	0.303078	17.2261
GOTERM_BP_FAT	GO:0042402~biogenic amine catabolic process	8	0.231281	0.00994216	KYNU, MAOA, SLC6A3, IDO2, LRTOMT, KMO, IDO1, AFMID	2.97155	1	0.303078	17.2261
GOTERM_BP_FAT	GO:0046631~alpha-beta T cell activation	8	0.231281	0.0299846	RPL22, BCL2, RELB, ZAP70, IL12B, PAX1, NKX2-3, SYK	2.4763	1	0.510054	43.7869
GOTERM_BP_FAT	GO:0045058~T cell selection	8	0.231281	0.0403173	CARD11, PTPRC, CD3D, CD3E, BCL2, ZAP70, CD74, SYK	2.34596	1	0.574486	54.0975
GOTERM_BP_FAT	GO:0060079~regulation of excitatory postsynaptic membrane potential	8	0.231281	0.0403173	GRIN2B, ADORA2A, GRIK2, GRIN2C, SNCA, GRIN2A, GHRL, CDK5	2.34596	1	0.574486	54.0975
GOTERM_BP_FAT	GO:0042219~cellular amino acid derivative catabolic process	8	0.231281	0.0403173	KYNU, MAOA, SLC6A3, IDO2, LRTOMT, KMO, IDO1, AFMID	2.34596	1	0.574486	54.0975
GOTERM_BP_FAT	GO:0033344~cholesterol efflux	8	0.231281	0.0403173	SOAT2, APOA2, APOE, APOC3, APOC1, APOC2, ABCA1, ABCG1	2.34596	1	0.574486	54.0975
GOTERM_BP_FAT	GO:0050830~defense response to Gram-positive bacterium	8	0.231281	0.0527137	P2RX7, IL6, IL27RA, FGR, PGLYRP2, PGLYRP3, PGLYRP1, RIPK2	2.22867	1	0.628358	64.1078
GOTERM_BP_FAT	GO:0046638~positive regulation of alpha-beta T cell differentiation	8	0.231281	0.0527137	CD83, CD86, GIMAP5, IKZF1, ZAP70, IL2RG, SASH3, SYK	2.22867	1	0.628358	64.1078
GOTERM_BP_FAT	GO:0001912~positive regulation of leukocyte mediated cytotoxicity	8	0.231281	0.0672502	PTPRC, P2RX7, GIMAP5, STAT5B, KLRK1, NOS2, IL12B, NCR3	2.12254	1	0.685382	73.2129
GOTERM_BP_FAT	GO:0030101~natural killer cell activation	8	0.231281	0.0672502	IKZF1, IFNB1, STAT5B, KIR2DS2, KLRK1, KIR2DS4, IL12B, KIR3DL1, IL2	2.12254	1	0.685382	73.2129
GOTERM_BP_FAT	GO:0045923~positive regulation of fatty acid metabolic process	8	0.231281	0.0672502	PLA2G4A, HNF4A, C1QTNF2, PPARG, APOC2, FABP1, PPARGC1A, ADIPOQ	2.12254	1	0.685382	73.2129
GOTERM_BP_FAT	GO:0007223~Wnt receptor signaling pathway, calcium modulating pathway	8	0.231281	0.0672502	WNT1, WNT10A, WNT4, WNT9B, ROR2, WNT6, WNT7A, WNT8B	2.12254	1	0.685382	73.2129
GOTERM_BP_FAT	GO:0045494~photoreceptor cell maintenance	8	0.231281	0.0672502	NPHP3, CLRN1, CDHR1, USH1C, PCDH15, USH2A, GPR98, CDH23	2.12254	1	0.685382	73.2129
GOTERM_BP_FAT	GO:0048599~oocyte development	8	0.231281	0.0672502	CCNB1, REC8, WNT4, STRA8, BCL2, RXFP2, DMC1, CDC25B	2.12254	1	0.685382	73.2129
GOTERM_BP_FAT	GO:0001836~release of cytochrome c from mitochondria	8	0.231281	0.0672502	BID, CASP3, CCK, JUN, BCL2, SFN, TP73, SOD2	2.12254	1	0.685382	73.2129
GOTERM_BP_FAT	GO:0009394~2'-deoxyribonucleotide metabolic process	8	0.231281	0.0672502	MUTYH, NUDT1, DTYMK, AK5, SMUG1, NTHL1, CCNO, NT5C	2.12254	1	0.685382	73.2129
GOTERM_BP_FAT	GO:0009994~oocyte differentiation	8	0.231281	0.083955	CCNB1, REC8, WNT4, STRA8, BCL2, RXFP2, DMC1, CDC25B	2.02606	1	0.73679	80.9706
GOTERM_BP_FAT	GO:0007157~heterophilic cell adhesion	8	0.231281	0.083955	ICAM1, AMIGO2, SELP, REG3A, PVRL1, CD209, SELE, CDH4	2.02606	1	0.73679	80.9706
GOTERM_BP_FAT	GO:0033700~phospholipid efflux	7	0.202371	0.00359257	APOA2, APOE, APOC3, APOC1, APOC2, ABCA1, ABCG1	3.90016	1	0.191822	6.58307
GOTERM_BP_FAT	GO:0048813~dendrite morphogenesis	7	0.202371	0.00670966	CACNA1F, HPRT1, DCX, CDK5, DCLK1, CACNA1A, DSCAM	3.5456	1	0.257591	11.9602
GOTERM_BP_FAT	GO:0009074~aromatic amino acid family catabolic process	7	0.202371	0.0114008	KYNU, IDO2, GSTZ1, PAH, KMO, IDO1, AFMID	3.25014	1	0.325202	19.5033
GOTERM_BP_FAT	GO:0034375~high-density lipoprotein particle remodeling	7	0.202371	0.0114008	APOA2, APOE, APOC3, LIPG, APOC1, CETP, ABCG1	3.25014	1	0.325202	19.5033
GOTERM_BP_FAT	GO:0034377~plasma lipoprotein particle assembly	7	0.202371	0.0114008	SOAT2, APOA2, APOB, APOE, APOC3, APOC1, ABCA1	3.25014	1	0.325202	19.5033
GOTERM_BP_FAT	GO:0031577~spindle checkpoint	7	0.202371	0.0114008	MAD2L1, CENPF, BIRC5, CENPE, MAD2L2, TPR, ATM	3.25014	1	0.325202	19.5033
GOTERM_BP_FAT	GO:0065005~protein-lipid complex assembly	7	0.202371	0.0114008	SOAT2, APOA2, APOB, APOE, APOC3, APOC1, ABCA1	3.25014	1	0.325202	19.5033
GOTERM_BP_FAT	GO:0010745~negative regulation of foam cell differentiation	7	0.202371	0.0114008	CRP, PPARG, CETP, ABCA1, ITGB3, ADIPOQ, ABCG1	3.25014	1	0.325202	19.5033
GOTERM_BP_FAT	GO:0042100~B cell proliferation	7	0.202371	0.0180022	PTPRC, IFNB1, BCL2, RAG2, CD40, PRKCD, IL10	3.00013	1	0.400643	29.0876
GOTERM_BP_FAT	GO:0070633~transepithelial transport	7	0.202371	0.0180022	CTTNBP2, RHCG, P2RY4, SLC23A2, ASZ1, RHBG, CFTR	3.00013	1	0.400643	29.0876
GOTERM_BP_FAT	GO:0050716~positive regulation of interleukin-1 secretion	7	0.202371	0.0268079	P2RX7, PANX1, SAA2, IFNG, PYCARD, NLRP3, NLRP2	2.78583	1	0.486514	40.1996
GOTERM_BP_FAT	GO:0001539~ciliary or flagellar motility	7	0.202371	0.0268079	DNAH11, CATSPER4, DNAH17, DNAH3, TEKT2, DNAH2, DNAH7	2.78583	1	0.486514	40.1996
GOTERM_BP_FAT	GO:0050704~regulation of interleukin-1 secretion	7	0.202371	0.0380518	P2RX7, PANX1, SAA2, IFNG, PYCARD, NLRP3, NLRP2	2.60011	1	0.559517	52.0032
GOTERM_BP_FAT	GO:0050931~pigment cell differentiation	7	0.202371	0.0380518	EDN3, SOX10, EDNRB, MLPH, BCL2, MREG, SOD2	2.60011	1	0.559517	52.0032
GOTERM_BP_FAT	GO:0001662~behavioral fear response	7	0.202371	0.0380518	CCK, GRIN2B, GRIK2, GRM7, BCL2, ESR2, VDAC3	2.60011	1	0.559517	52.0032
GOTERM_BP_FAT	GO:0032760~positive regulation of tumor necrosis factor production	7	0.202371	0.0380518	TLR2, TLR3, RIPK2, PF4, CLEC7A, SASH3, CD14	2.60011	1	0.559517	52.0032
GOTERM_BP_FAT	GO:0002209~behavioral defense response	7	0.202371	0.0380518	CCK, GRIN2B, GRIK2, GRM7, BCL2, ESR2, VDAC3	2.60011	1	0.559517	52.0032
GOTERM_BP_FAT	GO:0030035~microspike assembly	7	0.202371	0.0518959	FGD2, CDC42, MTSS1, BAIAP2, ACTN2, FGD5, FGD6	2.4376	1	0.628174	63.5169
GOTERM_BP_FAT	GO:0045577~regulation of B cell differentiation	7	0.202371	0.0518959	CARD11, PTPRC, HMGB3, FLT3, STAT5B, IL2RG, SYK	2.4376	1	0.628174	63.5169
GOTERM_BP_FAT	GO:0032732~positive regulation of interleukin-1 production	7	0.202371	0.0684247	P2RX7, PANX1, SAA2, IFNG, PYCARD, NLRP3, NLRP2	2.29421	1	0.688096	73.844
GOTERM_BP_FAT	GO:0007274~neuromuscular synaptic transmission	7	0.202371	0.0684247	CHRM1, MYLK2, CHRNB2, SLC5A7, CHRNA1, CACNA1A, DTNA	2.29421	1	0.688096	73.844
GOTERM_BP_FAT	GO:0031018~endocrine pancreas development	7	0.202371	0.0684247	INSM1, HNF1B, IL6, HNF1A, FOXA2, NEUROD1, PDX1	2.29421	1	0.688096	73.844
GOTERM_BP_FAT	GO:0006297~nucleotide-excision repair, DNA gap filling	7	0.202371	0.0684247	RFC5, RFC3, RFC4, RFC1, POLE2, POLD1, POLE	2.29421	1	0.688096	73.844
GOTERM_BP_FAT	GO:0021695~cerebellar cortex development	7	0.202371	0.0876447	RFX4, LHX5, RORA, CDK5, WNT7A, CACNA1A, KLHL1	2.16676	1	0.74256	82.3697
GOTERM_BP_FAT	GO:0050869~negative regulation of B cell activation	7	0.202371	0.0876447	BTLA, CASP3, HMGB3, FLT3, FOXJ1, TNFRSF13B, IL10	2.16676	1	0.74256	82.3697
GOTERM_BP_FAT	GO:0002285~lymphocyte activation during immune response	7	0.202371	0.0876447	ICAM1, GPR183, SLC11A1, RELB, PSEN2, IL12B, NKX2-3	2.16676	1	0.74256	82.3697
GOTERM_BP_FAT	GO:0030593~neutrophil chemotaxis	7	0.202371	0.0876447	PRKCA, EDN3, SAA2, IFNG, PLA2G1B, CXCR2, SYK	2.16676	1	0.74256	82.3697
GOTERM_BP_FAT	GO:0045346~regulation of MHC class II biosynthetic process	6	0.173461	0.00640392	AZU1, CIITA, HDAC2, IFNG, PF4, IL10	4.17875	1	0.249429	11.4461
GOTERM_BP_FAT	GO:0030823~regulation of cGMP metabolic process	6	0.173461	0.0209901	GUCA1B, GUCA1A, AIPL1, APOE, GUCY1A3, NOS3	3.343	1	0.431176	33.0606
GOTERM_BP_FAT	GO:0007094~mitotic cell cycle spindle assembly checkpoint	6	0.173461	0.0328904	MAD2L1, CENPF, CENPE, MAD2L2, TPR, ATM	3.03909	1	0.524455	46.889
GOTERM_BP_FAT	GO:0045841~negative regulation of mitotic metaphase/anaphase transition	6	0.173461	0.0328904	MAD2L1, CENPF, CENPE, MAD2L2, TPR, ATM	3.03909	1	0.524455	46.889
GOTERM_BP_FAT	GO:0051310~metaphase plate congression	6	0.173461	0.0328904	KIF18A, CENPF, RRS1, CENPE, CDCA5, PINX1	3.03909	1	0.524455	46.889
GOTERM_BP_FAT	GO:0032729~positive regulation of interferon-gamma production	6	0.173461	0.0328904	SLC11A1, IL27RA, KLRK1, RIPK2, IL12B, SASH3	3.03909	1	0.524455	46.889
GOTERM_BP_FAT	GO:0009886~post-embryonic morphogenesis	6	0.173461	0.0482402	MYO7A, GDF5, BCL2L11, DSCAM, CDH23, NKX2-3	2.78583	1	0.615323	60.7613
GOTERM_BP_FAT	GO:0042403~thyroid hormone metabolic process	6	0.173461	0.0482402	CGA, DIO2, DIO3, FOXE1, CACNA1A, CRYM	2.78583	1	0.615323	60.7613
GOTERM_BP_FAT	GO:0046006~regulation of activated T cell proliferation	6	0.173461	0.0482402	CASP3, IL2RA, STAT5B, IDO1, IL12B, IL2	2.78583	1	0.615323	60.7613
GOTERM_BP_FAT	GO:0050718~positive regulation of interleukin-1 beta secretion	6	0.173461	0.0482402	P2RX7, PANX1, IFNG, PYCARD, NLRP3, NLRP2	2.78583	1	0.615323	60.7613
GOTERM_BP_FAT	GO:0045839~negative regulation of mitosis	6	0.173461	0.0482402	MAD2L1, CENPF, CENPE, MAD2L2, TPR, ATM	2.78583	1	0.615323	60.7613
GOTERM_BP_FAT	GO:0051784~negative regulation of nuclear division	6	0.173461	0.0482402	MAD2L1, CENPF, CENPE, MAD2L2, TPR, ATM	2.78583	1	0.615323	60.7613
GOTERM_BP_FAT	GO:0045730~respiratory burst	6	0.173461	0.0671389	PRKCQ, SLC11A1, CYBB, NCF1, NOX1, CD52	2.57154	1	0.68732	73.1524
GOTERM_BP_FAT	GO:0070192~chromosome organization involved in meiosis	6	0.173461	0.0671389	REC8, TEX15, STRA8, FANCD2, MAEL, SYCP1	2.57154	1	0.68732	73.1524
GOTERM_BP_FAT	GO:0007129~synapsis	6	0.173461	0.0671389	REC8, TEX15, STRA8, FANCD2, MAEL, SYCP1	2.57154	1	0.68732	73.1524
GOTERM_BP_FAT	GO:0050995~negative regulation of lipid catabolic process	6	0.173461	0.0671389	APOA2, TNF, GIMAP5, APOC3, APOC1, CIDEA	2.57154	1	0.68732	73.1524
GOTERM_BP_FAT	GO:0045061~thymic T cell selection	6	0.173461	0.0671389	CARD11, PTPRC, CD3D, CD3E, ZAP70, CD74	2.57154	1	0.68732	73.1524
GOTERM_BP_FAT	GO:0006525~arginine metabolic process	6	0.173461	0.0671389	ART4, ARG1, NOS1, NAGS, NOS3, NOS2	2.57154	1	0.68732	73.1524
GOTERM_BP_FAT	GO:0045086~positive regulation of interleukin-2 biosynthetic process	6	0.173461	0.0671389	CARD11, PRKCQ, CD86, CD3E, STAT5B, IRF4	2.57154	1	0.68732	73.1524
GOTERM_BP_FAT	GO:0031109~microtubule polymerization or depolymerization	6	0.173461	0.0671389	KIF2C, CTTNBP2, TPPP, ASZ1, KIF18A, CENPJ	2.57154	1	0.68732	73.1524
GOTERM_BP_FAT	GO:0046640~regulation of alpha-beta T cell proliferation	6	0.173461	0.0671389	BTLA, PTPRC, CD3E, ZAP70, RIPK2, SYK	2.57154	1	0.68732	73.1524
GOTERM_BP_FAT	GO:0050706~regulation of interleukin-1 beta secretion	6	0.173461	0.0671389	P2RX7, PANX1, IFNG, PYCARD, NLRP3, NLRP2	2.57154	1	0.68732	73.1524
GOTERM_BP_FAT	GO:0045191~regulation of isotype switching	6	0.173461	0.0671389	PTPRC, IL27RA, IFNG, CD40, IL10, IL2	2.57154	1	0.68732	73.1524
GOTERM_BP_FAT	GO:0009264~deoxyribonucleotide catabolic process	6	0.173461	0.0895451	MUTYH, NUDT1, SMUG1, NTHL1, CCNO, NT5C	2.38786	1	0.744993	83.0517
GOTERM_BP_FAT	GO:0042434~indole derivative metabolic process	6	0.173461	0.0895451	KYNU, IDO2, GRIN2A, KMO, IDO1, AFMID	2.38786	1	0.744993	83.0517
GOTERM_BP_FAT	GO:0042430~indole and derivative metabolic process	6	0.173461	0.0895451	KYNU, IDO2, GRIN2A, KMO, IDO1, AFMID	2.38786	1	0.744993	83.0517
GOTERM_BP_FAT	GO:0006586~indolalkylamine metabolic process	6	0.173461	0.0895451	KYNU, IDO2, GRIN2A, KMO, IDO1, AFMID	2.38786	1	0.744993	83.0517
GOTERM_BP_FAT	GO:0030318~melanocyte differentiation	6	0.173461	0.0895451	EDN3, SOX10, EDNRB, MLPH, BCL2, MREG	2.38786	1	0.744993	83.0517
GOTERM_BP_FAT	GO:0032731~positive regulation of interleukin-1 beta production	6	0.173461	0.0895451	P2RX7, PANX1, IFNG, PYCARD, NLRP3, NLRP2	2.38786	1	0.744993	83.0517
GOTERM_BP_FAT	GO:0045940~positive regulation of steroid metabolic process	6	0.173461	0.0895451	APOA2, TNF, APOE, IFNG, APOC1, ABCG1	2.38786	1	0.744993	83.0517
GOTERM_BP_FAT	GO:0055091~phospholipid homeostasis	5	0.14455	0.0044284	LIPG, CETP, ABCA1, ANGPTL3, ABCG1	5.57166	1	0.214552	8.05467
GOTERM_BP_FAT	GO:0046218~indolalkylamine catabolic process	5	0.14455	0.0113942	KYNU, IDO2, KMO, IDO1, AFMID	4.64305	1	0.326982	19.4931
GOTERM_BP_FAT	GO:0042436~indole derivative catabolic process	5	0.14455	0.0113942	KYNU, IDO2, KMO, IDO1, AFMID	4.64305	1	0.326982	19.4931
GOTERM_BP_FAT	GO:0006569~tryptophan catabolic process	5	0.14455	0.0113942	KYNU, IDO2, KMO, IDO1, AFMID	4.64305	1	0.326982	19.4931
GOTERM_BP_FAT	GO:0019441~tryptophan catabolic process to kynurenine	5	0.14455	0.0113942	KYNU, IDO2, KMO, IDO1, AFMID	4.64305	1	0.326982	19.4931
GOTERM_BP_FAT	GO:0032375~negative regulation of cholesterol transport	5	0.14455	0.0228294	APOA2, APOC3, APOC1, APOC2, NFKB1	3.97976	1	0.451571	35.4004
GOTERM_BP_FAT	GO:0006568~tryptophan metabolic process	5	0.14455	0.0228294	KYNU, IDO2, KMO, IDO1, AFMID	3.97976	1	0.451571	35.4004
GOTERM_BP_FAT	GO:0032372~negative regulation of sterol transport	5	0.14455	0.0228294	APOA2, APOC3, APOC1, APOC2, NFKB1	3.97976	1	0.451571	35.4004
GOTERM_BP_FAT	GO:0009744~response to sucrose stimulus	5	0.14455	0.0228294	KHK, SLC6A1, FADS1, ADIPOQ, LCT	3.97976	1	0.451571	35.4004
GOTERM_BP_FAT	GO:0034285~response to disaccharide stimulus	5	0.14455	0.0228294	KHK, SLC6A1, FADS1, ADIPOQ, LCT	3.97976	1	0.451571	35.4004
GOTERM_BP_FAT	GO:0050957~equilibrioception	5	0.14455	0.0392548	CLRN1, MYO7A, USH1C, PCDH15, CDH23	3.48229	1	0.567789	53.1263
GOTERM_BP_FAT	GO:0048302~regulation of isotype switching to IgG isotypes	5	0.14455	0.0392548	PTPRC, IL27RA, IFNG, CD40, IL2	3.48229	1	0.567789	53.1263
GOTERM_BP_FAT	GO:0031122~cytoplasmic microtubule organization	5	0.14455	0.0392548	STMN3, TACC3, DST, HOOK3, TACC2	3.48229	1	0.567789	53.1263
GOTERM_BP_FAT	GO:0010288~response to lead ion	5	0.14455	0.0392548	SLC6A1, STAR, SLC34A1, NOS3, LCT	3.48229	1	0.567789	53.1263
GOTERM_BP_FAT	GO:0030826~regulation of cGMP biosynthetic process	5	0.14455	0.0608256	GUCA1B, GUCA1A, APOE, GUCY1A3, NOS3	3.09537	1	0.661836	69.4979
GOTERM_BP_FAT	GO:0032094~response to food	5	0.14455	0.0608256	G6PC, CLPS, CYP1A1, SOCS3, HSD11B2	3.09537	1	0.661836	69.4979
GOTERM_BP_FAT	GO:0007080~mitotic metaphase plate congression	5	0.14455	0.0608256	KIF18A, RRS1, CENPE, CDCA5, PINX1	3.09537	1	0.661836	69.4979
GOTERM_BP_FAT	GO:0000731~DNA synthesis during DNA repair	5	0.14455	0.0608256	RFC3, POLH, POLD1, POLE, POLA1	3.09537	1	0.661836	69.4979
GOTERM_BP_FAT	GO:0010884~positive regulation of lipid storage	5	0.14455	0.0608256	APOB, MSR1, APOC4, CIDEA, NFKB1	3.09537	1	0.661836	69.4979
GOTERM_BP_FAT	GO:0008343~adult feeding behavior	5	0.14455	0.0608256	DMBX1, NPY, GHRL, BRS3, ASIP	3.09537	1	0.661836	69.4979
GOTERM_BP_FAT	GO:0043368~positive T cell selection	5	0.14455	0.0608256	PTPRC, CD3D, BCL2, ZAP70, CD74	3.09537	1	0.661836	69.4979
GOTERM_BP_FAT	GO:0046641~positive regulation of alpha-beta T cell proliferation	5	0.14455	0.0608256	PTPRC, CD3E, ZAP70, RIPK2, SYK	3.09537	1	0.661836	69.4979
GOTERM_BP_FAT	GO:0051023~regulation of immunoglobulin secretion	5	0.14455	0.0608256	IL6, TNF, CD40, TNFRSF4, IL2	3.09537	1	0.661836	69.4979
GOTERM_BP_FAT	GO:0032673~regulation of interleukin-4 production	5	0.14455	0.0608256	CD83, CD86, IL20RB, IRF4, SASH3	3.09537	1	0.661836	69.4979
GOTERM_BP_FAT	GO:0045073~regulation of chemokine biosynthetic process	5	0.14455	0.0873826	AZU1, IL6, TNF, IFNG, TLR3	2.78583	1	0.745853	82.2736
GOTERM_BP_FAT	GO:0042953~lipoprotein transport	5	0.14455	0.0873826	APOB, MSR1, CUBN, PPARG, PRKCB	2.78583	1	0.745853	82.2736
GOTERM_BP_FAT	GO:0050829~defense response to Gram-negative bacterium	5	0.14455	0.0873826	AZU1, SELP, SLC11A1, IL6, NOS2	2.78583	1	0.745853	82.2736
GOTERM_BP_FAT	GO:0033138~positive regulation of peptidyl-serine phosphorylation	5	0.14455	0.0873826	OSM, LIF, IL6, BCL2, IFNG	2.78583	1	0.745853	82.2736
GOTERM_BP_FAT	GO:0045123~cellular extravasation	5	0.14455	0.0873826	AZU1, SELP, TNF, CX3CL1, SELE	2.78583	1	0.745853	82.2736
GOTERM_BP_FAT	GO:0050710~negative regulation of cytokine secretion	5	0.14455	0.0873826	APOA2, TNF, CIDEA, TNFRSF4, IL10	2.78583	1	0.745853	82.2736
GOTERM_BP_FAT	GO:0042537~benzene and derivative metabolic process	4	0.11564	0.0432891	KYNU, CYP2F1, CYP1A1, CYP1A2	4.45733	1	0.589953	56.7136
GOTERM_BP_FAT	GO:0045948~positive regulation of translational initiation	4	0.11564	0.0432891	TNF, DAZ2, BOLL, EIF2B5	4.45733	1	0.589953	56.7136
GOTERM_BP_FAT	GO:0006067~ethanol metabolic process	4	0.11564	0.0432891	ADH1C, ADH5, ADH6, ADH1B, ADH7, ADH1A	4.45733	1	0.589953	56.7136
GOTERM_BP_FAT	GO:0006271~DNA strand elongation during DNA replication	4	0.11564	0.0432891	RFC3, RFC4, POLA1, FEN1	4.45733	1	0.589953	56.7136
GOTERM_BP_FAT	GO:0034382~chylomicron remnant clearance	4	0.11564	0.0432891	APOE, APOC3, APOC1, APOC2	4.45733	1	0.589953	56.7136
GOTERM_BP_FAT	GO:0007494~midgut development	4	0.11564	0.0432891	ALDH1A2, EDNRB, RET, CTNNB1	4.45733	1	0.589953	56.7136
GOTERM_BP_FAT	GO:0034308~monohydric alcohol metabolic process	4	0.11564	0.0432891	ADH1C, ADH5, ADH6, ADH1B, ADH7, ADH1A	4.45733	1	0.589953	56.7136
GOTERM_BP_FAT	GO:0032715~negative regulation of interleukin-6 production	4	0.11564	0.0432891	IRAK3, BPI, TNF, IL10	4.45733	1	0.589953	56.7136
GOTERM_BP_FAT	GO:0045348~positive regulation of MHC class II biosynthetic process	4	0.11564	0.0432891	AZU1, CIITA, IFNG, IL10	4.45733	1	0.589953	56.7136
GOTERM_BP_FAT	GO:0006069~ethanol oxidation	4	0.11564	0.0432891	ADH1C, ADH5, ADH6, ADH1B, ADH7, ADH1A	4.45733	1	0.589953	56.7136
GOTERM_BP_FAT	GO:0034508~centromere complex assembly	4	0.11564	0.075184	HJURP, CENPF, CENPE, HELLS	3.71444	1	0.712298	77.2107
GOTERM_BP_FAT	GO:0043367~CD4-positive, alpha beta T cell differentiation	4	0.11564	0.075184	RELB, IL12B, PAX1, NKX2-3	3.71444	1	0.712298	77.2107
GOTERM_BP_FAT	GO:0022616~DNA strand elongation	4	0.11564	0.075184	RFC3, RFC4, POLA1, FEN1	3.71444	1	0.712298	77.2107
GOTERM_BP_FAT	GO:0048304~positive regulation of isotype switching to IgG isotypes	4	0.11564	0.075184	PTPRC, IFNG, CD40, IL2	3.71444	1	0.712298	77.2107
GOTERM_BP_FAT	GO:0046643~regulation of gamma-delta T cell activation	4	0.11564	0.075184	PTPRC, GIMAP5, STAT5B, SYK	3.71444	1	0.712298	77.2107
GOTERM_BP_FAT	GO:0034379~very-low-density lipoprotein particle assembly	4	0.11564	0.075184	SOAT2, APOB, APOC3, APOC1	3.71444	1	0.712298	77.2107
GOTERM_BP_FAT	GO:0045586~regulation of gamma-delta T cell differentiation	4	0.11564	0.075184	PTPRC, GIMAP5, STAT5B, SYK	3.71444	1	0.712298	77.2107
GOTERM_BP_FAT	GO:0010984~regulation of lipoprotein particle clearance	4	0.11564	0.075184	APOC3, LIPG, APOC1, APOC2	3.71444	1	0.712298	77.2107
GOTERM_BP_FAT	GO:0045588~positive regulation of gamma-delta T cell differentiation	4	0.11564	0.075184	PTPRC, GIMAP5, STAT5B, SYK	3.71444	1	0.712298	77.2107
GOTERM_BP_FAT	GO:0046645~positive regulation of gamma-delta T cell activation	4	0.11564	0.075184	PTPRC, GIMAP5, STAT5B, SYK	3.71444	1	0.712298	77.2107
GOTERM_BP_FAT	GO:0042159~lipoprotein catabolic process	4	0.11564	0.075184	APOB, LDLR, APOE, ATM	3.71444	1	0.712298	77.2107
GOTERM_BP_FAT	GO:0045842~positive regulation of mitotic metaphase/anaphase transition	3	0.0867303	0.0849894	DLGAP5, CENPE, ESPL1	5.57166	1	0.737914	81.3731
GOTERM_BP_FAT	GO:0001845~phagolysosome formation	3	0.0867303	0.0849894	CORO1A, P2RX7, MYO7A	5.57166	1	0.737914	81.3731
GOTERM_BP_FAT	GO:0016139~glycoside catabolic process	3	0.0867303	0.0849894	GBA3, GBA2, TREH	5.57166	1	0.737914	81.3731
UP_SEQ_FEATURE	sequence variant	2301	66.5221	2.14886e-21	ALPPL2, IL9R, RORA, AMOTL1, BTK, LPHN3, ZNF777, DHX34, VNN1, RAB27B, CYP1A1, SIPA1L3, PKHD1L1, CYP1A2, OR1S2, ASCC3, JUN, TFPI, ROR2, HSD11B2, SHOX, MYBBP1A, GATC, DNAH11, RALGPS1, DNAH14, DNAH17, CACNB3, MYBL2, ARX, ARIH2, KBTBD4, IMPG1, ZAP70, ARNTL2, IGKC, HLA-DOA, HLA-DOB, NTHL1, SPP2, PHYHIPL, OR5P2, KIR2DS2, ESRRG, DUSP22, OR1Q1, KIR2DS4, NDC80, HBA1, ZSCAN4, ATM, FNIP1, GUCY2D, CDC42BPG, G…	1.11267	1.42663e-17	4.75543e-18	4.21145e-18
UP_SEQ_FEATURE	splice variant	1410	40.7632	7.48004e-07	RORC, RORB, ITSN2, RORA, ITSN1, AMOTL1, ISG20, LPHN3, ZNF777, PGAM5, ZNF397, PQBP1, CDH23, PDPN, STAG3L3, OLFML2B, ZNF507, LIG3, USHBP1, EXD3, ESPL1, F7, CYP1A2, KIAA1524, C1ORF87, TFPI, SHOX, TMPRSS11A, MYBBP1A, MCTS1, KLRC1, GC, RAD21L1, RALGPS1, DNAH14, DNAH17, AHCTF1, CACNB3, PDSS1, FAM19A5, ARG1, SLC29A2, CASZ1, POTEC, ZAP70, UBASH3A, ARNTL2, C19ORF26, KLRF1, POTED, ASXL2, PHYHIPL, ASXL3, SP…	1.09632	0.00495369	0.000709177	0.00146596
UP_SEQ_FEATURE	transmembrane region	943	27.2622	1.86633e-05	KLRC2, IL9R, CDH22, LPHN3, CDH20, GRIN2B, TECRL, MC1R, PGAM5, GRIN2C, CDH23, PDPN, LIFR, GRIN2A, PKHD1L1, HLA-DQA2, HLA-DQA1, OR1S2, SSTR5, KIAA1524, MC2R, ROR2, TMPRSS11A, KLRC1, RAD21L1, OR8U1, FAM19A5, SLC29A2, LPCAT1, KLRF1, C19ORF26, HLA-DOA, HLA-DOB, BRI3BP, OR5P2, SPNS3, KIR2DS2, MYADML2, OR1Q1, KIR2DS4, MARCH11, VDAC3, AQP10, GUCY2D, TMEM116, EI24, OR5AK2, TPTE2, AREG, OPRM1, LDLR, ATP10B…	1.11348	0.116538	0.0136731	0.0365708
UP_SEQ_FEATURE	glycosylation site:N-linked (GlcNAc...)	920	26.5973	1.04557e-21	KLRC2, ALPPL2, IL9R, CRHBP, CDH22, LPHN3, CDH20, GRIN2B, MC1R, GRIN2C, VNN1, CDH23, NODAL, OLFML2B, LIFR, GRIN2A, F9, F7, HLA-DQA2, HLA-DQA1, OR1S2, SSTR5, F5, SERPINF2, F2, MC2R, TFPI, ROR2, TMPRSS11A, KLRC1, GC, IGFBPL1, DNAH14, OR8U1, SLC29A2, IL17B, IMPG1, IL17F, KLRF1, TECTB, HLA-DOA, HLA-DOB, PHYHIPL, OR5P2, FOXRED2, KIR2DS2, OR1Q1, KIR2DS4, GUCY2D, OR5AK2, AREG, OPRM1, FGF6, LDLR, DPP10, M…	1.29207	6.94155e-18	3.47077e-18	2.04916e-18
UP_SEQ_FEATURE	signal peptide	754	21.7982	3.87974e-22	ALPPL2, IL9R, MASP2, C9ORF47, CRHBP, PGC, C6ORF25, CDH22, LPHN3, CDH20, GRIN2B, GRIN2C, ADAM2, VNN1, CDH23, WNT10A, CELA3B, PDPN, CDHR1, OLFML2B, NODAL, LIFR, CDHR3, PTPRR, GRIN2A, CDHR4, PTPRS, F9, PTPRT, PKHD1L1, F7, COLEC11, HLA-DQA2, HLA-DQA1, PDCD1LG2, CCDC134, RETN, SIRPD, SIRPG, IGKV1-5, F5, SERPINF2, IFNB1, SYCN, F2, TFPI, ROR2, WFDC5, ADAMTS4, GC, EMCN, SERPINA11, IGFBPL1, ERBB4, HLA-DRB…	1.34533	2.57576e-18	2.57576e-18	7.60371e-19
UP_SEQ_FEATURE	topological domain:Cytoplasmic	732	21.1622	1.39573e-13	KLRC2, IL9R, C6ORF25, STOML3, CDH22, LPHN3, CDH20, HTR1B, KCNK9, GRIN2B, MC1R, GRIN2C, ADAM2, KCNK5, HTR1F, CDH23, OR2S2, PDPN, CDHR1, LIFR, CDHR3, PTPRR, GRIN2A, CDHR4, PTPRS, PTPRT, PKHD1L1, ERGIC1, HLA-DQA2, HLA-DQA1, PDCD1LG2, OR1S2, SSTR5, SIRPG, OR52K2, MC2R, ROR2, TMPRSS11A, KLRC1, EMCN, ERBB4, HLA-DRB1, HLA-DRB3, HFE, OR8U1, KCNJ1, SORCS3, LPCAT1, PVRL1, OR2T5, HLA-DRB4, HLA-DRB5, KLRF1, …	1.25808	9.26506e-10	1.54418e-10	2.73503e-10
UP_SEQ_FEATURE	disulfide bond	658	19.0228	9.29573e-20	ALPPL2, KLRC2, MASP2, CRHBP, PGC, LPHN3, HTR1B, MAT1A, ADAM2, KCNK5, RAB27B, HTR1F, OR2S2, CELA3B, NODAL, OLFML2B, LIFR, PTPRS, F9, PTPRT, COLEC11, F7, HLA-DQA2, HLA-DQA1, OR1S2, PDCD1LG2, RETN, SIRPD, SSTR5, IGKV1-5, SIRPG, F5, OR52K2, SERPINF2, IFNB1, F2, TFPI, ROR2, TMPRSS11A, WFDC5, KLRC1, ADAMTS4, GC, IGFBPL1, ERBB4, HLA-DRB1, HLA-DRB3, MST1, HFE, OR8U1, IL17C, IFNA2, IL17B, PVRL1, IFNA6, IL…	1.35354	6.17144e-16	1.54286e-16	1.82182e-16
UP_SEQ_FEATURE	topological domain:Extracellular	634	18.329	6.87014e-19	KLRC2, IL9R, C6ORF25, CDH22, LPHN3, CDH20, HTR1B, KCNK9, GRIN2B, MC1R, GRIN2C, ADAM2, HTR1F, CDH23, OR2S2, PDPN, CDHR1, LIFR, CDHR3, GRIN2A, PTPRR, CDHR4, PTPRS, PTPRT, PKHD1L1, HLA-DQA2, HLA-DQA1, OR1S2, PDCD1LG2, SSTR5, SIRPG, OR52K2, MC2R, ROR2, TMPRSS11A, KLRC1, EMCN, ERBB4, HLA-DRB1, HLA-DRB3, HFE, OR8U1, KCNJ1, PVRL1, OR2T5, HLA-DRB4, HLA-DRB5, KLRF1, HLA-DOA, HLA-DOB, PTCRA, SLC28A3, OR5P2…	1.35214	4.56108e-15	9.12217e-16	1.34644e-15
UP_SEQ_FEATURE	nucleotide phosphate-binding region:ATP	201	5.81093	0.00197955	XRCC3, DQX1, AURKA, PRKG1, BTK, PSKH2, MAT1A, DHX34, MAP2K6, SYK, KIF13B, ACSM2B, KIF5A, MYLK3, ACSM2A, MYLK2, WNK2, MYH8, C10ORF2, RFC5, RFC4, RFC1, ASCC3, NAV2, MAPK4, ROR2, MYH7B, NEK6, DNAH11, COASY, CHKA, ERBB4, DNAH14, NEK2, DNAH17, EPHB4, EPHB2, KCNJ1, EPHB6, ZAP70, NAT10, KIF3B, YTHDC2, RAD54L, ABCG1, DDX6, RPS6KL1, KDR, NUBPL, CKMT1A, EPHA7, CDC42BPG, EPHA6, EPHA8, NTRK1, SLFNL1, TNK2, S…	1.21161	0.999998	0.499618	3.80903
UP_SEQ_FEATURE	binding site:ATP	108	3.12229	0.0673121	PASK, AURKA, PRKG1, ITPKA, BTK, PSKH2, MAT1A, PRKACB, MAP2K6, MATK, SYK, ACSM2B, RET, MYLK3, ACSM2A, MYO3B, LIG3, MYLK2, WNK2, CDKL1, MAPK4, RIPK2, ROR2, MVK, NEK6, FGFR2, CHKA, FGFR3, FGR, ERBB4, NEK2, STK10, EPHB4, EPHB2, IRAK3, SBK1, TTBK2, ZAP70, ITK, BMX, MMAB, KDR, RPS6KL1, EPHA7, CDC42BPG, CKMT1A, EPHA6, ATP2A3, PLK1, EPHA8, NTRK1, TNK2, ABL1, ABL2, CDK19, SPG7, ACVRL1, FES, PAK7, ACVR1B, …	1.15549	1	0.998652	74.4801
UP_SEQ_FEATURE	binding site:Substrate	64	1.85025	0.0427819	GDA, METAP1, ARSE, PNMT, AGXT, CLYBL, ITPKA, DCPS, MAT1A, RNASE7, RNASE8, DAO, BPNT1, WWOX, NT5C, NUDT16, ACSM2B, PDXK, ACSM2A, F7, PADI4, HAO1, G6PC, FOLH1, H6PD, AKR1B10, HSD11B2, NEU3, NEU4, AHCY, GK2, ALDOC, NT5C1B, ALDOB, DPYS, QTRT1, SMUG1, KARS, G6PC2, ARG1, HNMT, PLCH1, BDH1, MTMR7, HSD17B7, PTPRB, PTPN7, CPA5, RNASE1, PLB1, AKR1E2, ACY3, ACMSD, UAP1L1, GBA3, DHFR, GCK, PDE2A, TDP1, QPRT,…	1.24958	1	0.992701	57.5534
UP_SEQ_FEATURE	domain:Ig-like C2-type 2	54	1.56114	0.000189046	CADM2, MYBPC3, FCRL5, FCRL4, FCRL3, CD48, LILRA5, ROBO4, CEACAM6, ROBO3, FCGR3A, KIRREL2, FCGR3B, CEACAM1, DSCAM, ICAM1, IL18RAP, ICAM2, SDK2, SIGLEC10, PTPRS, SIGLEC12, SIGLEC1, LILRB2, VSIG1, LILRB5, SIGLEC6, SIGLEC5, LILRB4, PDGFRL, IGSF3, SIGLEC7, CNTN1, CNTN4, FCRLB, KIR3DL1, KIR2DL4, DCC, FGFR2, ADAMTSL1, FGFR3, PVRL1, MYBPH, CD22, IL18R1, PTPRD, FLT4, KIR2DS2, KIR2DS4, PXDNL, KDR, FCAR, FC…	1.63946	0.71498	0.0920386	0.369851
UP_SEQ_FEATURE	domain:Ig-like C2-type 1	53	1.53223	0.000312044	CADM2, MYBPC3, FCRL5, FCRL4, FCRL3, CD48, LILRA5, ROBO4, CEACAM6, ROBO3, FCGR3A, KIRREL2, FCGR3B, CEACAM1, DSCAM, ICAM1, IL18RAP, ICAM2, SDK2, SIGLEC10, PTPRS, SIGLEC12, SIGLEC1, LILRB2, LILRB5, SIGLEC6, SIGLEC5, LILRB4, PDGFRL, IGSF3, SIGLEC7, CNTN1, CNTN4, FCRLB, KIR3DL1, KIR2DL4, DCC, FGFR2, ADAMTSL1, FGFR3, PVRL1, MYBPH, CD22, IL18R1, PTPRD, FLT4, KIR2DS2, KIR2DS4, PXDNL, KDR, FCAR, FCGR2B, N…	1.61757	0.874064	0.129017	0.609788
UP_SEQ_FEATURE	repeat:LRR 5	49	1.41659	0.0914161	GPR125, KERA, LRRC8B, TLR2, LRRC4B, TLR3, LRRC17, LGR6, FSIP2, FBXL13, LRRC55, FBXL14, NLRP7, NLRP6, RSU1, NLRP5, RXFP1, RXFP2, IGFALS, NLRP3, NLRP2, AMIGO2, SLITRK4, LRCH3, SLITRK5, PHLPP1, STK11IP, RTN4RL1, LRRC31, KIAA1731, DNAH17, RNH1, DNAH3, LRRCC1, DNAH2, LINGO2, LINGO4, LRRTM4, LRRTM3, LRG1, COL6A3, CENPE, CD180, PXDNL, SYNE2, NLRP14, NLRP13, OMG, CD14	1.23006	1	0.999216	84.7237
UP_SEQ_FEATURE	repeat:LRR 6	45	1.30095	0.0922769	PHLPP1, STK11IP, KERA, RTN4RL1, LRRC8B, LRRC31, KIAA1731, DNAH17, TLR2, LRRC4B, RNH1, DNAH3, TLR3, LRRC17, LGR6, LINGO2, LINGO4, LRRTM4, LRG1, LRRTM3, COL6A3, FSIP2, FBXL13, FBXL14, LRRC55, NLRP7, NLRP5, RSU1, RXFP1, RXFP2, IGFALS, CENPE, NLRP3, NLRP2, CD180, PXDNL, AMIGO2, SLITRK4, SYNE2, NLRP14, LRCH3, NLRP13, OMG, SLITRK5, CD14	1.24261	1	0.999144	85.0049
UP_SEQ_FEATURE	active site:Nucleophile	41	1.18531	0.0926618	GLB1L, NIT1, PUS1, TRMT2B, NT5C1B, QTRT1, PUS7, G6PC2, CPN1, DCPS, ALDH1A2, MAN2B2, DHODH, LTF, CPA3, NSUN4, NT5C, CPA5, PNLIPRP1, AGBL1, PLB1, GMDS, AGBL4, ACPP, PSMB8, MAN2A2, GBA3, GAPDHS, EYA1, G6PC, NOP2, TDP1, CPXM1, LIPG, PLA2G7, LIPI, GLB1L3, NEU3, CPB2, LCT, NEU4	1.25795	1	0.999104	85.129
UP_SEQ_FEATURE	DNA-binding region:Homeobox	41	1.18531	0.0985972	CDX1, POU6F2, HOXD12, HOXD13, PAX4, VENTX, PDX1, PAX3, POU1F1, CRX, ARX, HOXA2, HOXA7, POU2F2, LHX5, TLX3, RHOXF2, ALX3, TLX1, ALX1, NKX2-3, DMBX1, TPRX1, RAX, GSC, LBX1, LMX1B, OTX1, GSX1, RHOXF2B, ESX1, ISL1, VSX1, HOXB3, HOXB4, MSX1, HOXB7, MEOX1, SHOX, HOXB9, LBX2	1.25133	1	0.999293	86.9239
UP_SEQ_FEATURE	lipid moiety-binding region:S-palmitoyl cysteine	40	1.1564	0.0773927	OPRM1, AVPR2, KCNA2, NPY2R, OPRK1, LPAR3, KCNA5, EDNRB, HTR1B, APOB, HRH1, GALR1, MC1R, GRPR, NOS3, ADRA2B, SLC4A1, PAG1, GNAO1, HTR4, BRS3, BAALC, RGS16, NTSR1, NTSR2, KCNA10, LAT, SSTR5, LAT2, GRIA2, LPAR6, RGS4, LCK, MC2R, ADRA1A, RAB38, HTR2B, NMBR, GPR12, MAP6D1	1.28151	1	0.998852	79.3755
UP_SEQ_FEATURE	domain:Ig-like V-type	39	1.12749	0.000170191	MPZL2, CD8A, CD8B, CADM2, BTN2A1, LSR, PVRL1, CD22, CEACAM6, ESAM, CEACAM3, CEACAM1, PILRA, CD200R1, HAVCR2, VSTM2A, BTNL9, MPZ, SIGLEC10, BTNL3, TIMD4, PDCD1LG2, BTLA, SIGLEC1, SIRPD, CD83, SIRPG, VSIG2, CD86, SIGLEC6, HEPACAM, SIGLEC5, CD300A, CD33, SIGLEC7, CD274, GPA33, CD300LF, TREM2	1.82383	0.676965	0.0898686	0.333022
UP_SEQ_FEATURE	repeat:LRR 7	39	1.12749	0.0839352	PHLPP1, RTN4RL1, KERA, LRRC8B, LRRC31, KIAA1731, DNAH17, LRRC4B, RNH1, DNAH3, TLR2, TLR3, LGR6, LINGO2, LINGO4, LRRTM4, LRG1, LRRTM3, FSIP2, COL6A3, FBXL13, NLRP7, NLRP5, RSU1, RXFP1, RXFP2, IGFALS, CENPE, NLRP3, NLRP2, CD180, SLITRK4, SYNE2, NLRP14, LRCH3, NLRP13, OMG, SLITRK5, CD14	1.27771	1	0.998938	82.0605
UP_SEQ_FEATURE	metal ion-binding site:Zinc	38	1.09858	0.0177158	GDA, QPCTL, MGMT, MKNK2, TP63, APOBEC3G, QTRT1, BTK, APOBEC3B, COL9A1, MAN2B2, PGLYRP2, CPA3, NOS3, NOS2, ITK, TRPM6, AGBL1, ACY3, AGBL4, UPB1, ACMSD, BMX, BIRC7, BIRC5, OSGEPL1, BIRC3, RAD50, TP73, MAN2A2, QPCT, TNFSF10, CA8, GPR39, CPXM1, SIAH3, KDM4C, CPB2	1.44024	1	0.969508	29.5534
UP_SEQ_FEATURE	domain:Fibronectin type-III 2	37	1.06967	0.00194905	DCC, IL27RA, MYBPC3, EPHA10, FNDC7, EPHB4, EPHB2, IL31RA, IL12RB2, IGF1R, EPHB6, SPEG, MYBPH, ROBO4, CSF3R, ROBO3, USH2A, DSCAM, IL13RA2, FN1, PTPRB, PTPRC, PTPRD, RIMBP3, SDK2, LIFR, PTPRS, PTPRT, EPHA7, EPHA6, IL20RB, PRLR, UMODL1, EPHA8, CNTN1, CNTN4, COL20A1	1.65044	0.999998	0.51304	3.75138
UP_SEQ_FEATURE	domain:Fibronectin type-III 1	37	1.06967	0.00224981	DCC, IL27RA, MYBPC3, EPHA10, FNDC7, EPHB4, EPHB2, IL31RA, IL12RB2, IGF1R, EPHB6, SPEG, MYBPH, ROBO4, CSF3R, ROBO3, USH2A, DSCAM, IL13RA2, FN1, PTPRB, PTPRC, PTPRD, RIMBP3, SDK2, LIFR, PTPRS, PTPRT, EPHA7, EPHA6, IL20RB, PRLR, UMODL1, EPHA8, CNTN1, CNTN4, COL20A1	1.63784	1	0.52653	4.31824
UP_SEQ_FEATURE	metal ion-binding site:Zinc; catalytic	35	1.01185	0.00264109	APOBEC2, SPG7, ADAMTS19, SORD, ADAMTS14, KEL, ADAMTS16, MME, MMP26, ANPEP, MMP28, ENPEP, CPN1, LNPEP, APOBEC3A, MMP21, ADAT2, ADAM33, ERAP2, ADAM30, OMA1, CPA5, TRHDE, CA12, MMP19, MMP15, AQPEP, CA9, CA7, CA6, ADAM20, CA4, PHEX, ADAMTS4, ADAM15	1.65008	1	0.5498	5.05095
UP_SEQ_FEATURE	repeat:LRR 8	34	0.982943	0.0722193	PHLPP1, RTN4RL1, KERA, LRRC8B, LRRC31, DNAH17, LRRC4B, RNH1, DNAH3, TLR2, TLR3, LGR6, LINGO2, LINGO4, LRRTM4, LRRTM3, LRG1, FSIP2, COL6A3, FBXL13, NLRP7, NLRP5, RXFP1, RXFP2, IGFALS, CENPE, NLRP2, CD180, SLITRK4, SYNE2, NLRP14, LRCH3, SLITRK5, CD14	1.32323	1	0.9988	76.9867
UP_SEQ_FEATURE	domain:C-type lectin	31	0.896213	9.13298e-06	KLRC2, REG1P, KLRK1, SFTPA1, PKD1L2, PKD1L3, REG3A, REG1B, REG1A, CD93, CLEC4E, CLEC4F, CD69, KLRF1, SELP, CLEC2L, CHODL, COLEC11, CLEC1A, KLRG1, CD207, CLEC12A, KLRG2, CD209, FREM1, SFTPA2, CLEC12B, CLEC7A, CLEC5A, SELE, CLEC14A, KLRC1, CLEC1B	2.2755	0.0588325	0.00755061	0.0178977
UP_SEQ_FEATURE	glycosylation site:O-linked (GalNAc...)	31	0.896213	0.000241697	CSF3, GYPC, GYPA, CSPG5, CPN1, AHSG, IFNA2, REG1B, LRG1, APOE, IMPG1, APOC3, IGHA1, FGFBP1, THPO, FN1, KNG1, IL2RA, PDPN, ZP4, F9, PKHD1L1, KLK1, HGF, PLG, MUC4, VWF, TFPI, CHGB, CSN3, IL2	1.95396	0.799075	0.108304	0.472627
UP_SEQ_FEATURE	metal ion-binding site:Iron (heme axial ligand)	31	0.896213	0.000801074	CYP24A1, CYP2F1, CYP3A7, CYP2C19, CYP2S1, CYP2D6, EPX, NOS3, NOS2, CYP19A1, LPO, TBXAS1, NOS1, CYP1A1, CYP2C8, NOX1, CYP26A1, CYP4F12, CYP1A2, PXDNL, FRRS1, CYP4X1, CYP4A11, CYP7B1, CYBB, CYP27A1, CYP2A6, CYP4F3, CYP2A7, CYP4F2, STEAP1	1.83433	0.99511	0.268727	1.55834
UP_SEQ_FEATURE	domain:Ig-like C2-type	30	0.867303	0.00391926	IGFBPL1, LRRC4B, LINGO2, CD96, LINGO4, SEMA3D, CSF3R, ESAM, UNC5C, CD200R1, LAIR1, HAPLN4, FLT3, LAIR2, SLAMF8, PTPRT, PDCD1LG2, CD84, IGSF6, AMIGO2, VSIG2, CD86, HEPACAM, CD33, CD58, CD274, GPA33, ROR2, SEMA4D, IL12B	1.68898	1	0.678103	7.40753
UP_SEQ_FEATURE	domain:Peptidase S1	29	0.838393	0.0114454	MASP2, MST1, AZU1, LPA, KLK12, KLK11, KLK10, PRSS33, C2, TMPRSS12, CTRL, KLK8, CELA3B, KLK2, GZMA, CFB, KLK3, CTRB1, F9, KLK1, F7, HGF, TPSD1, TMPRSS6, PLG, F2, TMPRSS11A, PRSS42, TPSAB1	1.58648	1	0.928304	20.1968
UP_SEQ_FEATURE	domain:Ig-like C2-type 3	29	0.838393	0.0637179	DCC, FGFR2, FGFR3, MYBPC3, FCRL5, FCRL4, FCRL3, CD22, ROBO3, KIRREL2, CEACAM1, DSCAM, IL18R1, ICAM1, PTPRD, FLT4, SDK2, SIGLEC10, PTPRS, PXDNL, KDR, LILRB2, SIGLEC1, LILRB5, IGSF3, NPHS1, CNTN1, CNTN4, KIR3DL1	1.37841	1	0.99867	72.4821
UP_SEQ_FEATURE	short sequence motif:PDZ-binding	26	0.751662	0.000532947	PHLPP1, ERBB4, GPR125, SLC6A1, KCNA2, KCNA5, ANKS4B, ATP6V1B1, AMOTL1, EPHB4, EPHB6, GRIN2B, GRIN2C, USH2A, NOS1AP, CCDC88C, GRIN2A, CRB3, CFTR, MARCH11, KCNJ4, EPHA7, EPHA6, EPHA8, DACT3, HTR2B	2.01027	0.970963	0.198443	1.03934
UP_SEQ_FEATURE	domain:SH2	26	0.751662	0.0193198	FGR, STAT5B, FES, BTK, SH2D4B, SHD, SH2D5, GRAPL, SH2D6, SHC3, SH2D1B, MATK, ITK, VAV3, SOCS3, BMX, SOCS7, SH2D2A, SH2D3C, SH2D3A, LCK, RIN1, TXK, GRAP2, ABL1, ABL2	1.57052	1	0.963884	31.774
UP_SEQ_FEATURE	domain:Cadherin 3	25	0.722752	0.0640631	PCDHA8, PCDHA5, PCDHGA7, PCDHGC4, CDH4, CDH5, PCDHAC1, CDH22, CDH20, PCDH1, FAT3, CDH23, PCDH11Y, CDHR1, CDHR3, CDHR4, PCDH15, CELSR1, PCDH7, PCDH17, DSG4, DSG2, DSG3, DSC3, DSC1	1.42129	1	0.998585	72.6802
UP_SEQ_FEATURE	domain:Cadherin 4	25	0.722752	0.0640631	PCDHA8, PCDHA5, PCDHGA7, PCDHGC4, CDH4, CDH5, PCDHAC1, CDH22, CDH20, PCDH1, FAT3, CDH23, PCDH11Y, CDHR1, CDHR3, CDHR4, PCDH15, CELSR1, PCDH7, PCDH17, DSG4, DSG2, DSG3, DSC3, DSC1	1.42129	1	0.998585	72.6802
UP_SEQ_FEATURE	domain:Cadherin 2	25	0.722752	0.084332	PCDHA8, PCDHA5, PCDHGA7, PCDHGC4, CDH4, CDH5, PCDHAC1, CDH22, CDH20, PCDH1, FAT3, CDH23, PCDH11Y, CDHR1, CDHR3, CDHR4, PCDH15, CELSR1, PCDH7, PCDH17, DSG4, DSG2, DSG3, DSC3, DSC1	1.38068	1	0.998888	82.2121
UP_SEQ_FEATURE	domain:Cadherin 1	25	0.722752	0.084332	PCDHA8, PCDHA5, PCDHGA7, PCDHGC4, CDH4, CDH5, PCDHAC1, CDH22, CDH20, PCDH1, FAT3, CDH23, PCDH11Y, CDHR1, CDHR3, CDHR4, PCDH15, CELSR1, PCDH7, PCDH17, DSG4, DSG2, DSG3, DSC3, DSC1	1.38068	1	0.998888	82.2121
UP_SEQ_FEATURE	domain:EF-hand 3	23	0.664932	0.0774164	GUCA1B, MYL7, GUCA1A, MYL4, EFCAB7, CABP2, NIN, NCALD, HPCAL4, MYL1, DUOX2, NCS1, PPP3R2, CABP4, CALB1, KCNIP4, SCGN, CIB4, SLC25A13, VSNL1, EFCAB1, CALM3, GCA	1.41887	1	0.998753	79.3859
UP_SEQ_FEATURE	domain:SAM	22	0.636022	0.0316229	SCML4, CNKSR1, SAMD13, L3MBTL3, SCML1, ASZ1, TP63, EPHA10, ANKS4B, SHANK1, EPHB4, SAMD9L, SHANK2, TP73, EPHB2, EPHB6, EPHA7, EPHA6, EPHA8, SAMD4A, SASH3, PHC2	1.575	1	0.989317	46.7287
UP_SEQ_FEATURE	domain:Fibronectin type-III 3	22	0.636022	0.0404242	DCC, PTPRB, PTPRD, IL27RA, MYBPC3, SDK2, LIFR, PTPRS, PTPRT, FNDC7, IL31RA, IL12RB2, IGF1R, CNTN1, CSF3R, CNTN4, ROBO3, COL20A1, USH2A, DSCAM, IL13RA2, FN1	1.53704	1	0.993132	55.4568
UP_SEQ_FEATURE	domain:Ig-like C2-type 4	21	0.607112	0.0304786	DCC, ICAM1, FLT4, MYBPC3, SDK2, FCRL5, FCRL4, KDR, FCRL3, PXDNL, SIGLEC1, LILRB2, LILRB5, NPHS1, IGSF3, CD22, CNTN1, CNTN4, ROBO3, KIRREL2, DSCAM	1.60231	1	0.989606	45.4813
UP_SEQ_FEATURE	domain:EGF-like	21	0.607112	0.0304786	SELP, PRF1, C7, ADAM11, NRG4, ADAM29, ADAM23, MATN1, ZAN, CSPG5, C8B, ADAM2, GP2, ADAM20, ADAM33, ADAM30, ADAM22, AREG, SELE, CLEC14A, ADAM15	1.60231	1	0.989606	45.4813
UP_SEQ_FEATURE	propeptide:Activation peptide	20	0.578202	0.0381221	CPA5, CELA3B, KLK2, KLK3, MMP9, PGC, F9, KLK1, CTSS, NAPSA, TPSD1, MMP1, CTSE, PLA2G1B, KLK11, PGA3, CPA3, TPSAB1, CPB2, CTRL	1.58873	1	0.993004	53.315
UP_SEQ_FEATURE	metal ion-binding site:Calcium	19	0.549292	0.0760767	LPO, ARSE, RXFP1, TKTL2, NRXN1, KARS, PXDNL, FOLH1, F5, EPX, CD209, PLA2G1B, TGM3, TGM4, TGM5, PLA2G3, TGM7, PLA2G2D, PLA2G2F	1.48889	1	0.998911	78.7912
UP_SEQ_FEATURE	repeat:LRR 13	19	0.549292	0.093829	PHLPP1, NLRP5, LRRC8B, DNAH17, DNAH3, RNH1, TLR2, IGFALS, TLR3, CENPE, LGR6, CD180, LINGO2, SLITRK4, LINGO4, SYNE2, FSIP2, COL6A3, SLITRK5	1.44971	1	0.999118	85.4994
UP_SEQ_FEATURE	short sequence motif:Selectivity filter	18	0.520382	0.0133602	KCNJ15, KCNC1, KCNB2, KCNA2, KCNJ10, KCNA5, KCNV2, KCNJ1, KCNA10, KCNJ5, KCNJ4, KCNQ3, KCNJ8, KCNH6, KCNH7, KCNQ2, KCNG4, KCNH5	1.83121	1	0.949032	23.1723
UP_SEQ_FEATURE	calcium-binding region:3	17	0.491472	0.000130412	GUCA1B, GUCA1A, EFCAB7, CABP2, NCALD, HPCAL4, NCS1, PPP3R2, CABP4, CALB1, KCNIP4, SCGN, SLC25A13, VSNL1, EFCAB1, CALM3, GCA	2.73834	0.579311	0.0756964	0.255278
UP_SEQ_FEATURE	DNA-binding region:Nuclear receptor	17	0.491472	0.00244164	AR, THRB, PPARG, ESRRG, RXRG, ESR1, RORC, RORB, HNF4G, NR2E3, ESR2, RORA, PGR, HNF4A, NR5A2, NR2F2, NR5A1	2.19068	1	0.538305	4.67813
UP_SEQ_FEATURE	zinc finger region:NR C4-type	17	0.491472	0.00244164	AR, THRB, PPARG, ESRRG, RXRG, ESR1, RORC, RORB, HNF4G, NR2E3, ESR2, RORA, PGR, HNF4A, NR5A2, NR2F2, NR5A1	2.19068	1	0.538305	4.67813
UP_SEQ_FEATURE	domain:Fibronectin type-III 4	17	0.491472	0.0577901	PTPRB, DCC, PTPRD, SDK2, LIFR, PTPRS, PTPRT, FNDC7, IL31RA, IL12RB2, CNTN1, CSF3R, CNTN4, COL20A1, USH2A, DSCAM, FN1	1.59001	1	0.997919	68.8589
UP_SEQ_FEATURE	domain:Ig-like C2-type 5	16	0.462561	0.0420397	ICAM1, FLT4, MYBPC3, SDK2, FCRL5, KDR, FCRL3, SIGLEC1, NPHS1, IGSF3, CD22, CNTN1, CNTN4, ROBO3, KIRREL2, DSCAM	1.68694	1	0.993278	56.9038
UP_SEQ_FEATURE	domain:EF-hand 4	16	0.462561	0.0724038	GUCA1B, GUCA1A, CABP2, NIN, NCALD, HPCAL4, NCS1, PPP3R2, CABP4, CALB1, KCNIP4, SCGN, SLC25A13, VSNL1, CALM3, GCA	1.57257	1	0.99871	77.0763
UP_SEQ_FEATURE	domain:Kinesin-motor	15	0.433651	0.0106689	KIF14, KIF23, KIF22, KIF3B, KIF27, KIF17, KIF5A, KIF18A, CENPE, KIF2C, KIF1A, KIF19, KIF21A, KIF20A, KIF13B	2.02285	1	0.921391	18.9592
UP_SEQ_FEATURE	metal ion-binding site:Calcium 2	15	0.433651	0.0800742	PRKCA, APCS, SYT10, MASP2, MMP9, CRP, SYT9, PRKCG, PADI4, MMP1, PRKCB, ATP2C2, ATP2A3, PLCH1, PON1	1.5815	1	0.998635	80.5191
UP_SEQ_FEATURE	region of interest:Calmodulin-binding	15	0.433651	0.0800742	NOS1, SLC8A2, PCNT, RRAD, STRN, MYLK2, ITPKA, PDE1B, KCNN3, KCNN2, NOS3, NOS2, CAMK2A, KCNH5, CAMK1D	1.5815	1	0.998635	80.5191
UP_SEQ_FEATURE	domain:GPS	14	0.404741	0.00520702	GPR128, GPR126, GPR125, CELSR1, PKD1L2, GPR98, PKD1L3, LPHN3, EMR1, GPR56, EMR3, EMR2, GPR115, GPR116	2.25511	1	0.764055	9.72561
UP_SEQ_FEATURE	short sequence motif:Cysteine switch	14	0.404741	0.0254948	ADAMTS19, ADAMTS16, MMP9, MMP19, MMP26, MMP15, MMP28, MMP1, MMP21, ADAM33, ADAM20, ADAM30, ADAMTS4, ADAM15	1.888	1	0.979691	39.7182
UP_SEQ_FEATURE	domain:Fibronectin type-III 5	14	0.404741	0.0365016	PTPRB, DCC, PTPRD, SDK2, LIFR, PTPRS, FNDC7, IL31RA, IL12RB2, CSF3R, COL20A1, USH2A, FN1, DSCAM	1.80409	1	0.992826	51.7492
UP_SEQ_FEATURE	domain:Collagen-like	13	0.375831	0.0143606	MSR1, SFTPA1, COLEC11, ADIPOQ, C1QTNF7, C1QB, FCN3, FCN1, SFTPA2, C1QTNF2, NRGN, EDA, COL20A1	2.09403	1	0.95485	24.6846
UP_SEQ_FEATURE	domain:Ig-like C2-type 6	13	0.375831	0.0179982	FLT4, SDK2, MYBPC3, FCRL5, KDR, FCRL3, SIGLEC1, NPHS1, IGSF3, CNTN1, CD22, CNTN4, DSCAM	2.03743	1	0.964894	29.9492
UP_SEQ_FEATURE	region of interest:Connecting peptide	13	0.375831	0.0222838	HLA-DQB1, HLA-DRB1, HFE, HLA-DMB, HLA-DQA2, HLA-DQA1, CRYGB, CRYGD, HLA-DRB4, HLA-DOA, CRYBA2, CRYBA1, HLA-DOB, CRYBA4	1.98382	1	0.973987	35.7037
UP_SEQ_FEATURE	domain:Peptidase M12B	13	0.375831	0.0330356	ADAM11, ADAM29, ADAMTS19, ADAMTS14, ADAM23, ADAMTS16, ADAM2, ADAM33, ADAM20, ADAM30, ADAM22, ADAMTS4, ADAM15	1.88463	1	0.98945	48.2312
UP_SEQ_FEATURE	domain:Disintegrin	13	0.375831	0.0396108	ADAM11, ADAM29, ADAMTS19, ADAMTS14, ADAM23, ADAMTS16, ADAM2, ADAM33, ADAM20, ADAM30, ADAM22, ADAMTS4, ADAM15	1.83866	1	0.99305	54.711
UP_SEQ_FEATURE	domain:Sushi 2	13	0.375831	0.064676	C7, SELP, IL2RA, MASP2, CFB, CSMD3, C4BPB, SEZ6L, CFHR4, CFH, C2, SELE, SEZ6	1.7133	1	0.998538	73.0288
UP_SEQ_FEATURE	domain:Sushi 1	13	0.375831	0.064676	C7, SELP, IL2RA, MASP2, CFB, CSMD3, C4BPB, SEZ6L, CFHR4, CFH, C2, SELE, SEZ6	1.7133	1	0.998538	73.0288
UP_SEQ_FEATURE	metal ion-binding site:Zinc; in inhibited form	12	0.346921	0.018714	ADAMTS19, MMP21, ADAMTS16, MMP19, ADAM20, MMP26, ADAM33, ADAM30, MMP28, MMP15, ADAM15, ADAMTS4	2.10867	1	0.966282	30.9433
UP_SEQ_FEATURE	domain:Ig-like C1-type	12	0.346921	0.0712235	HLA-DQB1, HLA-DRB1, HLA-DRB3, HFE, HLA-DMB, HLA-DQA2, HLA-DQA1, TAPBP, HLA-DRB4, HLA-DRB5, HHLA2, HLA-DOA, HLA-DOB	1.73965	1	0.998793	76.4978
UP_SEQ_FEATURE	short sequence motif:ITIM motif 1	11	0.318011	2.95126e-05	LAIR1, LILRB2, LILRB5, CD33, LILRB4, SIGLEC10, CD22, FCRL5, FCRL4, FCRL3, PILRA	4.25249	0.177936	0.019403	0.0578243
UP_SEQ_FEATURE	short sequence motif:ITIM motif 2	11	0.318011	2.95126e-05	LAIR1, LILRB2, LILRB5, CD33, LILRB4, SIGLEC10, CD22, FCRL5, FCRL4, FCRL3, PILRA	4.25249	0.177936	0.019403	0.0578243
UP_SEQ_FEATURE	short sequence motif:WSXWS motif	11	0.318011	0.0192002	IL12RB2, IL9R, IL27RA, PRLR, CRLF2, LIFR, CSF3R, IL2RG, EPOR, IL5RA, IL13RA2	2.19956	1	0.966193	31.6107
UP_SEQ_FEATURE	region of interest:Ligand-binding	11	0.318011	0.0244616	AR, THRB, PPARG, RXRG, RORC, RORB, NR0B2, RORA, NR5A2, NR0B1, NR5A1	2.12624	1	0.978154	38.4531
UP_SEQ_FEATURE	domain:IQ 2	11	0.318011	0.0306841	IQCF1, INVS, MYO7A, MYO3B, IQGAP3, IQGAP2, MYO19, MYO1H, MYO5B, IQCF5, IQCE	2.05766	1	0.988867	45.7073
UP_SEQ_FEATURE	domain:Fibronectin type-III 6	11	0.318011	0.0306841	DCC, PTPRB, PTPRD, SDK2, LIFR, PTPRS, FNDC7, USH2A, COL20A1, DSCAM, FN1	2.05766	1	0.988867	45.7073
UP_SEQ_FEATURE	domain:IQ 1	11	0.318011	0.0306841	IQCF1, INVS, MYO7A, MYO3B, IQGAP3, IQGAP2, MYO19, MYO1H, MYO5B, IQCF5, IQCE	2.05766	1	0.988867	45.7073
UP_SEQ_FEATURE	domain:Fibrinogen C-terminal	11	0.318011	0.0379426	CNTNAP4, FGA, FCN3, FGB, FCN1, CNTNAP3, CNTNAP1, ANGPTL3, ANGPT2, ANGPTL5, ANGPT4	1.99335	1	0.993496	53.1441
UP_SEQ_FEATURE	metal ion-binding site:Calcium; via carbonyl oxygen	11	0.318011	0.0916492	FOLH1, LPO, RXFP1, CD209, EPX, PLA2G1B, NRXN1, PLA2G3, PLA2G2D, PXDNL, PLA2G2F	1.72398	1	0.999167	84.8003
UP_SEQ_FEATURE	domain:DAPIN	10	0.289101	0.00766217	NLRP7, PYHIN1, NLRP6, NLRP5, NLRP9, PYCARD, NLRP14, NLRP13, NLRP3, NLRP2	2.63584	1	0.870309	13.9933
UP_SEQ_FEATURE	short sequence motif:Box 1 motif	10	0.289101	0.0145409	IL12RB2, IL9R, IL27RA, PRLR, CRLF2, LIFR, CSF3R, IL2RG, EPOR, IL5RA	2.41619	1	0.952114	24.9542
UP_SEQ_FEATURE	domain:Laminin G-like 2	10	0.289101	0.0497569	LAMA1, EYS, LAMA3, CNTNAP4, CRB1, CNTNAP3, CNTNAP1, NRXN1, CELSR1, USH2A	1.9996	1	0.995768	63.2215
UP_SEQ_FEATURE	domain:Laminin G-like 1	10	0.289101	0.0497569	LAMA1, EYS, LAMA3, CNTNAP4, CRB1, CNTNAP3, CNTNAP1, NRXN1, CELSR1, USH2A	1.9996	1	0.995768	63.2215
UP_SEQ_FEATURE	domain:Sushi 3	10	0.289101	0.0864887	SELP, CFHR4, CFB, CFH, CSMD3, C4BPB, SEZ6L, C2, SEZ6, SELE	1.81214	1	0.998995	83.0155
UP_SEQ_FEATURE	domain:NACHT	9	0.260191	0.0422886	NLRP7, CIITA, NLRP6, NLRP5, NLRP9, NLRP14, NLRP13, NLRP3, NLRP2	2.17457	1	0.992888	57.1226
UP_SEQ_FEATURE	compositionally biased region:Poly-Cys	9	0.260191	0.0422886	RGS20, GPR157, GPR37, PCNXL3, GPA33, TXK, KCNK12, CECR6, C14ORF93	2.17457	1	0.992888	57.1226
UP_SEQ_FEATURE	domain:Laminin EGF-like 1	9	0.260191	0.0655254	LAMA1, LAMB4, LAMB3, LAMA3, STAB1, NTNG1, NTN5, NTN1, USH2A	2.00729	1	0.998527	73.5048
UP_SEQ_FEATURE	DNA-binding region:ETS	9	0.260191	0.079603	ELF3, ETV3L, ETS2, ELF5, EHF, SPIB, SPIC, ETV4, ETV3	1.93295	1	0.998686	80.3226
UP_SEQ_FEATURE	domain:Laminin EGF-like 2	9	0.260191	0.079603	LAMA1, LAMB4, LAMB3, LAMA3, STAB1, NTNG1, NTN5, NTN1, USH2A	1.93295	1	0.998686	80.3226
UP_SEQ_FEATURE	domain:Beta/gamma crystallin 'Greek key' 1	8	0.231281	0.00796619	CRYGB, AIM1L, CRYGD, CRYGN, CRYBA2, CRYBA1, CRYBA4, AIM1	3.09272	1	0.870268	14.5083
UP_SEQ_FEATURE	metal ion-binding site:Iron (heme proximal ligand)	8	0.231281	0.00796619	IDO2, GUCY1B3, HBG1, IDO1, HBA1, HBE1, HBB, HBD	3.09272	1	0.870268	14.5083
UP_SEQ_FEATURE	domain:Beta/gamma crystallin 'Greek key' 3	8	0.231281	0.00796619	CRYGB, AIM1L, CRYGD, CRYGN, CRYBA2, CRYBA1, CRYBA4, AIM1	3.09272	1	0.870268	14.5083
UP_SEQ_FEATURE	domain:Beta/gamma crystallin 'Greek key' 2	8	0.231281	0.00796619	CRYGB, AIM1L, CRYGD, CRYGN, CRYBA2, CRYBA1, CRYBA4, AIM1	3.09272	1	0.870268	14.5083
UP_SEQ_FEATURE	short sequence motif:ITIM motif	8	0.231281	0.00796619	KLRG1, CLEC12A, SIGLEC6, FCGR2B, SIGLEC5, CLEC12B, SIGLEC7, EPOR, SIGLEC12	3.09272	1	0.870268	14.5083
UP_SEQ_FEATURE	domain:Laminin G-like 3	8	0.231281	0.0436463	LAMA1, EYS, LAMA3, CNTNAP4, CRB1, CNTNAP3, CNTNAP1, NRXN1	2.31954	1	0.992831	58.2984
UP_SEQ_FEATURE	domain:PLAT	8	0.231281	0.0560369	PNLIPRP1, ALOX15, ALOXE3, ALOX15B, LIPG, ALOX12B, PKD1L2, PKD1L3	2.20908	1	0.997705	67.7034
UP_SEQ_FEATURE	domain:Laminin EGF-like 3	8	0.231281	0.0703963	LAMA1, LAMB4, LAMB3, LAMA3, NTNG1, NTN5, NTN1, USH2A	2.10867	1	0.998807	76.0841
UP_SEQ_FEATURE	domain:Ig-like C2-type 7	8	0.231281	0.0703963	SIGLEC1, FLT4, MYBPC3, IGSF3, NPHS1, FCRL5, DSCAM, KDR	2.10867	1	0.998807	76.0841
UP_SEQ_FEATURE	lipid moiety-binding region:GPI-anchor amidated glycine	8	0.231281	0.0867399	GPC2, CD177, LY6H, PRND, VNN1, LY6K, CEACAM6, TECTB	2.01699	1	0.998936	83.1068
UP_SEQ_FEATURE	domain:ZP	7	0.202371	0.0148818	ZP1, UMODL1, ZP4, GP2, TGFBR3, TECTB, DMBT1	3.12246	1	0.951025	25.4614
UP_SEQ_FEATURE	binding site:Sialic acid	7	0.202371	0.0148818	SIGLEC1, SIGLEC6, SIGLEC5, CD33, SIGLEC7, SIGLEC10, CD22	3.12246	1	0.951025	25.4614
UP_SEQ_FEATURE	compositionally biased region:Pro/Ser/Thr-rich	7	0.202371	0.0148818	CD96, NUP214, EBF2, TNFRSF8, POLA2, RUNX2, RUNX3	3.12246	1	0.951025	25.4614
UP_SEQ_FEATURE	domain:Beta/gamma crystallin 'Greek key' 4	7	0.202371	0.0223058	CRYGB, AIM1L, CRYGD, CRYBA2, CRYBA1, CRYBA4, AIM1	2.89942	1	0.971727	35.7321
UP_SEQ_FEATURE	domain:Laminin G-like 4	7	0.202371	0.0318656	LAMA1, EYS, LAMA3, CNTNAP4, CNTNAP3, CNTNAP1, NRXN1	2.70613	1	0.988657	46.9897
UP_SEQ_FEATURE	domain:Laminin N-terminal	7	0.202371	0.0437357	LAMA1, LAMB4, LAMB3, LAMA3, NTNG1, NTN1, USH2A	2.537	1	0.992306	58.3748
UP_SEQ_FEATURE	domain:Cadherin 7	7	0.202371	0.0747876	PCDH1, FAT3, PCDH11Y, PCDH15, PCDH7, CELSR1, CDH23	2.25511	1	0.998875	78.2037
UP_SEQ_FEATURE	domain:FAD-binding FR-type	7	0.202371	0.0939964	NOX3, CYBB, NOS1, DUOX2, NOX1, NOS3, NOS2	2.13642	1	0.999062	85.5519
UP_SEQ_FEATURE	short sequence motif:ITIM motif 3	6	0.173461	0.0103507	LILRB2, LILRB4, CD22, FCRL5, FCRL4, FCRL3	3.8659	1	0.92257	18.4469
UP_SEQ_FEATURE	domain:Tyrosine-protein phosphatase 1	6	0.173461	0.0414049	PTPRC, PTPRD, PTPRE, PTPRZ1, PTPRS, PTPRT	2.89942	1	0.993351	56.3406
UP_SEQ_FEATURE	domain:Collagen-like 3	6	0.173461	0.0414049	OTOL1, COL27A1, COL6A3, COL28A1, COL24A1, C1QTNF9	2.89942	1	0.993351	56.3406
UP_SEQ_FEATURE	region of interest:Beta-1	6	0.173461	0.0414049	HLA-DQB1, HLA-DRB1, HLA-DRB3, HLA-DRB4, HLA-DRB5, HLA-DMB, HLA-DOB	2.89942	1	0.993351	56.3406
UP_SEQ_FEATURE	region of interest:Beta-2	6	0.173461	0.0414049	HLA-DQB1, HLA-DRB1, HLA-DRB3, HLA-DRB4, HLA-DRB5, HLA-DMB, HLA-DOB	2.89942	1	0.993351	56.3406
UP_SEQ_FEATURE	domain:Tyrosine-protein phosphatase 2	6	0.173461	0.0414049	PTPRC, PTPRD, PTPRE, PTPRZ1, PTPRS, PTPRT	2.89942	1	0.993351	56.3406
UP_SEQ_FEATURE	region of interest:AAA 6	6	0.173461	0.0579819	DNAH11, DNAH17, DNAH3, DNAH2, DNAH7, DNAH6	2.67639	1	0.997759	68.9829
UP_SEQ_FEATURE	region of interest:AAA 3	6	0.173461	0.0778019	DNAH11, DNAH17, DNAH3, DNAH2, DNAH7, DNAH6	2.48522	1	0.998691	79.554
UP_SEQ_FEATURE	region of interest:AAA 2	6	0.173461	0.0778019	DNAH11, DNAH17, DNAH3, DNAH2, DNAH7, DNAH6	2.48522	1	0.998691	79.554
UP_SEQ_FEATURE	region of interest:Stem	6	0.173461	0.0778019	DNAH11, DNAH17, DNAH3, DNAH2, DNAH7, DNAH6	2.48522	1	0.998691	79.554
UP_SEQ_FEATURE	region of interest:AAA 4	6	0.173461	0.0778019	DNAH11, DNAH17, DNAH3, DNAH2, DNAH7, DNAH6	2.48522	1	0.998691	79.554
UP_SEQ_FEATURE	region of interest:Stalk	6	0.173461	0.0778019	DNAH11, DNAH17, DNAH3, DNAH2, DNAH7, DNAH6	2.48522	1	0.998691	79.554
UP_SEQ_FEATURE	region of interest:Modulating	6	0.173461	0.0778019	AR, THRB, RXRG, RORC, RORA, ESR2	2.48522	1	0.998691	79.554
UP_SEQ_FEATURE	region of interest:AAA 5	6	0.173461	0.0778019	DNAH11, DNAH17, DNAH3, DNAH2, DNAH7, DNAH6	2.48522	1	0.998691	79.554
UP_SEQ_FEATURE	region of interest:AAA 1	6	0.173461	0.0778019	DNAH11, DNAH17, DNAH3, DNAH2, DNAH7, DNAH6	2.48522	1	0.998691	79.554
UP_SEQ_FEATURE	domain:Kringle 2	5	0.14455	0.0198503	LPA, F2, MST1, HGF, PLG	4.14203	1	0.964128	32.4937
UP_SEQ_FEATURE	domain:Kringle 1	5	0.14455	0.0198503	LPA, F2, MST1, HGF, PLG	4.14203	1	0.964128	32.4937
UP_SEQ_FEATURE	site:Calcium ion selectivity and permeability	5	0.14455	0.0773676	CACNA1G, CACNA1F, CACNA1D, CACNA1S, CACNA1A	2.89942	1	0.998945	79.3645
UP_SEQ_FEATURE	domain:Cystatin 2	4	0.11564	0.0178333	KNG1, FETUB, HRG, AHSG	5.79885	1	0.967066	29.7183
UP_SEQ_FEATURE	domain:HORMA	4	0.11564	0.0178333	MAD2L1, HORMAD1, HORMAD2, MAD2L2	5.79885	1	0.967066	29.7183
UP_SEQ_FEATURE	domain:Cystatin 1	4	0.11564	0.0178333	KNG1, FETUB, HRG, AHSG	5.79885	1	0.967066	29.7183
UP_SEQ_FEATURE	domain:Kringle 4	4	0.11564	0.0388798	LPA, MST1, HGF, PLG	4.63908	1	0.993039	54.0306
UP_SEQ_FEATURE	domain:Kringle 3	4	0.11564	0.0388798	LPA, MST1, HGF, PLG	4.63908	1	0.993039	54.0306
UP_SEQ_FEATURE	region of interest:Fatty acid binding	4	0.11564	0.0388798	FABP12, PMP2, FABP7, FABP5	4.63908	1	0.993039	54.0306
UP_SEQ_FEATURE	metal ion-binding site:Iron; via carboxylate; catalytic	4	0.11564	0.0679141	ALOX15, ALOXE3, ALOX15B, ALOX12B	3.8659	1	0.998607	74.801
UP_SEQ_FEATURE	repeat:RPEL 3	4	0.11564	0.0679141	PHACTR1, PHACTR3, PHACTR4, MYOCD	3.8659	1	0.998607	74.801
UP_SEQ_FEATURE	propeptide:Connecting peptide	4	0.11564	0.0679141	RLN1, RLN3, RLN2, AHSG	3.8659	1	0.998607	74.801
UP_SEQ_FEATURE	domain:P-type	4	0.11564	0.0679141	ZP1, FMR1NB, ZP4, TFF3	3.8659	1	0.998607	74.801
UP_SEQ_FEATURE	domain:Lipoxygenase	4	0.11564	0.0679141	ALOX15, ALOXE3, ALOX15B, ALOX12B	3.8659	1	0.998607	74.801
UP_SEQ_FEATURE	domain:Tudor 3	3	0.0867303	0.0788989	RNF17, TDRD6, TDRD1	5.79885	1	0.998711	80.0254
UP_SEQ_FEATURE	domain:Tudor 4	3	0.0867303	0.0788989	RNF17, TDRD6, TDRD1	5.79885	1	0.998711	80.0254
SP_PIR_KEYWORDS	polymorphism	2216	64.0648	5.18275e-21	ALPPL2, IL9R, RORA, AMOTL1, BTK, LPHN3, ZNF777, DHX34, VNN1, RAB27B, CYP1A1, SIPA1L3, PKHD1L1, CYP1A2, OR1S2, ASCC3, JUN, TFPI, ROR2, HSD11B2, MYBBP1A, GATC, DNAH11, RALGPS1, DNAH14, DNAH17, CACNB3, MYBL2, ARIH2, KBTBD4, IMPG1, ZAP70, ARNTL2, HLA-DOA, HLA-DOB, NTHL1, SPP2, PHYHIPL, OR5P2, KIR2DS2, ESRRG, DUSP22, OR1Q1, KIR2DS4, NDC80, HBA1, ZSCAN4, ATM, FNIP1, GUCY2D, CDC42BPG, GNGT2, OR5AK2, PKP…	1.11832	4.43125e-18	1.47708e-18	8.02502e-18
SP_PIR_KEYWORDS	alternative splicing	1414	40.8789	2.69041e-07	RORC, RORB, ITSN2, RORA, ITSN1, AMOTL1, ISG20, LPHN3, ZNF777, PGAM5, ZNF397, PQBP1, CDH23, PDPN, STAG3L3, OLFML2B, ZNF507, LIFR, LIG3, USHBP1, EXD3, ESPL1, F7, CYP1A2, KIAA1524, C1ORF87, TFPI, SHOX, TMPRSS11A, MYBBP1A, MCTS1, KLRC1, GC, RAD21L1, RALGPS1, DNAH14, DNAH17, AHCTF1, CACNB3, PDSS1, FAM19A5, ARG1, SLC29A2, CASZ1, POTEC, ZAP70, UBASH3A, ARNTL2, C19ORF26, KLRF1, HLA-DOA, POTED, ASXL2, PHY…	1.10068	0.000230004	1.76945e-05	0.000416585
SP_PIR_KEYWORDS	membrane	1181	34.1428	7.48671e-06	KLRC2, ALPPL2, IL9R, ITSN1, BTK, CDH22, LPHN3, CDH20, DIRAS2, DIRAS3, GRIN2B, TECRL, MC1R, GRIN2C, PGAM5, VNN1, RAB27B, CDH23, CYP1A1, PDPN, LIFR, GRIN2A, PKHD1L1, CYP1A2, HLA-DQA2, HLA-DQA1, OR1S2, SSTR5, KIAA1524, MC2R, ROR2, TMPRSS11A, DOC2B, UNC13C, SH3GL2, KLRC1, RAD21L1, RALGPS1, OR8U1, FAM19A5, SLC29A2, LPCAT1, POTEC, ZAP70, KLRF1, C19ORF26, TECTB, HLA-DOA, HLA-DOB, POTED, SPNS3, BRI3BP, O…	1.10035	0.00638072	0.000355557	0.0115919
SP_PIR_KEYWORDS	glycoprotein	971	28.0717	2.48319e-25	KLRC2, ALPPL2, IL9R, CRHBP, CDH22, LPHN3, CDH20, GRIN2B, MC1R, GRIN2C, VNN1, CDH23, PDPN, NODAL, OLFML2B, LIFR, GRIN2A, F9, PKHD1L1, F7, HLA-DQA2, HLA-DQA1, OR1S2, SSTR5, F5, SERPINF2, F2, MC2R, TFPI, ROR2, TMPRSS11A, KLRC1, GC, IGFBPL1, DNAH14, OR8U1, SLC29A2, IL17B, IMPG1, IL17F, KLRF1, TECTB, HLA-DOA, HLA-DOB, PHYHIPL, OR5P2, FOXRED2, KIR2DS2, OR1Q1, KIR2DS4, HBA1, GUCY2D, OR5AK2, AREG, OPRM1,…	1.31073	2.12313e-22	2.12313e-22	3.845e-22
SP_PIR_KEYWORDS	transmembrane	949	27.4357	2.12799e-05	KLRC2, IL9R, CDH22, LPHN3, CDH20, GRIN2B, TECRL, MC1R, PGAM5, GRIN2C, CDH23, PDPN, LIFR, GRIN2A, PKHD1L1, HLA-DQA2, HLA-DQA1, OR1S2, SSTR5, KIAA1524, MC2R, ROR2, TMPRSS11A, KLRC1, RAD21L1, OR8U1, FAM19A5, SLC29A2, LPCAT1, KLRF1, C19ORF26, HLA-DOA, HLA-DOB, BRI3BP, OR5P2, SPNS3, KIR2DS2, MYADML2, OR1Q1, KIR2DS4, MARCH11, VDAC3, AQP10, GUCY2D, TMEM116, EI24, OR5AK2, TPTE2, AREG, OPRM1, LDLR, ATP10B…	1.11231	0.01803	0.000826681	0.0329449
SP_PIR_KEYWORDS	signal	754	21.7982	9.2766e-23	ALPPL2, IL9R, MASP2, C9ORF47, CRHBP, PGC, C6ORF25, CDH22, LPHN3, CDH20, GRIN2B, GRIN2C, ADAM2, VNN1, CDH23, WNT10A, CELA3B, PDPN, CDHR1, OLFML2B, NODAL, LIFR, CDHR3, PTPRR, GRIN2A, CDHR4, PTPRS, F9, PTPRT, PKHD1L1, F7, COLEC11, HLA-DQA2, HLA-DQA1, PDCD1LG2, CCDC134, RETN, SIRPD, SIRPG, IGKV1-5, F5, SERPINF2, IFNB1, SYCN, F2, TFPI, ROR2, WFDC5, ADAMTS4, GC, EMCN, SERPINA11, IGFBPL1, ERBB4, HLA-DRB…	1.35228	7.93149e-20	3.96575e-20	1.4364e-19
SP_PIR_KEYWORDS	disulfide bond	680	19.6589	1.32267e-20	ALPPL2, KLRC2, MASP2, CRHBP, PGC, LPHN3, HTR1B, MAT1A, ADAM2, KCNK5, RAB27B, HTR1F, OR2S2, CELA3B, NODAL, OLFML2B, LIFR, PTPRS, F9, PTPRT, COLEC11, F7, HLA-DQA2, HLA-DQA1, OR1S2, PDCD1LG2, RETN, SIRPD, SSTR5, IGKV1-5, SIRPG, F5, OR52K2, SERPINF2, IFNB1, SYCN, F2, TFPI, ROR2, TMPRSS11A, WFDC5, KLRC1, ADAMTS4, GC, IGFBPL1, ERBB4, HLA-DRB1, HLA-DRB3, MST1, HFE, OR8U1, IL17C, IFNA2, IL17B, PVRL1, IFN…	1.35553	1.13089e-17	2.82721e-18	2.04804e-17
SP_PIR_KEYWORDS	cell membrane	466	13.4721	1.11592e-07	ALPPL2, IL9R, C6ORF25, STOML3, CDH22, LPHN3, HTR1B, CDH20, DIRAS2, MC1R, GRIN2B, DIRAS3, GRIN2C, VNN1, HTR1F, CDH23, OR2S2, PDPN, CDHR1, LIFR, GRIN2A, PTPRR, CDHR3, OR1S2, PDCD1LG2, SSTR5, OR52K2, MC2R, UNC13C, EMCN, RALGPS1, OR8U1, SLC29A2, PVRL1, ZAP70, POTEC, OR2T5, TECTB, POTED, OR5P2, PTH2R, EPM2A, KIR2DS2, OR1Q1, PCDH15, KIR2DS4, PCDH17, GNGT2, ADAP2, OR5AK2, CD300A, RAPSN, CD209, TGFBR3, C…	1.23802	9.54062e-05	7.95086e-06	0.000172789
SP_PIR_KEYWORDS	Secreted	414	11.9688	9.1123e-16	IL9R, C9ORF47, MASP2, PGC, WNT10A, NODAL, OLFML2B, LIFR, F9, COLEC11, F7, PDCD1LG2, CCDC134, RETN, F5, IFNB1, SERPINF2, F2, TFPI, WFDC5, ADAMTS4, GC, EMCN, IGFBPL1, SERPINA11, SERPINA12, MST1, OTOS, ADCYAP1, FAM19A5, IL17C, IFNA2, IL17B, PVRL1, IFNA6, IMPG1, IL17F, PIP, IFNA8, TECTB, SPP2, MGAT4A, LY6G5B, IL1RN, PCDH15, ACPP, CD209, TGFBR3, ASIP, BMP8B, FGF6, CSTL1, CSH1, FAM3B, MMP26, LRRC17, MM…	1.42873	7.59393e-13	1.51879e-13	1.37668e-12
SP_PIR_KEYWORDS	disease mutation	369	10.6678	1.153e-10	EDN3, XRCC3, STAR, ALOXE3, PNKD, GDF5, STAT5B, SNCA, HOXD13, VPS33B, CTNNB1, BTK, DSPP, APOB, KCNK9, MAT1A, APOE, CFH, CEP290, CHRNA1, WWOX, EIF2B5, CHRNA2, CDH23, TWIST1, WNT10A, CLRN1, VANGL1, POLH, NCF1, ABCB11, EMG1, KIF5A, NODAL, LIFR, KRT12, KRT13, MYLK2, F9, F7, CD40, MYH8, C10ORF2, C1QB, MSX1, HUWE1, F5, HNF4A, SERPINF2, LPAR6, MC2R, F2, PDGFRL, HSD11B2, ROR2, SHOX, DNAH11, AHCY, PUS1, NA…	1.35187	9.85814e-08	1.40831e-08	1.78531e-07
SP_PIR_KEYWORDS	receptor	365	10.5522	3.16396e-10	GPR128, KLRC2, IL9R, GPR126, GPR125, C6ORF25, LPAR3, RORC, RORB, RORA, PGR, S1PR3, LPHN3, HTR1B, MC1R, GRIN2B, GRIN2C, CLEC4F, LILRA5, CHRNA6, NPSR1, CHRNA1, HTR1F, GRID1, OR2S2, C5AR1, CD3D, CD3E, CDHR1, GPR135, LIFR, RXRG, GRIN2A, HTR4, PTPRR, PTPRS, PKHD1L1, PTPRT, CD40, HNF4G, PPARGC1A, OR1S2, PDCD1LG2, CCR9, LILRB2, SSTR5, CRHR2, OR52K2, LILRB5, HNF4A, LPAR6, MC2R, CCR2, LILRB4, ROR2, OR7D4,…	1.34397	2.70519e-07	3.38148e-08	4.89911e-07
SP_PIR_KEYWORDS	transport	313	9.04886	0.0453666	CALHM1, AQP9, STAR, SLC9A5, ATP1B4, AQP4, AQP7, VPS33B, HOOK3, APOB, KCNK9, GRIN2B, GRIN2C, APOE, KCNK5, CEP290, CHRNA6, CHRNA1, NUP35, RAB20, CHRNA2, GRID1, SLC12A8, DUOXA2, ABCB11, FAM21A, RINT1, GRIN2A, ABCC12, ERGIC1, CATSPER4, ATP2C2, RHCG, ACAP1, GC, KCNMB3, KCNMB4, SLC2A14, AHCTF1, HFE, CACNB3, SFXN5, KCNJ1, SLC32A1, SLC11A1, SLC29A2, STX18, RANBP17, SPNS3, TRPC5, HBA1, AQP10, VDAC3, KCNK3…	1.09246	1	0.32499	51.2709
SP_PIR_KEYWORDS	hydrolase	312	9.01995	0.00127954	ALPPL2, GDA, CHIA, GLB1L, MASP2, PNKD, PGC, XRCC6, DQX1, RNASEH1, USP51, ISG20, DCPS, PGAM5, DHX34, PLA2G1B, VNN1, ERAP2, PLD3, NUDT16, CELA3B, PTPRR, F9, EXD3, PTPRS, PTPRT, NUDT10, ESPL1, F7, C10ORF2, AADAC, ATP2C2, NAPEPLD, NAV2, ASCC3, F2, TMPRSS11A, PLA2G2D, ADAMTS4, PLA2G2F, LPPR3, ENPP5, AHCY, ENPP3, MRE11A, KEL, MME, ARG1, NTHL1, AGBL1, ADAL, PLB1, CFB, AGBL4, UPB1, EPM2A, DUSP22, YTHDC2,…	1.16951	0.665361	0.028397	1.96299
SP_PIR_KEYWORDS	atp-binding	247	7.14079	0.0839058	XRCC3, ADCY1, XRCC6, DQX1, AURKA, PRKG1, BTK, PSKH2, MAT1A, DHX34, MAP2K6, SYK, KIF13B, ACSM2B, KIF5A, ABCB11, MYLK3, ACSM2A, LIG3, MYLK2, WNK2, ABCC12, MYH8, C10ORF2, RFC5, RFC3, ATP2C2, RFC4, RFC1, ASCC3, NAV2, MAPK4, ROR2, MYH7B, NEK6, DNAH11, COASY, CHKA, ERBB4, NEK2, DNAH14, DNAH17, OAS3, CDC34, EPHB4, KCNJ1, EPHB2, HSPA1L, EPHB6, ZAP70, NAT10, KIF3B, YTHDC2, RAD54L, ATP13A5, ABCG1, ATM, ATP…	1.08575	1	0.46165	74.2559
SP_PIR_KEYWORDS	transmembrane protein	182	5.26164	1.043e-12	KCNC1, KLRC2, CASR, ADCY1, IL9R, CYP3A7, SLC6A1, SLC6A2, SLC6A3, GABRB1, CYP2D6, AQP4, CD53, ENPEP, VIPR1, VIPR2, WNT1, HTR1B, GRIN2B, ADAM2, MS4A2, CSF3R, SLC4A1, CHRNA1, HTR1F, RET, C5AR1, CYP1A1, CD3D, CD3E, HTR4, CYP1A2, CD40, NTSR1, HLA-DQA2, HLA-DQA1, CNGA1, SSTR5, GABRR1, LPAR6, CD33, CCR2, MC2R, ROR2, KLRC1, FGFR2, FXYD3, FGFR3, HLA-DRB1, KEL, HLA-DRB3, KLRK1, MME, CD70, ITGB3, OPN1SW, KC…	1.6524	8.91812e-10	1.48635e-10	1.61507e-09
SP_PIR_KEYWORDS	calcium	182	5.26164	3.72895e-05	CALHM1, S100A5, MASP2, MMP9, SYT9, DLK2, ITSN2, ENPEP, ITSN1, CALB1, MMP1, CDH22, CDH20, APOB, DSPP, CIB4, GRIN2B, GRIN2C, PLA2G1B, CDH23, RET, NCALD, CDHR1, CDHR3, GRIN2A, CDHR4, F9, ACTN2, COLEC11, F7, PCLO, WDR92, PITPNM2, CATSPER4, ATP2C2, F5, F2, VSNL1, CALR3, DOC2B, DST, PLA2G2D, PLA2G2F, LALBA, MYL7, EFCAB7, EFCAB3, CACNB3, LMAN2, PCDHAC1, ITGAX, CRB1, LPCAT1, DMD, PLCH1, EFCAB1, LPO, CUBN…	1.3211	0.0313802	0.00132758	0.0577238
SP_PIR_KEYWORDS	transducer	167	4.82798	0.0780308	QRFPR, GPR128, CASR, GNA15, GPR126, GPR125, LPAR3, VIPR1, VIPR2, LPHN3, S1PR3, HTR1B, GALR1, MC1R, OR8K3, GALR2, NPSR1, RGR, HTR1F, IRS4, OR2S2, C5AR1, GPR135, HTR4, MRGPRE, NTSR1, NTSR2, OR1S2, CCR9, CRHR2, SSTR5, OR52K2, GPR55, OR8J1, LPAR6, CCR2, MC2R, GPR56, OR7D4, OR2B6, C3AR1, ADORA2A, CYSLTR2, GPR149, ADCYAP1R1, OR11G2, OPN1SW, GPR143, OR8U1, GPR142, GPR141, OR1G1, GPR21, P2RY4, OR6A2, P2R…	1.11374	1	0.444935	71.5773
SP_PIR_KEYWORDS	g-protein coupled receptor	158	4.56779	0.0587524	QRFPR, GPR128, CASR, GPR126, GPR125, LPAR3, VIPR1, VIPR2, LPHN3, S1PR3, HTR1B, GALR1, MC1R, OR8K3, GALR2, NPSR1, RGR, HTR1F, OR2S2, C5AR1, GPR135, HTR4, MRGPRE, NTSR1, NTSR2, OR1S2, CCR9, CRHR2, SSTR5, OR52K2, GPR55, OR8J1, LPAR6, CCR2, MC2R, GPR56, OR7D4, OR2B6, C3AR1, ADORA2A, CYSLTR2, GPR149, ADCYAP1R1, OR11G2, OPN1SW, GPR143, OR8U1, GPR142, GPR141, OR1G1, GPR21, P2RY4, OR6A2, P2RY1, OR2T5, GR…	1.12861	1	0.380812	60.8413
SP_PIR_KEYWORDS	developmental protein	157	4.53888	0.0183824	BMP10, CDX1, HOXD12, MAEL, HOXD13, RORB, CSPG5, PDX1, FOXO4, ZIC2, WNT1, OLFML3, WNT4, ROBO4, OLIG1, UNC5C, ROBO3, OLIG2, WNT6, ATOH7, TWIST1, WNT10A, LBX1, STAG3L3, PDPN, NODAL, DLL3, BOLL, CATSPER4, MSX1, TXNDC2, DCAF7, TIMELESS, LCLAT1, ROR2, SHOX, EDA, RNF17, TSHZ2, MFNG, TDRD6, ADCYAP1R1, SLC2A14, VENTX, PAQR8, MDK, PAQR5, ARX, HOXA2, NUMB, HOXA7, AXIN2, ASF1B, HELLS, OLFM1, TDRD1, DMBX1, DP…	1.17474	1	0.181924	24.9701
SP_PIR_KEYWORDS	ion transport	144	4.16305	1.74104e-06	KCNC2, CALHM1, KCNC1, GABRB3, SLC9A5, GRIK2, GABRB1, GRIK3, ATP1B4, CNGB3, KCNK9, GRIN2B, MCOLN3, GRIN2C, KCNK5, SLC4A1, CHRNA6, CHRNA1, GRID1, CHRNA2, SLC12A8, SLC22A24, SLC34A1, GRIN2A, TCN1, CNGA1, PKD2L2, GABRR3, CATSPER4, ATP2C2, GABRR1, SLC40A1, KCNMB3, KCNMB4, FXYD2, SLC38A3, FXYD3, KCNA2, HFE, CACNB3, KCNA5, ATP6V1B1, FXYD6, SFXN5, FXYD7, KCNJ1, SLC11A1, SLC30A2, SLC30A8, GABRQ, GABRP, GA…	1.45215	0.00148748	9.30324e-05	0.0026958
SP_PIR_KEYWORDS	lipoprotein	133	3.84504	0.0128342	ALPPL2, LPAR3, APOBEC3G, CD52, CD48, HTR1B, APOB, APOA2, LPA, DIRAS2, DIRAS3, MC1R, GALR1, APOE, GP2, ARL14, VNN1, SLC4A1, PRKACB, RAB27B, FRS2, RAB20, PAG1, NCALD, HTR4, NTSR1, NTSR2, SSTR5, LAT2, LPAR6, PCMTD2, VSNL1, MC2R, TFPI, MAP6D1, RAB7B, LMNB1, FGR, KCNA2, APOC1, APOC2, KCNA5, FOLR2, RAC2, APOC3, GRPR, ADRA2B, TECTB, DNAJA4, GNAT1, HPCAL4, RAB33A, LAT, GNGT2, RAPSN, RGS4, CD58, ADRA1A, R…	1.20752	0.999984	0.140403	18.128
SP_PIR_KEYWORDS	Immunoglobulin domain	128	3.70049	4.09747e-08	MPZL2, GPR125, CADM2, LRRC4B, TAPBP, CCDC141, CD48, LILRA5, ROBO4, CSF3R, UNC5C, ROBO3, DSCAM, CD3E, PTPRS, TIMD4, PTPRT, PDCD1LG2, IGSF6, SIRPD, LILRB2, IGSF5, VSIG2, IGKV1-5, SIRPG, VSIG1, HEPACAM, LILRB5, CD33, LILRB4, IGSF3, PDGFRL, HHLA2, CD300LF, ROR2, VSIG4, KIR3DL1, KIR2DL4, IGLV3-21, FGFR2, ADAMTSL1, FGFR3, IGFBPL1, PVRL1, IGKC, HAVCR2, KIR2DS2, SLAMF6, SLAMF8, KIR2DS4, PXDNL, KDR, BTLA,…	1.58741	3.50327e-05	3.50333e-06	6.34455e-05
SP_PIR_KEYWORDS	cell junction	102	2.94883	2.05923e-05	SEPT3, ENAH, GABRB3, GRIK2, GABRB1, GRIK3, LRRC4B, SYT9, ITSN1, CTNNB1, GRIN2B, GRIN2C, STARD8, PARD3B, CHRNA6, CHRNA1, SAMD4A, GRID1, CHRNA2, GJD2, GJD4, GRIN2A, PSD3, PCLO, IGSF5, GABRR3, CBLN4, GABRR1, CGN, ERC2, UNC13C, GJA10, RAD21L1, PANX1, PANX2, PKHD1, RIMS2, PPL, GABRQ, GABRP, NPHP1, GABRD, PHACTR1, GABRA4, SYT10, GABRA6, CRB3, SHANK1, HOMER1, SHANK2, LIN7A, DSG4, CASS4, DSG2, PKP1, RAPS…	1.49007	0.0174525	0.000838059	0.0318806
SP_PIR_KEYWORDS	Protease	102	2.94883	0.0184107	CNDP1, MASP2, MMP9, PGC, ENPEP, USP51, MMP1, LPA, CPA3, ERAP2, TMPRSS12, OMA1, CELA3B, CTRB1, F9, ESPL1, F7, NAPSA, PSMA4, F2, TMPRSS11A, ADAMTS4, KEL, MME, PSMA8, PSMB3, ADAM33, ADAM30, CTRL, CPA5, AGBL1, CFB, ADAM23, AGBL4, PSMB8, ADAM20, ADAM22, TPSAB1, PHEX, CPB2, METAP1, SPG7, SPINK2, MMP26, ANPEP, MMP28, LNPEP, USP18, CASP3, MMP21, KLK12, USP12, KLK11, LTF, KLK10, PRSS33, USP15, GZMA, MMP19…	1.22838	1	0.180121	25.0036
SP_PIR_KEYWORDS	cell adhesion	99	2.8621	0.000781355	MPZL2, ZAN, MEGF10, CTNNB1, CDH22, CDH20, ADAM2, CSF3R, DSCAM, SPON1, CDH23, CDHR1, CDHR3, PTPRS, CDHR4, CTNNA3, SIRPG, HEPACAM, CD33, DST, COL28A1, ITGB3, CX3CL1, PCDHAC1, LAMB4, LAMB3, PVRL1, ITGAX, FN1, ADAM23, PCDH15, PCDH17, MUC4, LAMA1, ITGA9, DSG4, CASS4, LAMA3, DSG2, PKP1, DSG3, CD300A, FREM1, CD209, ITGAD, ADAM22, ABL1, ABL2, OMG, PCDHA8, NPNT, MYBPC3, PCDHA5, FERMT1, PCDHGA7, CD96, PCDH…	1.36742	0.487431	0.0206684	1.20304
SP_PIR_KEYWORDS	cell cycle	98	2.83319	0.0167077	SEPT3, DBF4B, PRC1, DBF4, KNTC1, AURKA, PTTG2, FOXO4, CDCA8, OIP5, CDCA2, PARD3B, CDCA5, CDCA3, ANAPC1, ESCO1, ZC3HC1, SGOL2, RINT1, RBL1, LIG3, VASH1, TACC1, MAD2L1, EP300, TIMELESS, HEPACAM, MAPK4, TMPRSS11A, MAD2L2, MCTS1, NEK6, FZR1, PKHD1, NEK2, LRRCC1, AHCTF1, SYCP1, SPC24, SKA3, HELLS, TAF1, IKZF1, CASC5, NDC80, TET2, ATM, PYHIN1, RGS2, PLK1, CHAF1B, KIF23, E2F1, CLSPN, E2F7, E2F8, CDT1, K…	1.23909	0.999999	0.170629	22.9633
SP_PIR_KEYWORDS	ionic channel	97	2.80428	5.71589e-09	CALHM1, KCNC2, KCNC1, GABRB3, GRIK2, GABRB1, GRIK3, CNGB3, KCNK9, MCOLN3, GRIN2B, GRIN2C, KCNK5, CHRNA6, CHRNA1, GRID1, CHRNA2, GRIN2A, CNGA1, PKD2L2, GABRR3, CATSPER4, GABRR1, KCNMB3, KCNMB4, FXYD3, KCNA2, CACNB3, KCNA5, FXYD6, FXYD7, KCNJ1, GABRQ, GABRP, GABRD, GABRA4, KCNB2, TRPC5, GABRA6, SLC6A18, CACNA1S, KCNK3, CACNA2D4, KCNJ5, KCNJ4, P2RX7, KCNJ8, CACNA1G, CHRNB3, CHRND, CHRNB2, CACNA1F, C…	1.77796	4.88707e-06	5.4301e-07	8.85054e-06
SP_PIR_KEYWORDS	Signal-anchor	90	2.60191	0.0186373	KLRC2, MSR1, ATP1B4, DPP10, TNFSF15, FASLG, STOML3, ANPEP, ENPEP, TNFSF18, LNPEP, ST6GALNAC3, CYP4Z2P, CLEC4E, CLEC4F, ST3GAL6, ATF6B, ERAP2, PAG1, PLD3, WBSCR17, ATP4B, TNMD, MAN2A2, CLEC1A, AADAC, LAT2, FOLH1, KLRG1, AQPEP, MANEAL, CLEC12A, LAX1, CLEC12B, CHST8, ASPHD1, TMPRSS11A, EDA, CLEC5A, KLRC1, CLEC1B, MFNG, FUT9, TNF, HS3ST4, GALNT6, FUT7, ENPP3, KEL, HMP19, KLRK1, MME, ST8SIA3, ABHD2, C…	1.24606	1	0.180109	25.2712
SP_PIR_KEYWORDS	cleavage on pair of basic residues	71	2.05262	0.00018955	BMP10, INSL3, EDN3, UTS2, INSL4, GDF5, MMP28, GDNF, SCT, KISS1, CDH20, APOA2, MMP21, RLN1, IAPP, RLN3, IFNG, RLN2, PDGFD, NPFF, ADAM11, ZP1, NODAL, ZP4, F9, F7, MMP15, PDYN, OSM, TOR2A, PPBP, APITD1, INHBC, F2, EDA, CHGB, ADAMTS4, ADAM15, CCK, ADAMTS19, ADAMTS14, DEFB125, ADAMTS16, DEFB126, DEFB127, CDH4, CDH5, ADCYAP1, IGF1R, LECT1, PTH, SCG3, DEFB118, ADAM33, SCG5, UPK2, CPA5, CUBN, ADAM23, CFB…	1.5271	0.149627	0.00557339	0.293098
SP_PIR_KEYWORDS	DNA binding	69	1.9948	0.092947	HNF1B, CDX1, HMGN2, SOX21, HNF1A, THRB, PPARG, XRCC6, HOXD12, HOXD13, RORC, NFKB1, PDX1, RORA, PGR, ZNF182, HIST1H2BJ, GATA4, SPIB, NR2F2, TWIST1, HIST1H1E, LBX1, GSC, SNAPC4, OTX1, RELB, POLE, ESR1, HNF4G, MXD1, MSX1, ZNF235, RFC1, HNF4A, JUN, TFAP2A, HMGB1, SOX3, POLA1, POU1F1, MYBL2, WT1, SRY, ZSCAN20, POU2F2, HOXA7, INSM1, TAF1, TCF7, CBL, TRIM27, ZNF24, ISL1, TRIM21, TNP2, HOXB3, HOXB4, HOXB…	1.1829	1	0.478806	77.921
SP_PIR_KEYWORDS	chromosomal rearrangement	66	1.90807	0.00501366	IGHG1, CCDC34, RASSF8, PAX3, FOXO4, FCRL4, CTNNB1, CD96, ZFYVE19, PSIP1, OLIG2, TPR, BCL7A, DISC1, RHOH, RET, PCDH11Y, LIFR, RUNX1T1, HMGA2, GMPS, ARHGAP26, EP300, HUWE1, FGFR1OP, LCK, IGSF3, HAS2, CNTN4, FGFR3, LMNB1, TCL1A, OFCC1, WT1, MLF1, SRY, NUP214, BCL2, NPM1, IGHA1, DCX, EWSR1, TLX1, ACSL6, ZC3H12D, ASXL2, ZMYM3, CREBBP, TRIM27, CASC5, WHSC1, AFF1, TRIM24, MED13L, BIRC3, COL4A6, ATP13A4,…	1.37885	0.986397	0.0691195	7.48758
SP_PIR_KEYWORDS	iron	66	1.90807	0.00823019	CYP24A1, CYP3A7, CYP2C19, ALOXE3, CYP2S1, CYP2D6, BBOX1, MUTYH, CH25H, ALOX12B, LTF, NOS3, NOS2, SCD5, CYP1A1, LEPREL2, CYP26A1, CYP1A2, CYP4X1, ALOX15, CYP27A1, ALOX15B, CYP2A6, CYP2A7, GUCY1B3, HBG1, STEAP1, SLC40A1, PHYHD1, CYP2F1, RSAD2, HFE, PAH, SFXN5, SLC11A1, PIR, EPX, LIAS, NTHL1, HBB, HBD, CYP19A1, ERCC2, LPO, TBXAS1, NOS1, CYP2C8, NOX1, IDO2, FADS2, IDO1, CYP4F12, HBA1, TET2, PXDNL, FR…	1.34982	0.999146	0.100091	12.0115
SP_PIR_KEYWORDS	immune response	64	1.85025	2.72726e-05	CD8A, MASP2, CD8B, TLR2, PGLYRP1, TLR3, CRCP, HLA-DMB, FCRL4, IL31RA, CLEC4E, NUDCD1, PGLYRP2, LILRA5, PGLYRP3, CFH, ERAP2, PAG1, LAIR1, HLA-DQA2, HLA-DQA1, C8B, C1QB, LILRB2, LAT2, LILRB5, LAX1, LILRB4, CD300LF, VSIG4, CLEC5A, HLA-DQB1, GPR183, C7, HLA-DRB1, HLA-DRB3, HFE, IL31, CD74, RNF125, FCN3, TAP1, HLA-DRB4, HLA-DRB5, C2, HLA-DOA, HLA-DOB, EXO1, POLR3G, POLR3K, CFB, TNFRSF13B, C4BPB, CD1A,…	1.66537	0.0230486	0.00101333	0.0422208
SP_PIR_KEYWORDS	duplication	58	1.67679	0.00162721	IGHG1, LDLR, MASP2, NFKB1, CALB1, CRYGB, PRKAR2A, CRYGD, APOE, MAPT, LTF, PRKCA, KNG1, SEMG1, VIL1, PRKCH, ACTN2, PIGR, PRKCD, PRKCB, PRKCQ, F5, F2, TFPI, CRYBA2, CRYBA1, CRYBA4, SPTB, GC, FGFR2, FGFR3, SNRPB2, RNH1, MST1, HK1, MYBL2, CDH4, CDH5, AHSG, LRG1, IGHA1, IL2RG, HRG, C2, CD5, FN1, PRB2, TAF1, IL2RA, PRB1, CFB, ABCB1, UCP1, ISL1, PLG, GCG, VWF, CALM3, SELE	1.48276	0.751522	0.03115	2.49012
SP_PIR_KEYWORDS	Lectin	56	1.61897	7.69142e-08	KLRC2, LGALS9C, REG3A, LPHN3, CD93, CLEC4E, CLEC4F, APCS, WBSCR17, SIGLEC10, CHODL, SIGLEC12, COLEC11, CLC, CLEC1A, SIGLEC1, KLRG1, SIGLEC6, KLRG2, CLEC12A, SIGLEC5, LGALS16, CD33, CLEC12B, SIGLEC7, LGALS14, CALR3, CLEC5A, KLRC1, CLEC1B, AIM1L, REG1P, GALNT6, KLRK1, SFTPA1, LMAN2, PKD1L2, PKD1L3, ZG16B, REG1B, REG1A, FCN3, CD69, FCN1, CD22, KLRF1, LMAN1L, SELP, CLEC2L, LGALS8, AIM1, CD207, CD209,…	2.05291	6.57595e-05	5.97831e-06	0.000119095
SP_PIR_KEYWORDS	cytokine	56	1.61897	7.77497e-06	IFNA21, BMP10, IL16, FAM3B, IL19, GDF5, TNFSF15, FASLG, TNFSF18, IL10, CCL3L3, IFNG, NODAL, IL22, IL20, OSM, PPBP, IFNB1, IL12B, CSF3, CXCL1, CCL1, CCL3, TNF, CXCL2, CXCL9, CCL8, IL31, CD70, PF4, CX3CL1, IL17C, LIF, IFNA2, CCL22, CCL23, IL17B, IFNA6, IL17F, IFNA8, THPO, CMTM1, IL6, IL1F10, CCL16, CCL15, TNFSF8, TNFSF10, TNFSF11, CMTM7, AREG, BMP7, IFNA16, XCL2, BMP8B, IL2	1.80338	0.00662558	0.000349814	0.0120382
SP_PIR_KEYWORDS	synapse	56	1.61897	0.000877761	SEPT3, ENAH, GABRB3, GLRA1, GRIK2, TLN2, GRIK3, GABRB1, LRRC4B, NCS1, SYT9, ITSN1, GRIN2B, GRIN2C, SV2B, CHRNA6, CHRNA1, SAMD4A, GRID1, CHRNA2, ANKS1B, GABRG2, GABRG3, GRIN2A, PSD3, PCLO, GABRR3, CBLN4, GABRR1, CHRM3, CHRM1, ERC2, UNC13C, GRASP, RAD21L1, RIMS2, AMPH, CAMK2A, GABRQ, GABRP, DTNA, GABRD, PHACTR1, GABRA4, SYT10, GABRA6, SHANK1, HOMER1, SHANK2, LIN7A, CADPS, GRIA2, RAPSN, CHRNB3, CHRN…	1.53245	0.528019	0.0224951	1.35053
SP_PIR_KEYWORDS	Proto-oncogene	54	1.56114	0.0129397	FGF6, THRB, PTTG2, PAX3, FOXO4, FES, MCF2L, CDT1, WNT1, ZFYVE19, WISP1, GFI1B, EVI2A, MYEOV, OLIG2, TPR, FGF4, RET, RUNX1T1, HMGA2, GMPS, ARHGAP26, JUN, LCK, MDM2, USP6, ELAC2, FGR, TCL1A, AKAP13, NUP214, RAC2, BCL2, NPM1, EWSR1, TLX1, MAFB, PHB, CBL, TRIM27, WHSC1, AFF1, RAD54L, DOCK4, DDX6, FCGR2B, ETS2, NTRK1, HOPX, ABL1, AGR2, RBM15, DMBT1, IL2	1.3685	0.999985	0.139706	18.2633
SP_PIR_KEYWORDS	extracellular matrix	54	1.56114	0.0302547	KERA, MMP9, NPNT, MMP26, MMP28, MMP1, WNT1, DSPP, WNT4, WNT6, SPON1, WNT10A, ZP1, ZP4, MMP19, AMBN, WNT9B, MFAP2, OTOA, DST, ADAMTS4, ADAMTSL1, ADAMTS19, ADAMTS14, ADAMTS16, COL3A1, COL28A1, COL2A1, SFTPA1, COL9A1, LAMB4, LAMB3, COL17A1, AMELX, COL27A1, COL6A3, TFF3, TECTB, WNT8B, FN1, COL4A3, HAPLN4, DMP1, NTN1, COL4A6, LAMA1, VWF, FBLN1, LAMA3, FREM1, SFTPA2, THSD4, FBLN7, WNT7A	1.30604	1	0.25557	37.855
SP_PIR_KEYWORDS	zymogen	52	1.50332	0.00342372	PGC, MMP9, MMP26, MMP28, MMP1, CASP3, MMP21, PLA2G1B, KLK11, CPA3, CELA3B, GZMA, CTRB1, MMP19, F9, PISD, F7, CTSS, MMP15, NAPSA, TPSD1, CTSW, F5, F2, CTSE, CTSC, LCT, ADAMTS4, ADAM15, ADAMTS19, ADAMTS14, ADAMTS16, TGM3, PGA3, ADAM33, ADAM30, CTRL, CPA5, KLK8, KLK2, CFB, KLK3, KLK1, CPVL, PLG, PSMB8, CASP10, GGT7, CASP14, ADAM20, TPSAB1, CPB2	1.47134	0.946726	0.0519183	5.17188
SP_PIR_KEYWORDS	egf-like domain	51	1.47441	0.0414614	NRG4, LDLR, MASP2, NPNT, NELL2, ZAN, DLK2, CSPG5, MEGF10, CD93, ADAM2, GP2, CNTNAP3, CNTNAP1, HHIP, ADAM11, MATN4, CNTNAP4, MATN1, DLL3, F9, NRXN1, F7, C8B, UMODL1, EGFL8, ADAM15, PRF1, C7, CRB1, FAT3, ADAM33, ADAM30, SELP, CUBN, ADAM29, ADAM23, CELSR1, MUC4, FBLN1, EYS, EMR1, STAB1, FBLN7, ADAM20, EMR3, AREG, EMR2, ADAM22, SELE, CLEC14A	1.29247	1	0.311507	48.0911
SP_PIR_KEYWORDS	ATP	50	1.4455	0.0839871	KIF23, ABCF2, ACVRL1, FES, PRKG1, ACVR1B, PKN3, MAT1A, PRKACB, MAP2K6, SYK, MATK, PRKCA, RET, PRKCH, PRKCG, CDK5, PRKCD, PRKCB, PRKCQ, CDKL1, MAPK4, ROR2, TXK, MVK, CDK11B, FGFR2, FGFR3, FGR, ERBB4, NEK2, SKIV2L, HK1, IGF1R, TAP1, ZAP70, FLT3, FLT4, BMX, ABCB1, CENPE, DDX6, KDR, GCK, PLK1, ATP2A3, NTRK1, ABCC2, TNK2, PGK2	1.23491	1	0.459247	74.2913
SP_PIR_KEYWORDS	palmitate	47	1.35877	0.0536551	OPRM1, AVPR2, KCNA2, NPY2R, OPRK1, LPAR3, KCNA5, EDNRB, HRH1, HTR1B, APOB, GALR1, MC1R, GRPR, NOS3, ADRA2B, SLC4A1, PAG1, GABRG2, SELP, GABRG3, GNAO1, PTGER3, HTR4, BRS3, BAALC, RGS16, NTSR1, NTSR2, KCNA10, LAT, SSTR5, RGS20, LAT2, GRIA2, LPAR6, RGS4, MC2R, LCK, RGS7, ADRA1A, GPA33, RAB38, HTR2B, NMBR, GPR12, MAP6D1	1.28616	1	0.361775	57.4257
SP_PIR_KEYWORDS	metalloprotein	45	1.30095	6.66996e-07	ENPP5, CYP24A1, ALPPL2, CYP3A7, CYP2F1, CYP2C19, CYP2S1, CYP2D6, ADH5, ADH1C, ADH6, ADH1B, PAH, ADH7, ADH1A, ALPP, MAT1A, EPX, PLA2G1B, CPA3, HBB, CYP19A1, HBD, LPO, TBXAS1, CYP1A1, CYP2C8, FADS2, CYP1A2, HBA1, CYP4F12, IDO1, SOD2, CYP4A11, ALOX15, CYP27A1, CA8, CA7, CA6, NDUFV2, CYP2A6, CA4, CYP4F3, CYP2A7, HBG1, CYP4F2, HBE1	2.11529	0.000570119	4.07336e-05	0.00103278
SP_PIR_KEYWORDS	voltage-gated channel	45	1.30095	0.000149032	KCNC2, KCNC1, KCNJ15, KCNAB1, KCNA2, CLCNKB, KCNJ10, CACNB3, KCNA5, KCNK12, TPCN1, KCNIP4, KCNK10, KCNJ1, KCNQ3, KCNK9, KCNK5, KCNE1, SCN7A, KCNQ2, KCNG4, KCNB2, CACNG6, NOX1, CACNG4, CACNG3, CACNG2, KCNV2, CACNA1S, KCNK3, CACNA2D4, KCNJ5, KCNA10, KCNJ4, CATSPER4, CYBB, KCNJ8, KCNH6, CACNA1G, KCNH7, SCN11A, CACNA1F, CACNA1D, CACNA1A, KCNH5	1.74864	0.119646	0.00454079	0.230513
SP_PIR_KEYWORDS	phosphotransferase	44	1.27204	0.0684684	FGFR2, FGFR3, FGR, DTYMK, HK1, AURKA, FES, PRKG1, ITPKA, IGF1R, PRKAR2A, PKN3, ZAP70, PRKACB, MAP2K6, MATK, SYK, PRKCA, RET, FLT3, LY6G5B, FLT4, BMX, PRKCH, PRKCG, MAPK11, CDK5, PRKCD, ATM, PRKCB, KDR, PRKCQ, CDKL1, GCK, MAPK13, PLK1, NTRK1, MAPK4, ROR2, TXK, MVK, CDK11B, TNK2, PGK2	1.27595	1	0.418089	66.6533
SP_PIR_KEYWORDS	metalloprotease	41	1.18531	0.0025213	SPG7, ADAMTS19, CNDP1, ADAMTS14, KEL, MMP9, ADAMTS16, MME, MMP26, ANPEP, MMP28, ENPEP, MMP1, CPN1, LNPEP, MMP21, CPA3, ADAM33, ADAM30, ERAP2, OMA1, STAMBP, CPA5, AGBL1, TRHDE, ADAM23, AGBL4, MMP19, OSGEPL1, MMP15, XRCC6BP1, XPNPEP2, FOLH1, AQPEP, CPXM1, ADAM20, ADAM22, PHEX, CPB2, ADAMTS4, ADAM15	1.58265	0.884494	0.0422501	3.83351
SP_PIR_KEYWORDS	vision	40	1.1564	0.000897772	KERA, NDP, MYO7A, RORB, NR2E3, OPN1SW, CNGB3, CRX, CRYGD, CRB1, SLC24A2, ARR3, RGR, USH2A, CDH23, RS1, SPATA7, GUCA1B, GNAT1, GUCA1A, AIPL1, CLRN1, CDHR1, MYO3B, BFSP2, ALMS1, PCDH15, KCNV2, PDE6G, VSX1, GPR98, CNGA1, GUCY2D, CACNA2D4, EYS, LRAT, PDC, USH1C, CA4, CACNA1F	1.67735	0.536032	0.0223333	1.38112
SP_PIR_KEYWORDS	heme	39	1.12749	8.59708e-05	CYP24A1, CYP2F1, CYP3A7, CYP2C19, CYP2S1, CYP2D6, EPX, NOS3, NOS2, HBB, CYP19A1, HBD, LPO, NOS1, TBXAS1, CYP1A1, CYP2C8, NOX1, IDO2, FADS2, CYP26A1, CYP1A2, HBA1, CYP4F12, IDO1, PXDNL, FRRS1, CYP4X1, CYP4A11, CYP7B1, CYBB, CYP27A1, CYP2A6, HBG1, GUCY1B3, CYP2A7, CYP4F3, CYP4F2, HBE1	1.8787	0.0708715	0.00293601	0.133035
SP_PIR_KEYWORDS	chromosomal protein	37	1.06967	0.0118504	ITGB3BP, CLSPN, HMGB1, HMGB3, HMGN2, XRCC6, H2AFB2, KIF2C, HIST2H2AB, CDCA8, FANCI, HJURP, HIST2H2AC, HIST1H2BJ, H1FOO, PINX1, HIST1H2BA, CENPO, CENPN, HIST1H1E, CENPM, TADA2A, CENPQ, CENPF, BIRC5, HMGA2, RAD50, CENPI, TNP2, CENPH, PRDM9, RIF1, APITD1, FANCD2, HIST1H3B, SUPT16H, HIST1H3D, HIST1H2AM, HIST1H3F, CORT, HIST1H2AL	1.48735	0.999963	0.132	16.8554
SP_PIR_KEYWORDS	plasma	36	1.04076	1.91453e-06	GC, CRP, APOC1, MST1, APOC2, AHSG, TTR, APOB, APOA2, FGA, LRG1, APOE, FGB, SERPINA6, PTH, APOC3, FCN1, C2, FN1, KNG1, APCS, CFB, F9, C4BPB, F7, PLG, AFP, C1QB, VWF, C8B, AFM, F5, SERPINF2, F2, SERPIND1, ORM2	2.2563	0.00163559	9.6285e-05	0.00296443
SP_PIR_KEYWORDS	postsynaptic cell membrane	36	1.04076	0.000120092	GABRB3, GLRA1, GRIK2, GRIK3, GABRB1, NCS1, GRIN2B, GRIN2C, CHRNA6, CHRNA1, GABRQ, GABRP, CHRNA2, GRID1, GABRD, GABRG2, ANKS1B, GABRG3, GABRA4, GABRA6, PSD3, GRIN2A, SHANK1, HOMER1, SHANK2, LIN7A, GABRR3, GABRR1, CHRM3, GRIA2, RAPSN, CHRM1, CHRNB3, CHRND, CHRNB2, GRASP	1.9076	0.0975885	0.00394162	0.18579
SP_PIR_KEYWORDS	G protein-coupled receptor	36	1.04076	0.000378133	OPRM1, C3AR1, AVPR2, GPR183, MCHR2, GPR85, ADORA2A, OPRK1, MKNK2, CXCR1, FPR3, CXCR2, GPR68, OPN1SW, S1PR3, HTR1B, P2RY4, CXCR4, P2RY1, MAS1L, ADRA2B, HTR1F, C5AR1, HTR4, OR7A5, BRS3, NTSR1, OR10J1, SSTR5, CHRM3, LPAR6, CHRM1, MC2R, CCR2, HTR2B, NMBR	1.80893	0.27629	0.010721	0.583904
SP_PIR_KEYWORDS	potassium	36	1.04076	0.001929	KCNC2, KCNC1, KCNJ15, FXYD2, KCNAB1, KCNA2, KCNK18, KCNJ10, KCNA5, KCNK12, TTL, KCNIP4, KCNK10, KCNJ1, KCNK9, KCNQ3, MAT1A, SLC24A3, SLC24A2, KCNK5, KCNE1, KCNQ2, KCNG4, SLC12A8, SLC12A1, ATP4B, KCNB2, KCNV2, KCNK3, KCNJ5, KCNA10, KCNJ4, KCNJ8, KCNH6, KCNH7, KCNH5	1.66537	0.80812	0.0352524	2.94551
SP_PIR_KEYWORDS	motor protein	36	1.04076	0.0044338	KIF23, DNAH11, MYL7, KIF22, MYL4, KIF27, DNAH14, DNAH17, MYO7A, MYL1, DNAH3, DNAH2, DNAH7, DNAH6, KIF2C, DNAI1, KIF21A, MYO5B, KIF13B, KIF14, KIF3B, KIF5A, KIF17, MYO3B, KIF18A, MYO1G, CENPE, MYO1H, MYH8, KIF1A, MYO16, KIF19, MYH13, MYO19, MYH7B, KIF20A	1.58967	0.977614	0.0634063	6.64923
SP_PIR_KEYWORDS	potassium transport	34	0.982943	0.0014235	KCNC2, KCNC1, KCNJ15, FXYD2, KCNAB1, KCNA2, KCNK18, KCNJ10, KCNA5, KCNK12, KCNIP4, KCNK10, KCNJ1, KCNK9, KCNQ3, SLC24A3, SLC24A2, KCNK5, KCNE1, KCNQ2, KCNG4, SLC12A8, SLC12A1, ATP4B, KCNB2, KCNV2, KCNK3, KCNJ5, KCNA10, KCNJ4, KCNJ8, KCNH6, KCNH7, KCNH5	1.72329	0.704167	0.0292695	2.18158
SP_PIR_KEYWORDS	SH2 domain	32	0.925123	0.00309272	FGR, STAT5B, FES, BTK, SH2D4B, SHD, SH2D5, GRAPL, SH2D6, ZAP70, SHC3, PIK3R3, SH2D1B, SYK, MATK, ITK, PTPN6, VAV3, SOCS3, CBL, BMX, SOCS7, SH2D2A, CBLC, SH2D3C, SH2D3A, LCK, RIN1, TXK, ABL1, GRAP2, ABL2	1.68037	0.929233	0.0478606	4.68301
SP_PIR_KEYWORDS	deafness	31	0.896213	0.00105832	EDN3, FGFR3, THRB, NDP, MYO7A, COL2A1, PAX3, ATP6V1B1, ESPN, COL9A1, EDNRB, DSPP, TYR, KCNE1, USH2A, ERCC2, CDH23, SOX10, CLRN1, LRTOMT, ALMS1, PCDH15, BCS1L, HGF, NLRP3, GPR98, TIMM8A, GJB2, EYA1, USH1C, OTOA	1.80692	0.595598	0.0248349	1.62622
SP_PIR_KEYWORDS	gpi-anchor	31	0.896213	0.0345882	ALPPL2, RTN4RL1, PRND, CD52, ALPP, ART4, CD48, RGMA, GPC2, FOLR2, CD177, GP2, LY6H, VNN1, CEACAM6, TREH, TECTB, FCGR3B, NTNG1, LY6K, XPNPEP2, CD58, CNTN1, NRN1L, CA4, CNTN4, OMG, OTOA, CD14, GFRA2, GFRA3	1.43407	1	0.276473	42.0186
SP_PIR_KEYWORDS	growth factor	31	0.896213	0.0548022	FGF6, CXCL1, CSF3, FGF19, FGF18, BMP10, NRG4, FGF17, GDF5, FGF16, FGF11, MST1, FGF13, FGF12, MDK, GDNF, MACC1, LIF, TYMP, PSIP1, PDGFD, FGF4, IL6, NODAL, HGF, PPBP, INHBC, AREG, BMP7, BMP8B, IL2	1.37933	1	0.365305	58.2178
SP_PIR_KEYWORDS	microsome	30	0.867303	0.00566625	CYP2F1, CYP3A7, CYP2C19, CYP2S1, CYP2D6, TCL1A, TAPBP, FMO1, FMO2, FMO3, ACSL3, ACSL6, CYP1A1, CYP2C8, CYP26A1, CYP4F12, CYP1A2, AADAC, CYP4X1, CYP4A11, CYP7B1, UGT2B11, HSD11B2, CYP2A6, UGT2B4, CYP4F3, CYP2A7, CYP4F2, UGT2B10, UGT2B15	1.64966	0.992237	0.07537	8.42265
SP_PIR_KEYWORDS	tyrosine-protein kinase	30	0.867303	0.0111213	FGFR2, FGFR3, ERBB4, FGR, EPHA10, FES, EPHB4, EPHB2, BTK, IGF1R, ZAP70, MAP2K6, SYK, MATK, ITK, RET, FLT3, FLT4, BMX, KDR, EPHA7, EPHA6, EPHA8, NTRK1, LCK, ROR2, TXK, TNK2, ABL1, ABL2	1.57535	0.99993	0.126001	15.9004
SP_PIR_KEYWORDS	Symport	30	0.867303	0.0111213	SLC5A5, SLC38A3, SLC5A4, SLC15A1, SLC6A1, SLC6A2, SLC6A20, SLC5A1, SLC6A3, SLC16A12, SLC1A3, SLC24A3, SLC23A2, SLC24A2, SLC12A8, SLC12A1, SLC6A11, SLC6A13, SLC34A1, SLC6A14, SLC6A15, SLC6A18, SLC10A1, SLC17A3, SLC6A7, SLC17A4, SLC13A1, SLC5A6, SLC5A7, SLC5A12	1.57535	0.99993	0.126001	15.9004
SP_PIR_KEYWORDS	Monooxygenase	28	0.809483	0.000147389	CYP24A1, CYP2F1, CYP3A7, CYP2C19, CYP2S1, CYP2D6, PAH, KMO, TYR, FMO1, FMO2, CH25H, FMO3, CYP19A1, TBXAS1, CYP1A1, CYP2C8, CYP26A1, CYP4F12, CYP1A2, CYP4X1, CYP4A11, CYP7B1, CYP27A1, CYP2A6, CYP4F3, CYP2A7, CYP4F2	2.09239	0.118409	0.00465679	0.227975
SP_PIR_KEYWORDS	dna replication	28	0.809483	0.00127071	DBF4, POLA1, POLA2, MCM10, CDT1, PRIM1, CDC45, STRA8, POLE2, GINS1, GINS2, CCDC88A, POLH, DTL, GINS4, POLE, LIG3, MCM2, MCM4, C10ORF2, RFC5, RFC3, RFC4, RFC1, POLD1, SUPT16H, CHTF18, CHAF1B	1.85461	0.662824	0.028955	1.94958
SP_PIR_KEYWORDS	lipid-binding	28	0.809483	0.00219045	STAR, FFAR2, PAQR8, SEC14L3, PAQR5, PGR, SERPINA6, STARD6, PITPNC1, SULT1E1, EPN3, AR, FABP12, ESR1, ESR2, PLEKHA4, CADPS, PLEKHA3, PITPNM2, FABP1, NR5A2, FABP7, PMP2, FABP5, PLEKHA2, SH3GL2, FABP6, NR5A1	1.79347	0.846628	0.0391061	3.33844
SP_PIR_KEYWORDS	nuclease	27	0.780572	0.033471	ELAC2, MRE11A, RNASEH1, RAG2, LOC81691, ISG20, RNASE11, RNASE7, SETMAR, RNASE8, TSEN2, ERCC4, FEN1, ZC3H12D, EXO1, EXOSC8, RNASE1, RNASE3, EXOSC7, EXOSC5, EXD3, EXOSC3, RNASEH2A, DNASE2, HARBI1, POLD1, TDP1	1.48469	1	0.273752	40.9709
SP_PIR_KEYWORDS	protease inhibitor	27	0.780572	0.0372308	CSTL1, SERPINA11, SERPINA12, SPINK2, COL28A1, COL6A3, SERPINB12, SERPINB13, PI15, WFDC10A, KNG1, CST2, BIRC5, R3HDML, SERPINB9, CST9, CARD16, SERPINF2, CST7, CARD18, TFPI, SERPINB2, SERPINB4, CSTA, SERPINB3, SERPIND1, WFDC5	1.47082	1	0.289278	44.428
SP_PIR_KEYWORDS	chromoprotein	26	0.751662	1.36042e-05	CYP24A1, CYP2F1, CYP3A7, CYP2C19, CYP2D6, OPN1SW, EPX, IGHA1, HBB, HBD, CYP19A1, LPO, TBXAS1, CYP1A1, CYP2C8, FADS2, HBA1, CYP1A2, CYP4A11, CYP27A1, CYP2A6, HBG1, CYP4F3, CYP2A7, CYP4F2, HBE1	2.44433	0.0115643	0.000581416	0.0210629
SP_PIR_KEYWORDS	calcium transport	26	0.751662	0.00355892	CALHM1, CACNB3, TPCN1, SLC24A3, SLC24A2, TRPV5, TRPM3, TRPM6, SLC8A2, TRPC5, CACNG6, CACNG4, CACNG3, CACNG2, CACNA1S, ITPR1, TRPM2, CACNA2D4, CATSPER4, ATP2C2, BSPRY, ATP2A3, CACNA1G, CACNA1F, CACNA1D, CACNA1A	1.78292	0.952561	0.052979	5.37089
SP_PIR_KEYWORDS	hormone	25	0.722752	0.0100272	CSH1, INSL3, RETNLB, CGA, UTS2, INSL4, CCK, ADCYAP1, TTR, SCT, RLN1, IAPP, RLN3, RLN2, PTH, THPO, ADIPOQ, GCG, TOR2A, RETN, APITD1, INHBC, CRH, GHRL, CORT, FSHB	1.67494	0.999819	0.119014	14.448
SP_PIR_KEYWORDS	collagen	25	0.722752	0.0288748	MSR1, COL3A1, COL28A1, COL2A1, SFTPA1, MMP1, C1QTNF9, C1QTNF7, COL9A1, COL17A1, FCN3, COL27A1, C1QTNF2, FCN1, COL6A3, COL4A3, OTOL1, COLEC11, ADIPOQ, COL4A6, C1QB, SFTPA2, COL24A1, EDA, COL20A1	1.53389	1	0.247741	36.4715
SP_PIR_KEYWORDS	heterodimer	25	0.722752	0.0671035	HLA-DQB1, CGA, HNF1A, HLA-DRB1, CD8B, HLA-DRB3, PPARG, ITGAX, HLA-DRB4, HLA-DRB5, GUCY1A3, HLA-DOA, FN1, IL2RA, GGTLC2, CD1A, HGF, HLA-DQA2, CD1E, HLA-DQA1, C1QB, CYBB, GTF2F2, GUCY1B3, IL12B, SPTB	1.41475	1	0.414352	65.8887
SP_PIR_KEYWORDS	chemotaxis	24	0.693842	0.00156036	CCL1, C3AR1, CCL3, CMTM1, C5AR1, IL16, CXCL2, CXCR1, CCL8, PF4, CXCR2, FPR3, CCL16, CCL15, AZU1, TYMP, CCL22, CCL23, PPBP, CCL3L3, CMTM7, SERPIND1, ROBO3, XCL2	1.94293	0.736881	0.0312893	2.38896
SP_PIR_KEYWORDS	pyroglutamic acid	23	0.664932	1.50781e-06	IGHG1, REG1P, CRP, COL3A1, SPINK2, COL2A1, COL9A1, REG1B, APOA2, REG1A, FGB, COL6A3, IFNG, RLN2, PIP, FN1, PRB2, KNG1, PRB1, HGF, C1QB, CA6, CSN3, ORM2, SMR3B	2.91439	0.00128835	8.59416e-05	0.00233468
SP_PIR_KEYWORDS	potassium channel	23	0.664932	0.0101872	KCNC2, KCNC1, KCNB2, KCNA2, KCNK18, KCNA5, KCNV2, KCNK12, KCNIP4, KCNK3, KCNK10, KCNA10, KCNJ4, KCNK9, KCNQ3, KCNN3, KCNK5, KCNH6, KCNE1, KCNH7, KCNQ2, KCNG4, KCNH5	1.71875	0.999842	0.117563	14.6619
SP_PIR_KEYWORDS	liver	22	0.636022	0.000507244	GC, HNF1B, HNF1A, CYP2S1, COL3A1, CRP, ALDOB, APOC1, GJB1, AHSG, TTR, ARG1, APOA2, APOB, GCK, FGA, MAT1A, FGB, F2, APOC3, CYP4F2, ORM2	2.17345	0.351961	0.0138962	0.782543
SP_PIR_KEYWORDS	Pyrrolidone carboxylic acid	21	0.607112	0.00718086	KNG1, IGHG1, SEMG1, REG1P, CRP, SPINK2, CCL8, HGF, C1QB, APOA2, REG1B, REG1A, H6PD, FGB, RLN2, IFNG, COL6A3, PIP, ORM2, CEACAM1, FN1, SMR3B	1.82693	0.997892	0.0917884	10.5589
SP_PIR_KEYWORDS	neurotransmitter receptor	20	0.578202	0.00223853	GABRG2, GABRA4, GABRB3, GRIK2, GRIK3, GABRB1, HTR4, HTR1B, GABRR1, CHRM3, GRIA2, GRIN2B, CHRM1, CHRNB3, ADRA1A, CHRND, CHRNB2, CHRNA1, HTR2B, HTR1F	2.04519	0.852819	0.0391323	3.41053
SP_PIR_KEYWORDS	calcium channel	20	0.578202	0.00524571	CALHM1, TRPM3, TRPM6, TRPC5, CACNG6, CACNG4, CACNG3, CACNB3, CACNG2, CACNA1S, ITPR1, TRPM2, TPCN1, CACNA2D4, CATSPER4, TRPV5, CACNA1G, CACNA1F, CACNA1D, CACNA1A	1.91108	0.988856	0.0710678	7.8211
SP_PIR_KEYWORDS	kinetochore	20	0.578202	0.00768633	CENPO, CENPN, CENPM, NEK2, SGOL2, TP53BP1, KNTC1, CENPF, AHCTF1, CASC5, NUP85, NDC80, CENPE, CENPH, SPC24, KIF2C, MAD2L1, PLK1, SKA3, PINX1	1.85041	0.998636	0.0965146	11.2614
SP_PIR_KEYWORDS	antibiotic	20	0.578202	0.0178943	DCD, RNASE3, DEFB125, PGLYRP1, DEFB126, DEFB106B, DEFB127, S100A12, AZU1, HTN1, BPI, PPBP, DEFA6, RNASE7, DEFA5, SPAG11B, HIST1H2BJ, PGLYRP3, DEFB118, LTF	1.71435	1	0.179569	24.3903
SP_PIR_KEYWORDS	Antimicrobial	20	0.578202	0.0278012	DCD, RNASE3, DEFB125, PGLYRP1, DEFB126, DEFB106B, DEFB127, S100A12, AZU1, HTN1, BPI, PPBP, DEFA6, RNASE7, DEFA5, SPAG11B, HIST1H2BJ, PGLYRP3, DEFB118, LTF	1.64191	1	0.242013	35.3753
SP_PIR_KEYWORDS	lipid transport	19	0.549292	0.0140552	SPNS3, LDLR, STAR, APOC1, APOC2, ABCG1, APOL2, APOL3, APOA2, APOB, LPA, STARD6, APOE, APOC4, APOC3, CETP, PITPNC1, OSBPL11, APOL6	1.78624	0.999994	0.149019	19.6819
SP_PIR_KEYWORDS	chloride	19	0.549292	0.0813913	GABRD, GABRG2, GABRG3, FXYD3, SLC12A8, GLRA1, GABRA4, GABRB3, GABRA6, GABRB1, CLCNKB, CFTR, GABRR3, SLC26A3, BEST3, GABRR1, CTSC, GABRQ, GABRP	1.47663	1	0.453858	73.1397
SP_PIR_KEYWORDS	diabetes mellitus	18	0.520382	0.00137573	HNF1B, HNF1A, ZFP57, PPARG, ALMS1, UCP1, PDX1, ADIPOQ, RETN, CLPS, GCK, SLC2A4, UCP3, HNF4A, NEUROD1, SLC30A8, ABCC8, AGPAT2	2.2323	0.691817	0.0289978	2.10911
SP_PIR_KEYWORDS	heparin-binding	18	0.520382	0.0441568	FGFR2, C6ORF25, CCL8, PF4, CCL15, MDK, AZU1, APOB, CCL23, RPL22, APOE, RSPO3, LIPG, FBLN7, HRG, SERPIND1, FN1, FGF4	1.61413	1	0.320318	50.3059
SP_PIR_KEYWORDS	hydroxylation	18	0.520382	0.0900893	KNG1, COL4A3, MASP2, COL3A1, F9, COL2A1, CELSR1, SFTPA1, F7, ADIPOQ, COL4A6, COL9A1, C1QB, COL17A1, FCN3, COL6A3, SFTPA2, HIF3A	1.47772	1	0.47304	76.8189
SP_PIR_KEYWORDS	pharmaceutical	17	0.491472	0.00176765	CSF3, SOCS3, CXCL2, IL1RN, F9, F7, FOXO4, ADIPOQ, GCG, LIF, IFNA2, IFNB1, F2, IFNG, BMP7, FSHB, IL2	2.25203	0.77968	0.0330563	2.70228
SP_PIR_KEYWORDS	sulfation	17	0.491472	0.00298919	C3AR1, CCK, C5AR1, F9, ANPEP, AFP, HTN1, F5, CXCR4, SERPINF2, CCR2, ROR2, SCG5, MFAP2, SERPIND1, CHGB, FN1	2.15412	0.922663	0.0471464	4.52963
SP_PIR_KEYWORDS	tyrosine-specific protein kinase	17	0.491472	0.00483578	FGFR2, RET, FGFR3, FGR, FLT3, FLT4, BMX, FES, KDR, IGF1R, NTRK1, ZAP70, ROR2, TXK, TNK2, SYK, MATK	2.06436	0.984151	0.0678372	7.23115
SP_PIR_KEYWORDS	Antiviral defense	17	0.491472	0.0555597	POLR3G, IFNA21, POLR3K, CRCP, RSAD2, APOBEC3G, POLR3A, ZNF175, IFNA2, IFNB1, IFNA6, IFNG, IFNA8, IFNA16, MX1, MX2, DMBT1	1.59822	1	0.366673	58.7333
SP_PIR_KEYWORDS	Endonuclease	17	0.491472	0.0712408	EXO1, RNASE1, ELAC2, RNASE3, MRE11A, RNASEH1, RAG2, RNASEH2A, DNASE2, RNASE11, RNASE7, RNASE8, SETMAR, TSEN2, ERCC4, FEN1, ZC3H12D	1.54827	1	0.425522	68.1574
SP_PIR_KEYWORDS	surface antigen	16	0.462561	0.00298226	SELP, CD8A, CD3E, CD8B, KEL, MME, CD70, CD40, CD1E, TNFSF8, CD163, CD48, FOLH1, CD33, CD58, CEACAM1	2.22049	0.922202	0.0479221	4.51934
SP_PIR_KEYWORDS	autophosphorylation	16	0.462561	0.0145889	PRKCA, FGFR2, FGFR3, FGR, LY6G5B, FLT4, PRKCH, PRKCG, FES, PRKG1, PRKCB, PRKCQ, IGF1R, PRKAR2A, NTRK1, SYK	1.90328	0.999997	0.152389	20.3525
SP_PIR_KEYWORDS	serine proteinase	16	0.462561	0.0347027	CELA3B, KLK2, GZMA, KLK3, MASP2, CFB, CTRB1, F9, KLK1, F7, PLG, LPA, F2, C2, TPSAB1, CTRL	1.72705	1	0.274761	42.125
SP_PIR_KEYWORDS	chloride channel	16	0.462561	0.0467307	GABRD, GABRG2, GABRG3, FXYD3, GLRA1, GABRA4, GABRB3, GABRA6, GABRB1, CLCNKB, CFTR, BEST3, GABRR3, GABRR1, GABRQ, GABRP	1.66537	1	0.330458	52.3379
SP_PIR_KEYWORDS	centromere	15	0.433651	0.00292274	ITGB3BP, CENPO, CENPN, NEK2, SGOL2, CENPQ, CENPE, BIRC5, CENPI, CBX5, KIF2C, CDCA8, APITD1, HJURP, OIP5, CORT	2.30084	0.918129	0.0478862	4.43106
SP_PIR_KEYWORDS	alternative promoter usage	15	0.433651	0.0227816	TCF7, PTPRE, IL16, ADAMTS14, GZMA, TP63, NRXN1, PIN4, TP73, HNF4A, SPEG, RAPGEF4, TJP2, RDM1, FABP6	1.86025	1	0.209086	30.011
SP_PIR_KEYWORDS	retinitis pigmentosa	15	0.433651	0.0227816	CLRN1, MYO7A, PCDH15, NR2E3, CNGA1, GPR98, CRX, EYS, CRB1, USH1C, CA4, RGR, USH2A, CDH23, SPATA7	1.86025	1	0.209086	30.011
SP_PIR_KEYWORDS	meiosis	15	0.433651	0.0227816	EXO1, NEK2, SGOL2, MRE11A, MAEL, SYCP1, RAD50, MEI1, REC8, PRDM9, STRA8, PIWIL3, DMC1, H1FOO, TDRD1	1.86025	1	0.209086	30.011
SP_PIR_KEYWORDS	sushi	15	0.433651	0.0875839	C7, SELP, IL2RA, MASP2, CFB, CSMD3, C4BPB, SEZ6L, CFHR4, FBLN7, CFH, IL15RA, C2, SEZ6, SELE	1.56128	1	0.468475	75.8107
SP_PIR_KEYWORDS	electron transfer	14	0.404741	0.0752895	CYP3A7, CYP2F1, CYP1A1, CYP2C19, CYP2C8, CYP2D6, CYP1A2, CYP4A11, CYP27A1, CYP2A6, COX6A1, CYP4F3, CYP2A7, CYP19A1	1.63206	1	0.438384	70.2402
SP_PIR_KEYWORDS	blood coagulation	13	0.375831	0.0626017	KNG1, F9, PF4, F7, PLG, VWF, FGA, F5, FGB, F2, P2RY1, TFPI, SERPIND1	1.72214	1	0.394974	63.2488
SP_PIR_KEYWORDS	ectodermal dysplasia	12	0.346921	0.00103352	FGFR2, WNT10A, MSX1, KRT6B, FGFR3, PKP1, PVRL1, TP63, EDAR, EDA, KRT85, GJB2	2.91439	0.586923	0.0249442	1.5884
SP_PIR_KEYWORDS	gap junction	12	0.346921	0.00156172	GJD2, GJA10, GJA8, GJD4, PANX1, GJB7, PANX2, GJA5, GJC3, GJB1, GJA3, GJB2	2.79782	0.737187	0.0305991	2.39102
SP_PIR_KEYWORDS	heparin binding	12	0.346921	0.00229136	FGFR2, LAMA1, BPI, HPSE2, RPL22, TFPI, HRG, PF4, IL12B, MDK, FGFBP1, FN1	2.69021	0.859334	0.0392373	3.4897
SP_PIR_KEYWORDS	neurotransmitter transport	12	0.346921	0.0415026	SLC32A1, SLC6A1, SLC6A7, SLC6A11, SLC6A2, SLC6A3, SLC6A13, SLC18A2, SLC6A15, SV2B, SLC18A1, SLC6A18	1.89042	1	0.30914	48.1257
SP_PIR_KEYWORDS	intestine	11	0.318011	0.0041187	GCG, APOA2, APOB, CCK, APOC3, APOC1, TFF3, VIPR1, VIPR2, LCT, FABP6	2.67153	0.970659	0.0600306	6.19068
SP_PIR_KEYWORDS	hydroxyproline	11	0.318011	0.0891667	KNG1, C1QB, COL4A3, COL9A1, COL6A3, COL3A1, SFTPA2, COL2A1, SFTPA1, ADIPOQ, COL4A6	1.73288	1	0.472087	76.4523
SP_PIR_KEYWORDS	Hearing	10	0.289101	0.0243678	CLRN1, MYO7A, USH1C, LRTOMT, PCDH15, OTOA, USH2A, ESPN, CDH23, GJB2	2.24184	1	0.219755	31.7495
SP_PIR_KEYWORDS	acute phase	10	0.289101	0.0483582	REG3A, IL6, SAA2, CFB, SERPINF2, F2, CRP, ORM2, CD163, FN1	2.00993	1	0.337312	53.5825
SP_PIR_KEYWORDS	laminin egf-like domain	10	0.289101	0.0589428	LAMA1, LAMB4, LAMB3, LAMA3, STAB1, NTNG1, NTN5, CELSR1, NTN1, USH2A	1.94293	1	0.379069	60.9638
SP_PIR_KEYWORDS	extracellular protein	10	0.289101	0.0709037	REG3A, IL6, AFM, CD8A, CD8B, SERPINF2, IL1RN, C4BPB, AREG, HLA-DOA	1.88025	1	0.426761	67.9779
SP_PIR_KEYWORDS	carboxypeptidase	10	0.289101	0.0842631	CPA5, FOLH1, AGBL1, CNDP1, AGBL4, CPXM1, CPA3, CPVL, CPB2, CPN1	1.8215	1	0.457675	74.4109
SP_PIR_KEYWORDS	pancreas	9	0.260191	0.00636561	GCG, REG3A, REG1B, RNASE1, CLPS, REG1A, GCK, REG1P, PLA2G1B, KLK1	2.91439	0.995746	0.0830172	9.41493
SP_PIR_KEYWORDS	thiol protease inhibitor	9	0.260191	0.0321302	KNG1, CSTL1, CST9, CARD16, CST7, CARD18, CST2, BIRC5, CSTA	2.28083	1	0.266735	39.6902
SP_PIR_KEYWORDS	steroid-binding	8	0.231281	0.0077389	PGR, AR, SERPINA6, ESR1, PAQR8, SULT1E1, ESR2, PAQR5	3.10869	0.998696	0.095745	11.3342
SP_PIR_KEYWORDS	erythrocyte	8	0.231281	0.042579	KEL, GYPA, HBG1, HBA1, HBE1, HBB, SPTB, HBD	2.33152	1	0.313251	49.0205
SP_PIR_KEYWORDS	usher syndrome	7	0.202371	0.00132543	CLRN1, MYO7A, USH1C, PCDH15, USH2A, GPR98, CDH23	4.5335	0.678254	0.0286581	2.03272
SP_PIR_KEYWORDS	antiviral	7	0.202371	0.0217766	IFNA2, IFNA21, IFNB1, IFNA6, IFNG, IFNA8, IFNA16	2.91439	1	0.202922	28.8881
SP_PIR_KEYWORDS	lipid binding	7	0.202371	0.0732481	APOB, LPA, CRABP1, APOE, APOC2, FABP1, NR2F2	2.26675	1	0.431957	69.2064
SP_PIR_KEYWORDS	fusion protein	7	0.202371	0.0921329	RET, NTRK1, GYPA, RUNX1T1, AFF1, ABL1, TPR	2.14745	1	0.478332	77.6121
SP_PIR_KEYWORDS	atherosclerosis	6	0.173461	0.0101218	APOB, LPA, APOE, RSAD2, CETP, ABCA1	3.88586	0.999833	0.118439	14.5745
SP_PIR_KEYWORDS	leber congenital amaurosis	6	0.173461	0.0274782	AIPL1, CRB1, CEP290, SPATA7, CRX, GUCY2D	3.17934	1	0.241952	35.0421
SP_PIR_KEYWORDS	blood	6	0.173461	0.0274782	HBG1, HBA1, HBE1, HBB, PLG, HBD	3.17934	1	0.241952	35.0421
SP_PIR_KEYWORDS	vldl	6	0.173461	0.0405874	APOB, APOE, APOC3, APOC1, APOC2, LSR	2.91439	1	0.30859	47.3534
SP_PIR_KEYWORDS	Waardenburg syndrome	5	0.14455	0.0194928	EDN3, SOX10, EDNRB, TYR, PAX3	4.16342	1	0.185561	26.2736
SP_PIR_KEYWORDS	phorbol ester binding	5	0.14455	0.0194928	PRKCA, PRKCQ, PRKCH, PRKCD, PRKCB	4.16342	1	0.185561	26.2736
SP_PIR_KEYWORDS	oxygen carrier	5	0.14455	0.0337507	HBG1, HBA1, HBE1, HBB, HBD	3.64299	1	0.27318	41.2349
SP_PIR_KEYWORDS	hirschsprung disease	5	0.14455	0.0526539	EDN3, SOX10, EDNRB, RET, GDNF	3.23822	1	0.358976	56.7229
SP_PIR_KEYWORDS	immunoglobulin c region	5	0.14455	0.0526539	IGHG1, IGHA1, IGHA2, IGKC, IGLV3-21	3.23822	1	0.358976	56.7229
SP_PIR_KEYWORDS	transport protein	5	0.14455	0.0761491	ABCF2, CRABP1, SLC23A2, SLC5A1, SLC5A7	2.91439	1	0.439431	70.6657
SP_PIR_KEYWORDS	asthma	3	0.0867303	0.0781425	DPP10, ADAM33, MUC7	5.82879	1	0.442668	71.6306
SMART	SM00409:IG	97	2.80428	3.02356e-06	GPR125, CADM2, C6ORF25, CD48, DSCAM, TIMD4, PTPRS, PTPRT, PDCD1LG2, IGSF6, LILRB2, IGSF5, SIRPD, SIRPG, VSIG2, VSIG1, HEPACAM, LILRB5, CD33, LILRB4, PDGFRL, IGSF3, HHLA2, CD300LF, VSIG4, KIR3DL1, KIR2DL4, ADAMTSL1, FGFR3, PVRL1, HAVCR2, KIR2DS2, SLAMF6, KIR2DS4, KDR, BTLA, FCAR, CD300A, NTRK1, CD58, CD274, CD8A, CD8B, MYBPC3, SIRPB2, LSR, FCRL5, FCRL4, FCRL3, CD96, SEMA3D, CEACAM6, ESAM, FCGR3A, …	1.55699	0.00128419	0.00128419	0.00425439
SMART	SM00408:IGc2	51	1.47441	0.0280604	CADM2, MYBPC3, LRRC4B, FCRL5, FCRL4, FCRL3, LILRA5, ROBO4, CEACAM6, ESAM, ROBO3, UNC5C, KIRREL2, CEACAM1, DSCAM, CD3E, SDK2, SIGLEC10, PTPRS, SIGLEC12, SIGLEC1, VSIG2, VSIG1, SIGLEC6, HEPACAM, SIGLEC5, SIGLEC7, CNTN1, ROR2, GPA33, CNTN4, IL12B, VSIG4, DCC, FGFR2, ADAMTSL1, FGFR3, IGFBPL1, LINGO2, LINGO4, SPEG, MYBPH, CD22, HAPLN4, PTPRD, ALPK3, FLT4, PXDNL, KDR, NPHS1, GPR116	1.31778	0.999994	0.553543	33.0005
SMART	SM00060:FN3	49	1.41659	0.0168616	IL27RA, MYBPC3, IL31RA, TRIM46, TRIM42, ROBO4, CSF3R, ROBO3, USH2A, DSCAM, RIMBP3, SDK2, LIFR, PTPRS, PTPRT, UMODL1, IL20RB, ANKFN1, CNTN1, CNTN4, IL12B, DCC, CRLF2, EPHA10, FNDC8, EPHB4, FNDC7, EPHB2, IL12RB2, IGF1R, FNDC5, EPHB6, SPEG, MYBPH, COL6A3, IL2RG, FN1, PTPRB, PHYHIPL, PTPRC, PTPRD, PTPRZ1, EPHA7, EPHA6, PRLR, EPHA8, NPHS1, EPOR, COL20A1	1.36606	0.999274	0.514574	21.2809
SMART	SM00219:TyrKc	35	1.01185	0.00546913	FGFR2, FGFR3, ERBB4, FGR, EPHA10, FES, EPHB4, BTK, EPHB2, IGF1R, EPHB6, ZAP70, MLKL, MATK, SYK, ITK, RET, NIN, FLT3, FLT4, BMX, GSG2, KDR, EPHA7, EPHA6, EPHA8, NTRK1, LCK, TNNI3K, ROR2, TXK, TNK2, ABL1, ABL2, NEK6	1.57113	0.902778	0.372588	7.42655
SMART	SM00252:SH2	31	0.896213	0.0216767	FGR, STAT5B, FES, BTK, SH2D4B, SHD, SH2D5, GRAPL, SH2D6, ZAP70, SHC3, PIK3R3, SH2D1B, SYK, MATK, ITK, PTPN6, VAV3, SOCS3, BMX, SOCS7, SH2D2A, CBLC, SH2D3C, SH2D3A, LCK, RIN1, TXK, ABL1, GRAP2, ABL2	1.47933	0.99991	0.511519	26.5356
SMART	SM00034:CLECT	30	0.867303	0.000298395	KLRC2, REG1P, KLRK1, SFTPA1, PKD1L2, PKD1L3, REG3A, REG1B, REG1A, CD93, CLEC4E, CD69, KLRF1, SELP, CLEC2L, CHODL, COLEC11, CLEC1A, KLRG1, CD207, CLEC12A, KLRG2, CD209, FREM1, SFTPA2, CLEC12B, CLEC7A, CLEC5A, SELE, CLEC14A, KLRC1, CLEC1B	1.93791	0.119123	0.0614493	0.419056
SMART	SM00020:Tryp_SPc	29	0.838393	0.0926541	MASP2, MST1, AZU1, LPA, KLK12, KLK11, KLK10, PRSS33, C2, TMPRSS12, CTRL, KLK8, CELA3B, KLK2, GZMA, CFB, KLK3, CTRB1, F9, KLK1, F7, HGF, TPSD1, TMPRSS6, PLG, F2, TMPRSS11A, PRSS42, TPSAB1	1.32424	1	0.771412	74.5423
SMART	SM00454:SAM	24	0.693842	0.0962733	PPFIA2, SCML4, ANKS1B, CNKSR1, PPFIA4, L3MBTL3, SAMD13, SCML1, TP63, EPHA10, ANKS4B, SHANK1, EPHB4, SAMD9L, SHANK2, TP73, EPHB2, EPHB6, EPHA7, EPHA6, EPHA8, SAMD4A, SASH3, PHC2	1.36696	1	0.761663	75.9345
SMART	SM00430:HOLI	20	0.578202	0.000665939	AR, THRB, ESRRB, PPARG, ESRRG, RXRG, ESR1, RORC, RORB, HNF4G, NR2E3, ESR2, RORA, NR0B2, NR0B1, PGR, HNF4A, NR5A2, NR2F2, NR5A1	2.20707	0.246569	0.0900565	0.93298
SMART	SM00407:IGc1	20	0.578202	0.0435981	HLA-DQB1, IGHG1, HLA-DRB1, HLA-DRB3, HFE, CD1A, HLA-DMB, HLA-DQA2, HLA-DQA1, CD1E, TAPBP, SIRPG, IGHA1, HLA-DRB4, IGHA2, HLA-DRB5, HHLA2, IGKC, HLA-DOA, HLA-DOB, IGLV3-21	1.55793	1	0.631059	46.594
SMART	SM00399:ZnF_C4	18	0.520382	0.00301451	AR, THRB, ESRRB, PPARG, ESRRG, RXRG, ESR1, RORC, RORB, HNF4G, NR2E3, ESR2, RORA, PGR, HNF4A, NR5A2, NR2F2, NR5A1	2.07273	0.722823	0.274414	4.15917
SMART	SM00199:SCY	15	0.433651	0.0147224	CCL1, CXCL1, CCL3, CXCL2, CXCL9, CCL8, PF4, CX3CL1, CCL16, CCL15, CCL22, CCL23, PPBP, CCL3L3, XCL2	1.93791	0.99817	0.50361	18.8362
SMART	SM00129:KISc	15	0.433651	0.0183474	KIF14, KIF23, KIF22, KIF3B, KIF27, KIF17, KIF5A, KIF18A, CENPE, KIF2C, KIF1A, KIF19, KIF21A, KIF20A, KIF13B	1.89177	0.999618	0.480993	22.9384
SMART	SM00303:GPS	14	0.404741	0.0181235	GPR128, GPR126, GPR125, CELSR1, PKD1L2, GPR98, PKD1L3, LPHN3, EMR1, GPR56, EMR3, EMR2, GPR115, GPR116	1.95151	0.999579	0.506706	22.6908
SMART	SM00093:SERPIN	13	0.375831	0.0603554	SERPINA11, SERPINA12, SERPINB9, SERPINA7, SERPINA6, SERPINB5, SERPINF2, SERPINB2, SERPINB12, SERPINB4, SERPINB13, SERPINB3, SERPIND1	1.72151	1	0.699596	58.3544
SMART	SM00186:FBG	11	0.318011	0.0645915	CNTNAP4, FGA, FCN3, FGB, FCN1, CNTNAP3, CNTNAP1, ANGPTL3, ANGPT2, ANGPTL5, ANGPT4	1.82083	1	0.693464	60.9197
SMART	SM00037:CNX	10	0.289101	0.00976474	GJD2, GJA10, GJA8, GJD4, GJB7, GJA5, GJC3, GJB1, GJA3, GJB2	2.52236	0.984554	0.448864	12.8967
SMART	SM00413:ETS	10	0.289101	0.080481	ELF3, ETV3L, ETS2, ELF5, EHF, SPIB, SPIC, EWSR1, ETV4, ETV3	1.82654	1	0.746278	69.2914
SMART	SM00207:TNF	9	0.260191	0.00757476	TNFSF10, TNFSF11, TNF, TNFSF15, FASLG, CD70, EDA, TNFSF18, TNFSF8	2.80428	0.960503	0.416428	10.1466
SMART	SM00608:ACR	9	0.260191	0.0230657	ADAM11, ADAM29, ADAM23, ADAM2, ADAM20, ADAM33, ADAM30, ADAM22, ADAM15	2.38363	0.999951	0.507573	27.9897
SMART	SM00050:DISIN	9	0.260191	0.0412176	ADAM11, ADAM29, ADAM23, ADAM2, ADAM20, ADAM33, ADAM30, ADAM22, ADAM15	2.16694	1	0.629839	44.6928
SMART	SM00442:FGF	9	0.260191	0.0669296	FGF6, FGF19, FGF18, FGF17, FGF16, FGF11, FGF13, FGF12, FGF4	1.98636	1	0.692004	62.272
SMART	SM00308:LH2	9	0.260191	0.0669296	PNLIPRP1, ALOX15, LOXHD1, ALOXE3, ALOX15B, LIPG, ALOX12B, PKD1L2, PKD1L3	1.98636	1	0.692004	62.272
SMART	SM00247:XTALbg	8	0.231281	0.0131041	CRYGB, AIM1L, CRYGD, CRYGN, CRYBA2, CRYBA1, CRYBA4, AIM1	2.82505	0.996324	0.503789	16.94
SMART	SM00043:CY	8	0.231281	0.0384942	KNG1, CSTL1, CST7, FETUB, CST2, HRG, CSTA, AHSG	2.35421	1	0.625202	42.4408
SMART	SM00615:EPH_lbd	7	0.202371	0.0336966	EPHA7, EPHB6, EPHA6, EPHA8, EPHA10, EPHB4, EPHB2	2.64848	1	0.597674	38.265
SMART	SM00198:SCP	7	0.202371	0.0474249	CRISPLD1, CRISPLD2, CRISP1, R3HDML, GLIPR1L2, GLIPR1L1, PI15	2.47192	1	0.64387	49.5235
SMART	SM00241:ZP	7	0.202371	0.0641393	ZP1, UMODL1, ZP4, GP2, TGFBR3, TECTB, DMBT1	2.31742	1	0.706213	60.6531
SMART	SM00136:LamNT	7	0.202371	0.0641393	LAMA1, LAMB4, LAMB3, LAMA3, NTNG1, NTN1, USH2A	2.31742	1	0.706213	60.6531
SMART	SM00486:POLBc	4	0.11564	0.0495443	KIAA2022, POLD1, POLE, POLA1	4.23757	1	0.642412	51.081
SMART	SM00592:BRK	4	0.11564	0.0853968	CHD9, CHD7, CHD6, SMARCA4	3.53131	1	0.754657	71.5224
SMART	SM00712:PUR	3	0.0867303	0.0933323	PURG, PURB, PURA	5.29697	1	0.762099	74.8087
PIR_SUPERFAMILY	PIRSF002443:acetylcholine receptor	17	0.491472	0.000863199	GABRD, GABRG2, GABRG3, GLRA1, GABRA4, GABRB3, GABRA6, GABRB1, GABRR3, GABRR1, CHRNB3, CHRNB2, CHRND, CHRNA6, CHRNA1, GABRP, CHRNA2	2.34996	0.643387	0.643387	1.38555
PIR_SUPERFAMILY	PIRSF800007:secretin receptor-like G protein-coupled receptors	17	0.491472	0.00301049	GPR128, GPR157, GPR126, GPR125, ADCYAP1R1, CELSR1, VIPR1, VIPR2, CRHR2, LPHN3, EMR1, GIPR, GPR56, EMR3, EMR2, GPR115, GPR116	2.12615	0.972675	0.698801	4.75453
PIR_SUPERFAMILY	PIRSF001630:serpin	13	0.375831	0.0145781	SERPINA11, SERPINA12, SERPINB9, SERPINA7, SERPINA6, SERPINB5, SERPINF2, SERPINB2, SERPINB12, SERPINB4, SERPINB13, SERPINB3, SERPIND1	2.0693	1	0.97001	21.1219
PIR_SUPERFAMILY	PIRSF001135:trypsin	12	0.346921	0.065732	AZU1, CELA3B, KLK2, KLK3, GZMA, CTRB1, KLK11, PRSS42, KLK1, TPSAB1, TPSD1, CTRL	1.75095	1	0.999377	66.6636
PIR_SUPERFAMILY	PIRSF002444:gamma-aminobutyric acid transporter	10	0.289101	0.00176562	SLC6A1, SLC6A7, SLC6A11, SLC6A2, SLC6A20, SLC6A3, SLC6A13, SLC6A14, SLC6A15, SLC6A18	3.08991	0.878763	0.651809	2.81478
PIR_SUPERFAMILY	PIRSF000045:cytochrome P450 CYP2D6	10	0.289101	0.0348151	CYP2F1, CYP1A1, CYP2C19, CYP2S1, CYP2C8, CYP2D6, CYP26A1, CYP2A6, CYP2A7, CYP1A2	2.10114	1	0.994952	43.5897
PIR_SUPERFAMILY	PIRSF037494:NALP protein	7	0.202371	0.0151641	NLRP7, NLRP5, NLRP9, NLRP14, NLRP13, NLRP3, NLRP2	3.06416	1	0.952202	21.8763
PIR_SUPERFAMILY	PIRSF000091:alcohol dehydrogenase	6	0.173461	0.0157789	SORD, ADH1C, ADH5, ADH6, ADH1B, ADH7, ADH1A, RTN4IP1	3.50189	1	0.933656	22.6606
PIR_SUPERFAMILY	PIRSF002308:dynein heavy chain, ciliary	6	0.173461	0.0413999	DNAH11, DNAH17, DNAH3, DNAH2, DNAH7, DNAH6	2.86519	1	0.996336	49.4962
PIR_SUPERFAMILY	PIRSF005678:glucuronosyltransferase	6	0.173461	0.0829123	UGT2B11, UGT2B4, UGT2A3, UGT2B10, UGT2B15, UGT3A2	2.42439	1	0.999818	75.3005
PIR_SUPERFAMILY	PIRSF000666:TyrPK_ephrin_receptor	6	0.173461	0.0829123	EPHA7, EPHA6, EPHA8, EPHA10, EPHB4, EPHB2	2.42439	1	0.999818	75.3005
PIR_SUPERFAMILY	PIRSF002292:gap junction protein	6	0.173461	0.0829123	GJA8, GJD4, GJA5, GJB1, GJA3, GJB2	2.42439	1	0.999818	75.3005
PIR_SUPERFAMILY	PIRSF002367:apolipoprotein A-I	5	0.14455	0.0141028	APOA2, APOE, APOC3, APOC1, APOC2	4.37737	1	0.985587	20.505
PIR_SUPERFAMILY	PIRSF500045:hemoglobin, vertebrate type	5	0.14455	0.0476656	HBG1, HBA1, HBE1, HBB, HBD	3.28303	1	0.997066	54.5735
PIR_SUPERFAMILY	PIRSF000316:arachidonate 5-lipoxygenase	4	0.11564	0.0871714	ALOX15, ALOXE3, ALOX15B, ALOX12B	3.50189	1	0.99977	77.09
PIR_SUPERFAMILY	PIRSF006657:exosome complex 3'-5' exonuclease	3	0.0867303	0.0947631	EXOSC8, EXOSC7, EXOSC5	5.25284	1	0.999795	79.9818
PIR_SUPERFAMILY	PIRSF500451:beta crystallin A	3	0.0867303	0.0947631	CRYBA2, CRYBA1, CRYBA4	5.25284	1	0.999795	79.9818
PIR_SUPERFAMILY	PIRSF000333:nitric-oxide synthase, inducible	3	0.0867303	0.0947631	NOS1, NOS3, NOS2	5.25284	1	0.999795	79.9818
PIR_SUPERFAMILY	PIRSF500790:vasoactive intestinal polypeptide/pituitary adenylate cyclase-activating polypeptide receptor	3	0.0867303	0.0947631	ADCYAP1R1, VIPR1, VIPR2	5.25284	1	0.999795	79.9818
PIR_SUPERFAMILY	PIRSF000550:PKC_alpha	3	0.0867303	0.0947631	PRKCA, PRKCG, PRKCB	5.25284	1	0.999795	79.9818
PIR_SUPERFAMILY	PIRSF000333:NOS	3	0.0867303	0.0947631	NOS1, NOS3, NOS2	5.25284	1	0.999795	79.9818
OMIM_DISEASE	Common variants at 30 loci contribute to polygenic dyslipidemia	19	0.549292	0.000802368	HNF1A, LDLR, MAFB, FADS1, APOC1, FADS2, APOC2, TIMD4, ABCA1, MMAB, APOB, HNF4A, APOE, APOC4, APOC3, LIPG, CETP, MVK, ANGPTL3	2.22378	0.643226	0.643226	1.30008
OMIM_DISEASE	Newly identified loci that influence lipid concentrations and risk of coronary artery disease	12	0.346921	0.013051	APOB, LDLR, APOE, APOC4, APOC3, LIPG, APOC1, MVK, CETP, ABCA1, ANGPTL3, MMAB	2.17939	1	0.996385	19.2787
OMIM_DISEASE	Six new loci associated with blood low-density lipoprotein cholesterol, high-density lipoprotein cholesterol or triglycerides in humans	11	0.318011	0.0940295	APOB, LDLR, APOE, APOC4, APOC3, LIPG, APOC1, APOC2, CETP, ABCA1, ANGPTL3	1.70398	1	1	80.0087
OMIM_DISEASE	Loci influencing lipid levels and coronary heart disease risk in 16 European population cohorts	10	0.289101	0.0820295	DNAH11, FOLH1, APOB, LDLR, APOE, APOC3, LIPG, FADS2, CETP, ABCA1	1.81616	1	1	75.2255
OMIM_DISEASE	Genome-wide association analysis of metabolic traits in a birth cohort from a founder population	9	0.260191	0.042003	APOB, AR, LDLR, ABCB11, FADS1, CRP, FADS2, CETP, G6PC2	2.15462	1	0.999999	50.3197
OMIM_DISEASE	Malaria, resistance to	5	0.14455	0.00544695	GYPC, FCGR2B, GYPA, NOS2, SLC4A1	5.26686	0.9991	0.969998	8.51939
OMIM_DISEASE	Common SNPs in HMGCR in Micronesians and Whites Associated With LDL-Cholesterol Levels Affect Alternative Splicing of Exon13	4	0.11564	0.0501197	APOE, APOC4, APOC1, APOC2	4.21349	1	0.999998	56.7545
OMIM_DISEASE	Multiple sclerosis, susceptibility to	4	0.11564	0.0863478	HLA-DQB1, CIITA, PTPRC, HLA-DRB1, HLA-DRB4	3.51124	1	1	77.0586
OMIM_DISEASE	Polymorphisms of the HNF1A Gene Encoding Hepatocyte Nuclear Factor-1 Alpha are Associated with C-Reactive Protein	3	0.0867303	0.0941295	HNF1A, APOE, CRP	5.26686	1	0.999999	80.0447
OMIM_DISEASE	Genome-wide association study of rheumatoid arthritis in the Spanish population: KLF12 as a risk locus for rheumatoid arthritis susceptibility	3	0.0867303	0.0941295	SALL3, HLA-DQA2, HLA-DQA1	5.26686	1	0.999999	80.0447
OMIM_DISEASE	Severe combined immunodeficiency, T cell-negative, B-cell/natural killer-cell positive	3	0.0867303	0.0941295	PTPRC, CD3D, CD3E	5.26686	1	0.999999	80.0447
INTERPRO	IPR013783:Immunoglobulin-like fold	144	4.16305	7.44042e-07	MPZL2, GPR125, CADM2, LRRC4B, TAPBP, CCDC141, CD48, IGLV6-57, TRIM45, ROBO4, UNC5C, ROBO3, DSCAM, CD3D, CD3E, RELB, PTPRS, TIMD4, HLA-DQA2, HLA-DQA1, PDCD1LG2, IGSF6, SIRPD, LILRB2, IGSF5, VSIG2, IGKV1-5, SIRPG, VSIG1, HEPACAM, LILRB5, CD33, LILRB4, IGSF3, PDGFRL, ROR2, HHLA2, CD300LF, VSIG4, KIR3DL1, KIR2DL4, IGLV3-21, FGFR2, IGHV1-69, FGFR3, ADAMTSL1, IGFBPL1, HLA-DRB1, HLA-DRB3, HFE, PVRL1, HL…	1.469	0.00213981	0.00107048	0.00133363
INTERPRO	IPR007110:Immunoglobulin-like	129	3.7294	5.45541e-06	MPZL2, GPR125, CADM2, LRRC4B, TAPBP, CCDC141, CD48, IGLV6-57, ROBO4, UNC5C, ROBO3, DSCAM, PTPRS, TIMD4, PTPRT, HLA-DQA2, PDCD1LG2, HLA-DQA1, IGSF6, SIRPD, LILRB2, IGSF5, VSIG2, IGKV1-5, SIRPG, VSIG1, HEPACAM, LILRB5, CD33, LILRB4, IGSF3, PDGFRL, HHLA2, CD300LF, ROR2, VSIG4, IGLV3-21, FGFR2, IGHV1-69, FGFR3, ADAMTSL1, IGFBPL1, HLA-DRB1, HLA-DRB3, HFE, PVRL1, HLA-DRB4, HLA-DRB5, IGKC, HLA-DOA, HLA-…	1.45257	0.0155835	0.00522171	0.00977791
INTERPRO	IPR003599:Immunoglobulin subtype	97	2.80428	2.05496e-07	GPR125, CADM2, C6ORF25, CD48, DSCAM, TIMD4, PTPRS, PTPRT, PDCD1LG2, IGSF6, LILRB2, IGSF5, SIRPD, SIRPG, VSIG2, VSIG1, HEPACAM, LILRB5, CD33, LILRB4, PDGFRL, IGSF3, HHLA2, CD300LF, VSIG4, KIR3DL1, KIR2DL4, ADAMTSL1, FGFR3, PVRL1, HAVCR2, KIR2DS2, SLAMF6, KIR2DS4, KDR, BTLA, FCAR, CD300A, NTRK1, CD58, CD274, CD8A, CD8B, MYBPC3, SIRPB2, LSR, FCRL5, FCRL4, FCRL3, CD96, SEMA3D, CEACAM6, ESAM, FCGR3A, …	1.65822	0.000591449	0.000591449	0.000368334
INTERPRO	IPR013032:EGF-like region, conserved site	70	2.02371	0.00652349	NRG4, LDLR, MASP2, NPNT, ZAN, NELL2, DLK2, CSPG5, MEGF10, CD93, ADAM2, GP2, CNTNAP3, IL15RA, CNTNAP1, HHIP, USH2A, ADAM11, MATN4, CNTNAP4, MATN1, DLL3, F9, CD40, NRXN1, F7, C8B, UMODL1, EGFL8, ADAM15, PRF1, C7, EPHA10, ITGB3, EPHB4, EPHB2, DCT, LAMB4, LAMB3, FAT3, CRB1, ADAM33, ADAM30, FN1, SELP, ADAM29, CUBN, ADAM23, NTNG1, NTN5, CELSR1, NTN1, MUC4, LAMA1, EPHA7, FBLN1, EPHA6, PHF2, LAMA3, EYS, …	1.34777	1	0.466389	11.0692
INTERPRO	IPR013106:Immunoglobulin V-set	69	1.9948	0.000103956	IGHG1, MPZL2, CD8A, CADM2, CD8B, SIRPB2, FCRL5, FCRL3, CD96, IGLV6-57, SEMA3D, CEACAM6, ESAM, CEACAM3, KIRREL2, CEACAM1, IGKV1D-8, PILRA, BTNL9, SIGLEC10, BTNL3, TIMD4, SIGLEC12, PIGR, NCR2, NCR3, IGSF6, SIGLEC1, SIRPD, SIRPG, IGKV1-5, CD86, VSIG2, VSIG1, SIGLEC6, TARP, HEPACAM, SIGLEC5, CD33, IGSF3, SIGLEC7, CNTN1, GPA33, CD300LF, HHLA2, CNTN4, TREM2, VSIG4, IGLV3-21, IGHV1-69, BTN2A1, PVRL1, IG…	1.56327	0.258667	0.0486605	0.186169
INTERPRO	IPR013151:Immunoglobulin	54	1.56114	0.00153681	IGHG1, CADM2, MYBPC3, FCRL5, FCRL4, FCRL3, LILRA5, CEACAM6, FCGR3A, FCGR3B, CEACAM1, DSCAM, SDK2, SIGLEC10, PTPRS, SIGLEC12, SIGLEC1, CD83, LILRB2, AMIGO2, VSIG2, VSIG1, LILRB5, SIGLEC6, HEPACAM, SIGLEC5, CD33, LILRB4, PDGFRL, IGSF3, SIGLEC7, CNTN1, GPA33, CNTN4, SEMA4D, VSIG4, KIR3DL1, KIR2DL4, FGFR2, ADAMTSL1, FGFR3, PVRL1, CD22, IGHA2, PTPRD, FLT3, FLT4, KIR2DS2, KIR2DS4, KDR, FCAR, FCGR2B, CD…	1.50809	0.98806	0.190105	2.71907
INTERPRO	IPR012287:Homeodomain-related	52	1.50332	0.0796498	CDX1, HNF1B, HNF1A, POU6F2, HOXD12, HOXD13, PAX4, PAX3, PDX1, CRX, TIGD6, ALX3, ALX1, RAX, GSC, LBX1, TADA2A, OTX1, SNAPC4, RHOXF2B, MSX1, SHOX, LBX2, VENTX, MYBL2, POU1F1, ARX, JRK, HOXA2, POU2F2, HOXA7, TLX3, RHOXF2, DUX3, TLX1, NKX2-3, TPRX1, DMBX1, LMX1B, GSX1, ESX1, ISL1, VSX1, HOXB3, HOXB4, PKNOX1, HOXB7, MEOX1, HOPX, HOXB9, PBX2, CCDC79	1.23257	1	0.933825	77.4114
INTERPRO	IPR008957:Fibronectin, type III-like fold	51	1.47441	0.000904392	IL9R, IL27RA, MYBPC3, IL31RA, TRIM46, TRIM42, ROBO4, CSF3R, ROBO3, USH2A, DSCAM, IL13RA2, SDK2, LIFR, PTPRS, PTPRT, IL20RB, UMODL1, ANKFN1, CNTN1, CNTN4, IL12B, DCC, EPHA10, FNDC8, EPHB4, FNDC7, EPHB2, IL12RB2, IGF1R, FNDC5, EPHB6, SPEG, MYBPH, COL6A3, IL2RG, TGM4, TGM5, TGM7, FN1, PTPRB, PTPRC, PTPRD, PTPRZ1, EPHA7, EPHA6, PRLR, EPHA8, NPHS1, IL5RA, COL20A1	1.56364	0.926091	0.159419	1.6087
INTERPRO	IPR003598:Immunoglobulin subtype 2	51	1.47441	0.00951896	CADM2, MYBPC3, LRRC4B, FCRL5, FCRL4, FCRL3, LILRA5, ROBO4, CEACAM6, ESAM, ROBO3, UNC5C, KIRREL2, CEACAM1, DSCAM, CD3E, SDK2, SIGLEC10, PTPRS, SIGLEC12, SIGLEC1, VSIG2, VSIG1, SIGLEC6, HEPACAM, SIGLEC5, SIGLEC7, CNTN1, ROR2, GPA33, CNTN4, IL12B, VSIG4, DCC, FGFR2, ADAMTSL1, FGFR3, IGFBPL1, LINGO2, LINGO4, SPEG, MYBPH, CD22, HAPLN4, PTPRD, ALPK3, FLT4, PXDNL, KDR, NPHS1, GPR116	1.40347	1	0.524898	15.7546
INTERPRO	IPR011992:EF-Hand type	51	1.47441	0.0955934	PLCZ1, S100A5, STAT5B, DUOX2, NCS1, ITSN2, ITSN1, CALB1, KCNIP4, CIB4, CALN1, TCHH, SYNRG, NCALD, ACTN2, WDR92, RAB11FIP4, EFHC2, CAPN11, CAPN12, CAPN13, VSNL1, DST, MYL7, MYL4, EFCAB7, CABP2, REPS1, MYL1, EFCAB3, PPP3R2, CABP4, NECAB1, LPCAT1, DMD, RASGRP1, PLCH1, EFCAB1, DTNA, GUCA1B, GUCA1A, HPCAL4, CBL, S100A12, CBLC, SCGN, SLC25A13, MCFD2, CALM3, CACNA1D, GCA	1.21911	1	0.947752	83.4859
INTERPRO	IPR003961:Fibronectin, type III	49	1.41659	0.00549616	IL27RA, MYBPC3, IL31RA, TRIM46, TRIM42, ROBO4, CSF3R, ROBO3, USH2A, DSCAM, RIMBP3, SDK2, LIFR, PTPRS, PTPRT, UMODL1, IL20RB, ANKFN1, CNTN1, CNTN4, IL12B, DCC, CRLF2, EPHA10, FNDC8, EPHB4, FNDC7, EPHB2, IL12RB2, IGF1R, FNDC5, EPHB6, SPEG, MYBPH, COL6A3, IL2RG, FN1, PTPRB, PHYHIPL, PTPRC, PTPRD, PTPRZ1, EPHA7, EPHA6, PRLR, EPHA8, NPHS1, EPOR, COL20A1	1.45488	1	0.432595	9.40633
INTERPRO	IPR018249:EF-HAND 2	47	1.35877	0.0937607	PLCZ1, MYL7, MYL4, EFCAB7, S100A5, CABP2, REPS1, MYL1, EFCAB3, DUOX2, NCS1, PPP3R2, CABP4, ITSN2, ITSN1, CALB1, ZZEF1, KCNIP4, NECAB1, CIB4, LPCAT1, RASGRP4, RASGRP1, PLCH1, EFCAB1, CALN1, GUCA1B, TCHH, GUCA1A, NIN, NCALD, HPCAL4, ACTN2, S100A12, WDR92, RAB11FIP4, SCGN, EFHC2, WDR49, SLC25A13, CAPN11, CAPN12, VSNL1, MCFD2, CALM3, DST, GCA	1.23323	1	0.946179	82.8756
INTERPRO	IPR001245:Tyrosine protein kinase	35	1.01185	0.00198171	FGFR2, FGFR3, ERBB4, FGR, EPHA10, FES, EPHB4, BTK, EPHB2, IGF1R, EPHB6, ZAP70, MLKL, MATK, SYK, ITK, RET, NIN, FLT3, FLT4, BMX, GSG2, KDR, EPHA7, EPHA6, EPHA8, NTRK1, LCK, TNNI3K, ROR2, TXK, TNK2, ABL1, ABL2, NEK6	1.67329	0.996691	0.228633	3.4931
INTERPRO	IPR013098:Immunoglobulin I-set	33	0.954033	0.0608823	DCC, FGFR2, FGFR3, ADAMTSL1, IGFBPL1, MYBPC3, LRRC4B, CCDC141, LINGO2, LINGO4, SPEG, MYBPH, ROBO4, ESAM, UNC5C, ROBO3, KIRREL2, DSCAM, PTPRD, ALPK3, FLT4, SDK2, PTPRS, PXDNL, KDR, SIGLEC1, IGSF5, SIGLEC6, SIGLEC7, NPHS1, CNTN1, ROR2, CNTN4	1.34903	1	0.889794	67.5639
INTERPRO	IPR016186:C-type lectin-like	32	0.925123	0.000311904	KLRC2, REG1P, KLRK1, SFTPA1, PKD1L3, REG3A, REG1B, REG1A, CD93, CLEC4E, CLEC4F, CD69, KLRF1, SELP, HAPLN4, CLEC2L, CHODL, COLEC11, CLEC1A, KLRG1, CD207, CLEC12A, KLRG2, STAB1, CD209, FREM1, SFTPA2, CLEC12B, CLEC7A, CLEC5A, SELE, CLEC14A, KLRC1, CLEC1B	1.90025	0.592662	0.106192	0.557589
INTERPRO	IPR018378:C-type lectin, conserved site	31	0.896213	3.6594e-05	KLRC2, REG1P, KLRK1, SFTPA1, PKD1L2, PKD1L3, REG3A, REG1B, REG1A, CD93, CLEC4E, CLEC4F, CD69, KLRF1, SELP, CLEC2L, CHODL, COLEC11, CLEC1A, KLRG1, CD207, CLEC12A, KLRG2, CD209, FREM1, SFTPA2, CLEC12B, CLEC7A, CLEC5A, SELE, CLEC14A, KLRC1, CLEC1B	2.13272	0.0999959	0.0259951	0.0655713
INTERPRO	IPR005821:Ion transport	31	0.896213	0.00830865	KCNC2, KCNC1, KCNA2, KCNA5, CNGB3, TPCN1, KCNQ3, MCOLN3, TRPV5, SCN7A, KCNQ2, KCNG4, TRPM3, TRPM6, TRPC5, KCNB2, KCNV2, CACNA1S, ITPR1, TRPM2, CNGA1, KCNA10, CATSPER4, KCNH6, CACNA1G, KCNH7, SCN11A, CACNA1F, CACNA1D, CACNA1A, KCNH5	1.58984	1	0.527936	13.8903
INTERPRO	IPR000980:SH2 motif	31	0.896213	0.00950099	FGR, STAT5B, FES, BTK, SH2D4B, SHD, SH2D5, GRAPL, SH2D6, ZAP70, SHC3, PIK3R3, SH2D1B, SYK, MATK, ITK, PTPN6, VAV3, SOCS3, BMX, SOCS7, SH2D2A, CBLC, SH2D3C, SH2D3A, LCK, RIN1, TXK, ABL1, GRAP2, ABL2	1.57552	1	0.533943	15.7272
INTERPRO	IPR018248:EF hand	31	0.896213	0.0714253	MYL7, CABP2, REPS1, DUOX2, NCS1, PPP3R2, CABP4, ITSN2, ITSN1, ZZEF1, CALB1, KCNIP4, NECAB1, CIB4, RASGRP1, PLCH1, EFCAB1, CALN1, GUCA1B, GUCA1A, NIN, NCALD, HPCAL4, ACTN2, S100A12, WDR92, SCGN, CAPN11, VSNL1, CALM3, DST	1.34525	1	0.918729	73.5063
INTERPRO	IPR001304:C-type lectin	30	0.867303	9.95087e-05	KLRC2, REG1P, KLRK1, SFTPA1, PKD1L2, PKD1L3, REG3A, REG1B, REG1A, CD93, CLEC4E, CD69, KLRF1, SELP, CLEC2L, CHODL, COLEC11, CLEC1A, KLRG1, CD207, CLEC12A, KLRG2, CD209, FREM1, SFTPA2, CLEC12B, CLEC7A, CLEC5A, SELE, CLEC14A, KLRC1, CLEC1B	2.06392	0.249113	0.0556892	0.178211
INTERPRO	IPR008266:Tyrosine protein kinase, active site	29	0.838393	0.00458458	FGFR2, FGFR3, ERBB4, FGR, EPHA10, FES, EPHB4, EPHB2, BTK, IGF1R, ZAP70, SYK, MATK, ITK, RET, FLT3, FLT4, BMX, KDR, EPHA7, EPHA6, EPHA8, NTRK1, LCK, ROR2, TXK, TNK2, ABL1, ABL2	1.6866	0.999998	0.398796	7.9063
INTERPRO	IPR001314:Peptidase S1A, chymotrypsin	29	0.838393	0.012582	MASP2, MST1, AZU1, LPA, KLK12, KLK11, KLK10, PRSS33, C2, TMPRSS12, CTRL, KLK8, CELA3B, KLK2, GZMA, CFB, KLK3, CTRB1, F9, KLK1, F7, HGF, TPSD1, TMPRSS6, PLG, F2, TMPRSS11A, PRSS42, TPSAB1	1.57308	1	0.580183	20.3041
INTERPRO	IPR001254:Peptidase S1 and S6, chymotrypsin/Hap	29	0.838393	0.0490626	MASP2, MST1, AZU1, LPA, KLK12, KLK11, KLK10, PRSS33, C2, TMPRSS12, CTRL, KLK8, CELA3B, KLK2, GZMA, CFB, KLK3, CTRB1, F9, KLK1, F7, HGF, TPSD1, TMPRSS6, PLG, F2, TMPRSS11A, PRSS42, TPSAB1	1.41035	1	0.855014	59.4126
INTERPRO	IPR006025:Peptidase M, neutral zinc metallopeptidases, zinc-binding site	28	0.809483	0.00773537	ADAMTS19, ADAMTS14, KEL, ADAMTS16, MMP9, MMP26, MME, ANPEP, ENPEP, MMP28, MMP1, LNPEP, MMP21, ADAM33, ERAP2, ADAM30, OMA1, ADAM11, ADAM29, TRHDE, MMP19, MMP15, XRCC6BP1, ADAM20, ADAM22, PHEX, ADAMTS4, ADAM15	1.6454	1	0.513824	12.9937
INTERPRO	IPR018114:Peptidase S1/S6, chymotrypsin/Hap, active site	28	0.809483	0.0252954	MASP2, AZU1, LPA, KLK12, KLK11, KLK10, C2, PRSS33, TMPRSS12, CTRL, KLK8, CELA3B, KLK2, GZMA, CFB, KLK3, CTRB1, F9, KLK1, F7, TPSD1, TMPRSS6, PLG, EML4, F2, TMPRSS11A, PRSS42, TPSAB1	1.50437	1	0.757924	36.8231
INTERPRO	IPR002126:Cadherin	26	0.751662	0.0905965	PCDHA8, PCDHA5, PCDHGA7, PCDHGC4, CDH4, CDH5, PCDHAC1, CDH22, CDH20, PCDH1, FAT3, CDH23, RET, PCDH11Y, CDHR1, CDHR3, CDHR4, PCDH15, CELSR1, PCDH7, PCDH17, DSG4, DSG2, DSG3, DSC3, DSC1	1.35811	1	0.945448	81.7717
INTERPRO	IPR001660:Sterile alpha motif SAM	24	0.693842	0.0548783	PPFIA2, SCML4, ANKS1B, CNKSR1, PPFIA4, L3MBTL3, SAMD13, SCML1, TP63, EPHA10, ANKS4B, SHANK1, EPHB4, SAMD9L, SHANK2, TP73, EPHB2, EPHB6, EPHA7, EPHA6, EPHA8, SAMD4A, SASH3, PHC2	1.45584	1	0.875478	63.6388
INTERPRO	IPR017972:Cytochrome P450, conserved site	23	0.664932	0.000627988	CYP24A1, CYP2F1, CYP3A7, TBXAS1, CYP1A1, CYP2C19, CYP2C8, CYP2S1, CYP2D6, CYP26A1, CYP4F12, CYP1A2, CYP7B1, CYP4X1, CYP4A11, CYP4Z2P, CYP27A1, STAB1, CYP2A6, CYP2A7, CYP4F3, CYP4F2, CYP19A1	2.09277	0.836108	0.151609	1.11966
INTERPRO	IPR008160:Collagen triple helix repeat	23	0.664932	0.0335286	COL4A3, MSR1, OTOL1, COL3A1, COL28A1, COL2A1, COLEC11, SFTPA1, ADIPOQ, COL4A6, C1QTNF9, C1QTNF7, COL9A1, C1QB, COL17A1, COL27A1, C1QTNF2, SFTPA2, FCN1, COL6A3, EDA, COL24A1, COL20A1	1.54466	1	0.805321	45.7344
INTERPRO	IPR003006:Immunoglobulin/major histocompatibility complex, conserved site	23	0.664932	0.0479228	HLA-DQB1, IGHG1, ALOXE3, HLA-DRB1, HLA-DRB3, SIGLEC10, HFE, HLA-DMB, HLA-DQA2, HLA-DQA1, TAPBP, VSIG2, CD86, SIRPG, SIGLEC6, SIGLEC5, IGHA1, HLA-DRB4, IGHA2, HLA-DRB5, IGKC, HLA-DOA, HLA-DOB, IGLV3-21	1.4914	1	0.855833	58.5317
INTERPRO	IPR001128:Cytochrome P450	22	0.636022	0.00129288	CYP24A1, CYP2F1, CYP3A7, TBXAS1, CYP1A1, CYP2C19, CYP2C8, CYP2S1, CYP2D6, CYP26A1, CYP4F12, CYP1A2, CYP7B1, CYP4X1, CYP4A11, CYP4Z2P, CYP27A1, CYP2A6, CYP2A7, CYP4F3, CYP4F2, CYP19A1	2.0346	0.975877	0.178014	2.2922
INTERPRO	IPR013761:Sterile alpha motif-type	22	0.636022	0.0244291	SCML4, ANKS1B, ELF3, SAMD13, L3MBTL3, ELF5, SCML1, TP63, EPHA10, EHF, SHANK1, EPHB4, SHANK2, TP73, EPHB2, EPHB6, EPHA7, EPHA8, ETS2, SAMD4A, SASH3, PHC2	1.61182	1	0.759273	35.809
INTERPRO	IPR000048:IQ calmodulin-binding region	22	0.636022	0.0799446	MYO7A, MYO3B, IQGAP3, MYO1G, IQGAP2, MYO1H, SPA17, MYH8, IQCF1, INVS, MYO16, IQCG, MYH13, SCN7A, MYO19, NRGN, IQCF3, MYH7B, IQSEC1, MYO5B, IQCF5, IQCE	1.42656	1	0.932478	77.5408
INTERPRO	IPR017973:Cytochrome P450, C-terminal region	21	0.607112	0.000993772	CYP24A1, CYP2F1, CYP3A7, TBXAS1, CYP1A1, CYP2C19, CYP2C8, CYP2S1, CYP2D6, CYP26A1, CYP4F12, CYP1A2, CYP7B1, CYP4X1, CYP4A11, CYP27A1, CYP2A6, CYP2A7, CYP4F3, CYP4F2, CYP19A1	2.11552	0.942874	0.154969	1.76635
INTERPRO	IPR013320:Concanavalin A-like lectin/glucanase, subgroup	21	0.607112	0.0446998	LMAN1L, APCS, CNTNAP4, LGALS9C, CRP, NELL2, LGALS8, NRXN1, CELSR1, LMAN2, CLC, LAMA1, EYS, LAMA3, FAT3, CRB1, LGALS14, CNTNAP3, CALR3, CNTNAP1, USH2A	1.53856	1	0.855736	55.9421
INTERPRO	IPR000536:Nuclear hormone receptor, ligand-binding, core	20	0.578202	0.000297482	AR, THRB, ESRRB, PPARG, ESRRG, RXRG, ESR1, RORC, RORB, HNF4G, NR2E3, ESR2, RORA, NR0B2, NR0B1, PGR, HNF4A, NR5A2, NR2F2, NR5A1	2.35058	0.575387	0.115177	0.531871
INTERPRO	IPR008946:Nuclear hormone receptor, ligand-binding	20	0.578202	0.000297482	AR, THRB, ESRRB, PPARG, ESRRG, RXRG, ESR1, RORC, RORB, HNF4G, NR2E3, ESR2, RORA, NR0B2, NR0B1, PGR, HNF4A, NR5A2, NR2F2, NR5A1	2.35058	0.575387	0.115177	0.531871
INTERPRO	IPR013088:Zinc finger, NHR/GATA-type	20	0.578202	0.000728734	AR, THRB, ESRRB, PPARG, ESRRG, ESR1, RORC, RORB, HNF4G, NR2E3, ESR2, RORA, PGR, GATA2, GATA5, HNF4A, GATA4, NR5A2, NR2F2, NR5A1	2.21231	0.877395	0.149087	1.29817
INTERPRO	IPR003597:Immunoglobulin C1-set	20	0.578202	0.0245648	HLA-DQB1, IGHG1, HLA-DRB1, HLA-DRB3, HFE, CD1A, HLA-DMB, HLA-DQA2, HLA-DQA1, CD1E, TAPBP, SIRPG, IGHA1, HLA-DRB4, IGHA2, HLA-DRB5, HHLA2, IGKC, HLA-DOA, HLA-DOB, IGLV3-21	1.65923	1	0.754393	35.9689
INTERPRO	IPR006029:Neurotransmitter-gated ion-channel transmembrane region	19	0.549292	0.000366081	GABRD, GABRG2, GABRG3, GLRA1, GABRA4, GABRB3, GABRA6, GABRB1, GABRR3, GABRR1, CHRNB3, CHRNB2, CHRND, CHRNA6, CHRNA1, HTR3B, GABRQ, GABRP, CHRNA2	2.38192	0.651508	0.110527	0.654141
INTERPRO	IPR006202:Neurotransmitter-gated ion-channel ligand-binding	19	0.549292	0.000366081	GABRD, GABRG2, GABRG3, GLRA1, GABRA4, GABRB3, GABRA6, GABRB1, GABRR3, GABRR1, CHRNB3, CHRNB2, CHRND, CHRNA6, CHRNA1, HTR3B, GABRQ, GABRP, CHRNA2	2.38192	0.651508	0.110527	0.654141
INTERPRO	IPR018000:Neurotransmitter-gated ion-channel, conserved site	19	0.549292	0.00050276	GABRD, GABRG2, GABRG3, GLRA1, GABRA4, GABRB3, GABRA6, GABRB1, GABRR3, GABRR1, CHRNB3, CHRNB2, CHRND, CHRNA6, CHRNA1, HTR3B, GABRQ, GABRP, CHRNA2	2.33014	0.764915	0.134788	0.897332
INTERPRO	IPR006201:Neurotransmitter-gated ion-channel	19	0.549292	0.00050276	GABRD, GABRG2, GABRG3, GLRA1, GABRA4, GABRB3, GABRA6, GABRB1, GABRR3, GABRR1, CHRNB3, CHRNB2, CHRND, CHRNA6, CHRNA1, HTR3B, GABRQ, GABRP, CHRNA2	2.33014	0.764915	0.134788	0.897332
INTERPRO	IPR001723:Steroid hormone receptor	19	0.549292	0.000681272	THRB, ESRRB, PPARG, ESRRG, RXRG, ESR1, RORC, RORB, HNF4G, NR2E3, ESR2, RORA, NR0B2, NR0B1, PGR, HNF4A, NR5A2, NR2F2, NR5A1	2.28056	0.85943	0.150837	1.21411
INTERPRO	IPR017983:GPCR, family 2, secretin-like, conserved site	19	0.549292	0.000911546	GPR128, GPR157, GPR126, GPR125, PTH2R, ADCYAP1R1, CELSR1, VIPR1, VIPR2, GPR98, CRHR2, LPHN3, EMR1, GPR56, GIPR, EMR3, EMR2, GPR115, GPR116	2.23305	0.927599	0.15134	1.62133
INTERPRO	IPR002401:Cytochrome P450, E-class, group I	19	0.549292	0.00120512	CYP24A1, CYP2F1, TBXAS1, CYP1A1, CYP2C19, CYP2C8, CYP2S1, CYP2D6, CYP26A1, CYP4F12, CYP1A2, CYP4X1, CYP4A11, CYP27A1, CYP2A6, CYP2A7, CYP4F3, CYP4F2, CYP19A1	2.18747	0.968934	0.17541	2.13819
INTERPRO	IPR017981:GPCR, family 2-like	19	0.549292	0.0114422	GPR128, GPR157, GPR126, GPR125, PTH2R, ADCYAP1R1, CELSR1, VIPR1, VIPR2, GPR98, CRHR2, LPHN3, EMR1, GPR56, GIPR, EMR3, EMR2, GPR115, GPR116	1.81672	1	0.563209	18.639
INTERPRO	IPR000832:GPCR, family 2, secretin-like	18	0.520382	0.00151319	GPR128, GPR157, GPR126, GPR125, PTH2R, ADCYAP1R1, CELSR1, VIPR1, VIPR2, CRHR2, LPHN3, EMR1, GPR56, GIPR, EMR3, EMR2, GPR115, GPR116	2.2075	0.987219	0.195866	2.67782
INTERPRO	IPR001628:Zinc finger, nuclear hormone receptor-type	18	0.520382	0.00151319	AR, THRB, ESRRB, PPARG, ESRRG, RXRG, ESR1, RORC, RORB, HNF4G, NR2E3, ESR2, RORA, PGR, HNF4A, NR5A2, NR2F2, NR5A1	2.2075	0.987219	0.195866	2.67782
INTERPRO	IPR012351:Four-helical cytokine, core	17	0.491472	0.00418068	CSF3, CSH1, IFNA21, IL6, IL19, IL22, IL10, IL20, OSM, IFNA2, IFNA6, IFNB1, IFNG, IFNA8, IFNA16, THPO, IL2	2.08486	0.999994	0.395019	7.23422
INTERPRO	IPR001811:Small chemokine, interleukin-8-like	15	0.433651	0.00859166	CCL1, CXCL1, CCL3, CXCL2, CXCL9, CCL8, PF4, CX3CL1, CCL16, CCL15, CCL22, CCL23, PPBP, CCL3L3, XCL2	2.06392	1	0.528952	14.3297
INTERPRO	IPR001752:Kinesin, motor region	15	0.433651	0.0108296	KIF14, KIF23, KIF22, KIF3B, KIF27, KIF17, KIF5A, KIF18A, CENPE, KIF2C, KIF1A, KIF19, KIF21A, KIF20A, KIF13B	2.01478	1	0.561746	17.7305
INTERPRO	IPR019821:Kinesin, motor region, conserved site	15	0.433651	0.0108296	KIF14, KIF23, KIF22, KIF3B, KIF27, KIF17, KIF5A, KIF18A, CENPE, KIF2C, KIF1A, KIF19, KIF21A, KIF20A, KIF13B	2.01478	1	0.561746	17.7305
INTERPRO	IPR000203:GPS	14	0.404741	0.0109518	GPR128, GPR126, GPR125, CELSR1, PKD1L2, GPR98, PKD1L3, LPHN3, EMR1, GPR56, EMR3, EMR2, GPR115, GPR116	2.0784	1	0.556444	17.9126
INTERPRO	IPR001818:Peptidase M10A and M12B, matrixin and adamalysin	14	0.404741	0.0312953	ADAMTS19, ADAMTS14, ADAMTS16, MMP9, MMP19, MMP26, MMP15, MMP28, MMP1, MMP21, ADAM33, ADAM20, ADAM30, ADAM15	1.83673	1	0.799301	43.4422
INTERPRO	IPR008983:Tumour necrosis factor-like	14	0.404741	0.0443917	TNF, TNFSF15, FASLG, CD70, ADIPOQ, C1QTNF9, C1QTNF7, CBLN4, C1QB, TNFSF10, CBLN2, TNFSF11, C1QTNF2, EDA	1.7551	1	0.85789	55.6868
INTERPRO	IPR001590:Peptidase M12B, ADAM/reprolysin	13	0.375831	0.0331091	ADAM11, ADAM29, ADAMTS19, ADAMTS14, ADAM23, ADAMTS16, ADAM2, ADAM33, ADAM20, ADAM30, ADAM22, ADAMTS4, ADAM15	1.88046	1	0.806593	45.3105
INTERPRO	IPR002870:Peptidase M12B, propeptide	13	0.375831	0.0331091	ADAM11, ADAM29, ADAMTS19, ADAMTS14, ADAM23, ADAMTS16, ADAM2, ADAM33, ADAM20, ADAM30, ADAM22, ADAMTS4, ADAM15	1.88046	1	0.806593	45.3105
INTERPRO	IPR000215:Protease inhibitor I4, serpin	13	0.375831	0.039913	SERPINA11, SERPINA12, SERPINB9, SERPINA7, SERPINA6, SERPINB5, SERPINF2, SERPINB2, SERPINB12, SERPINB4, SERPINB13, SERPINB3, SERPIND1	1.83345	1	0.835375	51.8127
INTERPRO	IPR018358:Disintegrin, conserved site	13	0.375831	0.0476375	ADAM11, ADAM29, ADAMTS19, ADAMTS14, ADAM23, ADAMTS16, ADAM2, ADAM33, ADAM20, ADAM30, ADAM22, ADAMTS4, ADAM15	1.78873	1	0.857968	58.3084
INTERPRO	IPR012680:Laminin G, subdomain 2	13	0.375831	0.0563266	CNTNAP4, NELL2, CELSR1, NRXN1, LAMA1, LAMA3, EYS, FAT3, CRB1, CNTNAP3, CNTNAP1, COL24A1, USH2A	1.74614	1	0.8791	64.6247
INTERPRO	IPR006028:Gamma-aminobutyric acid A receptor	12	0.346921	0.000880316	GABRD, GABRG2, GABRR3, GABRG3, GABRR1, GLRA1, GABRB3, GABRA4, GABRB1, GABRA6, GABRQ, GABRP	2.94333	0.920781	0.165657	1.56619
INTERPRO	IPR003962:Fibronectin, type III subdomain	12	0.346921	0.0282895	DCC, EPHA7, EPHB6, PTPRD, EPHA6, EPHA8, MYBPH, SDK2, PTPRS, EPHB4, EPHB2, FN1	1.99108	1	0.777355	40.2127
INTERPRO	IPR002049:EGF-like, laminin	12	0.346921	0.096735	DCT, LAMA1, LAMB4, LAMB3, LAMA3, STAB1, NTNG1, NTN5, CELSR1, NTN1, MEGF10, USH2A	1.65114	1	0.948112	83.8555
INTERPRO	IPR001125:Recoverin	11	0.318011	0.00243505	GUCA1B, GUCA1A, NCALD, HPCAL4, VSNL1, DUOX2, NCS1, EFCAB1, PPP3R2, CALM3, KCNIP4	2.82069	0.999105	0.263006	4.27584
INTERPRO	IPR002181:Fibrinogen, alpha/beta/gamma chain, C-terminal globular	11	0.318011	0.044809	CNTNAP4, FGA, FCN3, FGB, FCN1, CNTNAP3, CNTNAP1, ANGPTL3, ANGPT2, ANGPTL5, ANGPT4	1.93922	1	0.852337	56.0323
INTERPRO	IPR013162:CD80-like, immunoglobulin C2-set	11	0.318011	0.0544354	SIGLEC1, PVRL1, CADM2, CD274, NPHS1, SIGLEC10, CD22, SIGLEC12, KIRREL2, PDCD1LG2, CD200R1	1.88046	1	0.87666	63.3322
INTERPRO	IPR001828:Extracellular ligand-binding receptor	11	0.318011	0.0910338	GRM5, CASR, GRM2, GRIA2, GRIK2, GRIN2C, GRM7, GRIK3, GRIN2A, GRID1, GUCY2D	1.72376	1	0.94287	81.9282
INTERPRO	IPR019570:Gap junction protein, cysteine-rich domain	10	0.289101	0.00434997	GJD2, GJA10, GJA8, GJD4, GJB7, GJA5, GJC3, GJB1, GJA3, GJB2	2.82069	0.999996	0.394703	7.51648
INTERPRO	IPR000500:Connexins	10	0.289101	0.00434997	GJD2, GJA10, GJA8, GJD4, GJB7, GJA5, GJC3, GJB1, GJA3, GJB2	2.82069	0.999996	0.394703	7.51648
INTERPRO	IPR000175:Sodium:neurotransmitter symporter	10	0.289101	0.00434997	SLC6A1, SLC6A7, SLC6A11, SLC6A2, SLC6A20, SLC6A3, SLC6A13, SLC6A14, SLC6A15, SLC6A18	2.82069	0.999996	0.394703	7.51648
INTERPRO	IPR013092:Connexin, N-terminal	10	0.289101	0.00643005	GJD2, GJA10, GJA8, GJD4, GJB7, GJA5, GJC3, GJB1, GJA3, GJB2	2.68637	1	0.472924	10.9191
INTERPRO	IPR017991:Connexin region	10	0.289101	0.00643005	GJD2, GJA10, GJA8, GJD4, GJB7, GJA5, GJC3, GJB1, GJA3, GJB2	2.68637	1	0.472924	10.9191
INTERPRO	IPR017990:Connexin, conserved site	10	0.289101	0.00643005	GJD2, GJA10, GJA8, GJD4, GJB7, GJA5, GJC3, GJB1, GJA3, GJB2	2.68637	1	0.472924	10.9191
INTERPRO	IPR004020:Pyrin	10	0.289101	0.00919582	NLRP7, PYHIN1, NLRP6, NLRP5, NLRP9, PYCARD, NLRP14, NLRP13, NLRP3, NLRP2	2.56426	1	0.542634	15.2606
INTERPRO	IPR001140:ABC transporter, transmembrane region	10	0.289101	0.0172882	ABCB9, ABCB11, TAP1, ABCB1, ABCC13, CFTR, ABCC12, ABCC2, ABCB6, ABCC8	2.35058	1	0.664279	26.8447
INTERPRO	IPR017940:ABC transporter integral membrane type 1	10	0.289101	0.0470128	ABCB9, ABCB11, TAP1, ABCB1, ABCC13, CFTR, ABCC12, ABCC2, ABCB6, ABCC8	2.01478	1	0.858096	57.8155
INTERPRO	IPR000418:Ets	10	0.289101	0.0578231	ELF3, ETV3L, ETS2, ELF5, EHF, SPIB, SPIC, EWSR1, ETV4, ETV3	1.9453	1	0.882756	65.6169
INTERPRO	IPR006052:Tumor Necrosis Factor	9	0.260191	0.0051162	TNFSF10, TNFSF11, TNF, TNFSF15, FASLG, CD70, EDA, TNFSF18, TNFSF8	2.98661	1	0.421282	8.78393
INTERPRO	IPR006586:ADAM, cysteine-rich	9	0.260191	0.0161062	ADAM11, ADAM29, ADAM23, ADAM2, ADAM20, ADAM33, ADAM30, ADAM22, ADAM15	2.53862	1	0.654388	25.2515
INTERPRO	IPR001762:Blood coagulation inhibitor, Disintegrin	9	0.260191	0.0294122	ADAM11, ADAM29, ADAM23, ADAM2, ADAM20, ADAM33, ADAM30, ADAM22, ADAM15	2.30784	1	0.784498	41.4388
INTERPRO	IPR002286:P2 purinoceptor	9	0.260191	0.0294122	GPR183, GPR174, GPR34, P2RY4, GPR171, P2RY1, SUCNR1, GPR17, OXGR1	2.30784	1	0.784498	41.4388
INTERPRO	IPR007111:NACHT nucleoside triphosphatase	9	0.260191	0.0382863	NLRP7, CIITA, NLRP6, NLRP5, NLRP9, NLRP14, NLRP13, NLRP3, NLRP2	2.2075	1	0.827287	50.3282
INTERPRO	IPR002348:Interleukin 1/heparin-binding growth factor	9	0.260191	0.0487854	FGF6, FGF19, FGF18, FGF17, FGF16, FGF11, FGF13, FGF12, FGF4	2.11552	1	0.857138	59.2
INTERPRO	IPR001024:Lipoxygenase, LH2	9	0.260191	0.0487854	PNLIPRP1, ALOX15, LOXHD1, ALOXE3, ALOX15B, LIPG, ALOX12B, PKD1L2, PKD1L3	2.11552	1	0.857138	59.2
INTERPRO	IPR001879:GPCR, family 2, extracellular region	9	0.260191	0.0906333	LPHN3, CRHR2, GPR125, PTH2R, ADCYAP1R1, GIPR, CELSR1, VIPR1, VIPR2	1.88046	1	0.943821	81.7849
INTERPRO	IPR001064:Beta and gamma crystallin	8	0.231281	0.00928793	CRYGB, AIM1L, CRYGD, CRYGN, CRYBA2, CRYBA1, CRYBA4, AIM1	3.00874	1	0.53586	15.4017
INTERPRO	IPR007237:CD20/IgE Fc receptor beta subunit	8	0.231281	0.0140218	MS4A4A, MS4A3, MS4A5, MS4A2, MS4A12, MS4A6A, MS4A14, MS4A15	2.82069	1	0.611496	22.3615
INTERPRO	IPR004273:Dynein heavy chain	8	0.231281	0.0140218	DNAH11, DNAH14, DNAH17, DNAH3, DNHD1, DNAH2, DNAH7, DNAH6	2.82069	1	0.611496	22.3615
INTERPRO	IPR013602:Dynein heavy chain, N-terminal region 2	8	0.231281	0.0140218	DNAH11, DNAH14, DNAH17, DNAH3, DNHD1, DNAH2, DNAH7, DNAH6	2.82069	1	0.611496	22.3615
INTERPRO	IPR000010:Proteinase inhibitor I25, cystatin	8	0.231281	0.028185	KNG1, CSTL1, CST7, FETUB, CST2, HRG, CSTA, AHSG	2.50728	1	0.782218	40.0973
INTERPRO	IPR000324:Vitamin D receptor	8	0.231281	0.0379741	PGR, HNF4A, ESRRB, ESR1, HNF4G, ESR2, NR5A2, NR5A1	2.37532	1	0.829524	50.0383
INTERPRO	IPR014745:MHC class II, alpha/beta chain, N-terminal	8	0.231281	0.0795443	HLA-DQB1, HLA-DRB1, HLA-DRB3, HLA-DRB4, HLA-DRB5, HLA-DMB, HLA-DOB, HLA-DQA2, HLA-DQA1	2.05141	1	0.935615	77.3649
INTERPRO	IPR014716:Fibrinogen, alpha/beta/gamma chain, C-terminal globular, subdomain 1	8	0.231281	0.0975946	FGA, FCN3, FGB, FCN1, ANGPTL3, ANGPT2, ANGPTL5, ANGPT4	1.96222	1	0.947999	84.1287
INTERPRO	IPR013099:Ion transport 2	8	0.231281	0.0975946	KCNK9, KCNN3, KCNK18, KCNK5, KCNN2, KCNK12, KCNK3, KCNK10	1.96222	1	0.947999	84.1287
INTERPRO	IPR017977:Endoglin/CD105 antigen conserved site	7	0.202371	0.0169786	ZP1, UMODL1, ZP4, GP2, TGFBR3, TECTB, DMBT1	3.03767	1	0.665655	26.4306
INTERPRO	IPR001090:Ephrin receptor, ligand binding	7	0.202371	0.0253348	EPHA7, EPHB6, EPHA6, EPHA8, EPHA10, EPHB4, EPHB2	2.82069	1	0.751904	36.8689
INTERPRO	IPR001426:Receptor tyrosine kinase, class V, conserved site	7	0.202371	0.0253348	EPHA7, EPHB6, EPHA6, EPHA8, EPHA10, EPHB4, EPHB2	2.82069	1	0.751904	36.8689
INTERPRO	IPR014044:SCP-like extracellular	7	0.202371	0.0360327	CRISPLD1, CRISPLD2, CRISP1, R3HDML, GLIPR1L2, GLIPR1L1, PI15	2.63264	1	0.823074	48.2
INTERPRO	IPR001283:Allergen V5/Tpx-1 related	7	0.202371	0.0360327	CRISPLD1, CRISPLD2, CRISP1, R3HDML, GLIPR1L2, GLIPR1L1, PI15	2.63264	1	0.823074	48.2
INTERPRO	IPR001507:Endoglin/CD105 antigen	7	0.202371	0.0492393	ZP1, UMODL1, ZP4, GP2, TGFBR3, TECTB, DMBT1	2.4681	1	0.852326	59.5475
INTERPRO	IPR000463:Cytosolic fatty-acid binding	7	0.202371	0.0492393	CRABP1, FABP12, FABP1, PMP2, FABP7, FABP5, FABP6	2.4681	1	0.852326	59.5475
INTERPRO	IPR008211:Laminin, N-terminal	7	0.202371	0.0492393	LAMA1, LAMB4, LAMB3, LAMA3, NTNG1, NTN1, USH2A	2.4681	1	0.852326	59.5475
INTERPRO	IPR013149:Alcohol dehydrogenase, zinc-binding	7	0.202371	0.0650485	PTGR1, SORD, ADH1C, ADH5, ADH6, ADH1B, ADH7, ADH1A, RTN4IP1	2.32292	1	0.900269	70.0485
INTERPRO	IPR002085:Alcohol dehydrogenase superfamily, zinc-containing	7	0.202371	0.0650485	PTGR1, SORD, ADH1C, ADH5, ADH6, ADH1B, ADH7, ADH1A, RTN4IP1	2.32292	1	0.900269	70.0485
INTERPRO	IPR001148:Carbonic anhydrase, alpha-class, catalytic domain	7	0.202371	0.0834803	CA9, PTPRZ1, CA8, CA7, CA12, CA6, CA4	2.19387	1	0.936574	79.0384
INTERPRO	IPR001320:Ionotropic glutamate receptor	7	0.202371	0.0834803	GRIN2B, GRIA2, GRIK2, GRIN2C, GRIK3, GRIN2A, GRID1	2.19387	1	0.936574	79.0384
INTERPRO	IPR019594:Glutamate receptor, L-glutamate/glycine-binding	7	0.202371	0.0834803	GRIN2B, GRIA2, GRIK2, GRIN2C, GRIK3, GRIN2A, GRID1	2.19387	1	0.936574	79.0384
INTERPRO	IPR015683:Glutamate receptor-related	7	0.202371	0.0834803	GRIN2B, GRIA2, GRIK2, GRIN2C, GRIK3, GRIN2A, GRID1	2.19387	1	0.936574	79.0384
INTERPRO	IPR001508:NMDA receptor	7	0.202371	0.0834803	GRIN2B, GRIA2, GRIK2, GRIN2C, GRIK3, GRIN2A, GRID1	2.19387	1	0.936574	79.0384
INTERPRO	IPR015745:Protein kinase C	6	0.173461	0.0116574	PRKCA, PRKCQ, PRKCH, PRKCG, PRKCD, PRKCB	3.76092	1	0.561058	18.956
INTERPRO	IPR000003:Retinoid X receptor	6	0.173461	0.0199475	HNF4A, ESRRB, ESRRG, RXRG, HNF4G, NR2E3	3.38483	1	0.701364	30.3131
INTERPRO	IPR018244:Allergen V5/Tpx-1 related, conserved site	6	0.173461	0.0313187	CRISPLD1, CRISPLD2, CRISP1, R3HDML, GLIPR1L1, PI15	3.07712	1	0.793914	43.4667
INTERPRO	IPR017976:Endoglin/CD105 antigen subgroup	6	0.173461	0.0313187	ZP1, UMODL1, ZP4, GP2, TGFBR3, TECTB	3.07712	1	0.793914	43.4667
INTERPRO	IPR018212:Sodium/solute symporter, conserved site	6	0.173461	0.0460245	SLC5A5, SLC5A4, SLC5A1, SLC5A6, SLC5A7, SLC5A12	2.82069	1	0.855989	57.0244
INTERPRO	IPR001734:Sodium/solute symporter	6	0.173461	0.0460245	SLC5A5, SLC5A4, SLC5A1, SLC5A6, SLC5A7, SLC5A12	2.82069	1	0.855989	57.0244
INTERPRO	IPR001930:Peptidase M1, membrane alanine aminopeptidase	6	0.173461	0.0460245	LNPEP, AQPEP, TRHDE, ANPEP, ERAP2, ENPEP	2.82069	1	0.855989	57.0244
INTERPRO	IPR002213:UDP-glucuronosyl/UDP-glucosyltransferase	6	0.173461	0.0641782	UGT2B11, UGT2B4, UGT2A3, UGT2B10, UGT2B15, UGT3A2	2.60371	1	0.899819	69.5448
INTERPRO	IPR016257:Tyrosine-protein kinase, ephrin receptor	6	0.173461	0.0641782	EPHA7, EPHA6, EPHA8, EPHA10, EPHB4, EPHB2	2.60371	1	0.899819	69.5448
INTERPRO	IPR014782:Peptidase M1, membrane alanine aminopeptidase, N-terminal	6	0.173461	0.0641782	LNPEP, AQPEP, TRHDE, ANPEP, ERAP2, ENPEP	2.60371	1	0.899819	69.5448
INTERPRO	IPR013154:Alcohol dehydrogenase GroES-like	6	0.173461	0.0857579	SORD, ADH1C, ADH5, ADH6, ADH1B, ADH7, ADH1A, RTN4IP1	2.41773	1	0.937688	79.9527
INTERPRO	IPR002328:Alcohol dehydrogenase, zinc-containing, conserved site	5	0.14455	0.0218654	SORD, ADH1C, ADH5, ADH6, ADH1B, ADH7, ADH1A	4.02956	1	0.727184	32.7173
INTERPRO	IPR009122:Desmosomal cadherin	5	0.14455	0.0218654	DSG4, DSG2, DSG3, DSC3, DSC1	4.02956	1	0.727184	32.7173
INTERPRO	IPR001917:Aminotransferase, class-II, pyridoxal-phosphate binding site	5	0.14455	0.0376695	ALAS1, ALAS2, GATA5, SPTLC3, CDSN	3.52586	1	0.831866	49.754
INTERPRO	IPR002077:Voltage-dependent calcium channel, alpha-1 subunit	5	0.14455	0.0584791	CACNA1G, CACNA1F, CACNA1D, CACNA1S, CACNA1A	3.1341	1	0.882555	66.0434
INTERPRO	IPR004825:Insulin/IGF/relaxin	5	0.14455	0.0841667	INSL3, INSL4, RLN1, RLN3, RLN2	2.82069	1	0.936159	79.3181
INTERPRO	IPR003966:Peptidase S1A, prothrombin/thrombin	4	0.11564	0.0192852	LPA, F2, MST1, PLG	5.64138	1	0.696647	29.464
INTERPRO	IPR003511:DNA-binding HORMA	4	0.11564	0.0192852	MAD2L1, HORMAD1, HORMAD2, MAD2L2	5.64138	1	0.696647	29.464
INTERPRO	IPR006172:DNA-directed DNA polymerase, family B	4	0.11564	0.0418758	KIAA2022, POLD1, POLE, POLA1	4.51311	1	0.845262	53.5483
INTERPRO	IPR002337:Haemoglobin, beta	4	0.11564	0.0418758	HBG1, HBE1, HBB, HBD	4.51311	1	0.845262	53.5483
INTERPRO	IPR000098:Interleukin-10	4	0.11564	0.0728598	IL19, IL22, IL10, IL20	3.76092	1	0.920542	74.2303
INTERPRO	IPR000907:Lipoxygenase	4	0.11564	0.0728598	ALOX15, ALOXE3, ALOX15B, ALOX12B	3.76092	1	0.920542	74.2303
INTERPRO	IPR001885:Lipoxygenase, mammalian	4	0.11564	0.0728598	ALOX15, ALOXE3, ALOX15B, ALOX12B	3.76092	1	0.920542	74.2303
INTERPRO	IPR013819:Lipoxygenase, C-terminal	4	0.11564	0.0728598	ALOX15, ALOXE3, ALOX15B, ALOX12B	3.76092	1	0.920542	74.2303
INTERPRO	IPR006576:BRK domain	4	0.11564	0.0728598	CHD9, CHD7, CHD6, SMARCA4	3.76092	1	0.920542	74.2303
INTERPRO	IPR000445:Helix-hairpin-helix motif	4	0.11564	0.0728598	MUTYH, DMC1, NTHL1, EEPD1	3.76092	1	0.920542	74.2303
INTERPRO	IPR012346:p53 and RUNT-type transcription factor, DNA-binding	4	0.11564	0.0728598	TP63, RUNX2, RUNX3, TP73	3.76092	1	0.920542	74.2303
INTERPRO	IPR007707:Transforming acidic coiled-coil-containing	3	0.0867303	0.0830558	TACC3, TACC1, TACC2	5.64138	1	0.93757	78.8637
INTERPRO	IPR004030:Nitric oxide synthase, oxygenase region	3	0.0867303	0.0830558	NOS1, NOS3, NOS2	5.64138	1	0.93757	78.8637
INTERPRO	IPR014375:Protein kinase C, alpha/beta/gamma types	3	0.0867303	0.0830558	PRKCA, PRKCG, PRKCB	5.64138	1	0.93757	78.8637
INTERPRO	IPR003079:Nuclear receptor ROR	3	0.0867303	0.0830558	RORC, RORB, RORA	5.64138	1	0.93757	78.8637
INTERPRO	IPR008907:P25-alpha	3	0.0867303	0.0830558	TPPP2, TPPP3, TPPP	5.64138	1	0.93757	78.8637
INTERPRO	IPR012144:Nitric-oxide synthase	3	0.0867303	0.0830558	NOS1, NOS3, NOS2	5.64138	1	0.93757	78.8637
INTERPRO	IPR006628:PUR-alpha/beta/gamma, DNA/RNA-binding	3	0.0867303	0.0830558	PURG, PURB, PURA	5.64138	1	0.93757	78.8637
INTERPRO	IPR001740:GPCR, family 2, EMR1 hormone receptor	3	0.0867303	0.0830558	EMR1, EMR3, EMR2	5.64138	1	0.93757	78.8637
INTERPRO	IPR008438:Calcineurin-binding	3	0.0867303	0.0830558	MYOZ1, MYOZ2, MYOZ3	5.64138	1	0.93757	78.8637
INTERPRO	IPR001556:Bombesin receptor	3	0.0867303	0.0830558	GRPR, BRS3, NMBR	5.64138	1	0.93757	78.8637
COG_ONTOLOGY	Cell division and chromosome partitioning	23	0.664932	0.0525957	TBC1D2B, KIF27, STAG3L3, CCDC88C, CCDC144B, NDC80, CENPE, ITSN2, HOMER1, RAB11FIP4, ZFC3H1, CCDC63, CARD11, MYT1L, NUP214, EVPL, CLEC4F, PIK3R3, CNTLN, DST, PLCXD2, MTUS1, IQCE	1.46914	0.864541	0.631952	38.4388
COG_ONTOLOGY	Secondary metabolites biosynthesis, transport, and catabolism	22	0.636022	0.000211859	CYP24A1, CYP2F1, CYP3A7, TBXAS1, CYP1A1, CYP2C19, CYP2C8, CYP2S1, CYP2D6, CYP26A1, CYP4F12, CYP1A2, CYP7B1, CYP4X1, CYP4A11, F5, CYP27A1, CYP2A6, CYP2A7, CYP4F3, CYP4F2, CYP19A1	2.29167	0.00780896	0.00780896	0.190071
COG_ONTOLOGY	Amino acid transport and metabolism	12	0.346921	0.0941052	LNPEP, SMU1, AQPEP, TRHDE, CNDP1, AGBL4, AGXT2, ANPEP, THNSL2, ERAP2, ENPEP, SARDH	1.65816	0.974185	0.518745	58.8287
COG_ONTOLOGY	Signal transduction mechanisms / Cytoskeleton / Cell division and chromosome partitioning / General function prediction only	11	0.318011	0.0888119	GUCA1B, MYL7, GUCA1A, CIB4, SLC25A13, LPCAT1, NCALD, HPCAL4, VSNL1, NCS1, KCNIP4	1.73207	0.967974	0.682435	56.6175
COG_ONTOLOGY	Inorganic ion transport and metabolism	8	0.231281	0.0895442	NUBPL, NOS1, PIGG, FOXRED2, NOS3, NOS2, FBXO10, SOD2	2.00617	0.968913	0.580101	56.9296
BIOCARTA	h_th1th2Pathway:Th1/Th2 Differentiation	10	0.289101	0.00795297	IL12RB2, IL18R1, CD86, IL2RA, PVRL1, HLA-DRB1, IFNG, HLA-DRB4, IL12B, CD40, IL2	2.55694	0.892229	0.892229	10.0143
BIOCARTA	h_dcPathway:Dendritic cells in regulating TH1 and TH2 Development	9	0.260191	0.0363124	ITGAX, IFNB1, CD33, IFNG, TLR2, ANPEP, CD40, CD5, IL10	2.19166	0.999967	0.967932	38.6638
BIOCARTA	h_CSKPathway:Activation of Csk by cAMP-dependent Protein Kinase Inhibits Signaling through the T Cell Receptor	8	0.231281	0.0322038	PTPRC, ADCY1, CD3D, HLA-DRB1, CD3E, LCK, CREBBP, ZAP70, HLA-DRB4	2.40653	0.999892	0.989604	35.1166
BIOCARTA	h_atmPathway:ATM Signaling Pathway	8	0.231281	0.0757806	JUN, MRE11A, MDM2, NFKB1, ABL1, ATM, RAD50, TP73	2.04555	1	0.974382	64.7048
BIOCARTA	h_granulocytesPathway:Adhesion and Diapedesis of Granulocytes	7	0.202371	0.0723373	CSF3, ICAM1, SELP, TNF, ICAM2, IFNG, SELE	2.23732	1	0.984852	62.927
BIOCARTA	h_tidPathway:Chaperones modulate interferon Signaling Pathway	7	0.202371	0.0942283	TNF, IFNG, USH1C, NFKB1, TAX1BP3, WT1, LIN7A	2.10571	1	0.953486	72.9604
BIOCARTA	h_tcraPathway:Lck and Fyn tyrosine kinases in initiation of TCR Activation	6	0.173461	0.0449309	PTPRC, CD3D, HLA-DRB1, CD3E, LCK, ZAP70, HLA-DRB4	2.78939	0.999997	0.959503	45.5298
BIOCARTA	h_amiPathway:Acute Myocardial Infarction	6	0.173461	0.089513	FGA, F2, TFPI, F7, PLG, COL4A6	2.36025	1	0.96201	71.0399
BIOCARTA	h_parkinPathway:Role of Parkin in the Ubiquitin-Proteasomal Pathway	5	0.14455	0.0783568	SNCAIP, GPR37, UBE2G2, SNCA, UBE2L6	2.84104	1	0.961312	65.983
BBID	58.(CD40L)_immnosurveillance	8	0.231281	0.0179037	ICAM1, CCL3, IL6, TNF, CD8A, IFNG, CD40, IL10	2.5942	0.810253	0.810253	17.911
BBID	112.StressandCRHinfluence	4	0.11564	0.0852092	TNF, IFNG, IL10, IL2	3.45894	0.999724	0.983373	62.2039
BBID	111.Stress_influences_immunity	4	0.11564	0.0852092	TNF, IFNG, IL10, IL2	3.45894	0.999724	0.983373	62.2039

## Sheet: RA-OA_filtered
The gene expression profiling of RA was compared with that of OA.
DEGs between HC and OA were eliminated.
Category	Term	Count	%	PValue	Genes	Fold Enrichment	Bonferroni	Benjamini	FDR
KEGG_PATHWAY	hsa04060:Cytokine-cytokine receptor interaction	41	2.47734	0.000428241	CCL1, IFNA21, CCL3, TNF, ACVRL1, IL9R, CXCL9, CCL8, CD70, CX3CL1, TNFRSF4, TNFSF18, IL10, IL12RB2, LIF, ACVR1B, CCL22, CCL23, IL17B, CXCR4, CCL3L3, TNFRSF19, IL15RA, IFNA8, IL6, IL2RA, FLT3, FLT4, TNFRSF13B, EDAR, CCL16, IL20, CCR9, PRLR, IFNB1, CCR2, IL12B, IFNA16, BMP7, XCL2, IL2	1.74889	0.0738061	0.0376103	0.525721
KEGG_PATHWAY	hsa04080:Neuroactive ligand-receptor interaction	38	2.29607	0.00196221	OPRM1, CSH1, AVPR2, MCHR2, GABRB3, THRB, CYSLTR2, GRIK3, ADCYAP1R1, NPY2R, OPRK1, VIPR1, APLNR, TAAR9, HTR1B, P2RY4, GRIN2B, HTR1F, GABRP, GRID1, GABRD, GABRG2, GABRG3, PTH2R, GZMA, GABRA6, BRS3, NTSR2, P2RX7, GRM2, PRLR, CHRM3, LPAR6, CHRM1, GRM7, F2, NMBR, FSHB	1.65891	0.296425	0.0679008	2.38809
KEGG_PATHWAY	hsa04630:Jak-STAT signaling pathway	27	1.63142	0.00109911	CSH1, IFNA21, IL9R, STAT5B, IL10, SPRY3, LIF, IL12RB2, IL15RA, PIK3R5, IFNA8, PIK3R3, IL13RA2, PTPN6, IL6, IL2RA, SOCS3, CBL, IL20, CBLC, PRLR, PIAS4, IFNB1, PIAS3, IL12B, IFNA16, IL2	1.94676	0.178686	0.0480211	1.3442
KEGG_PATHWAY	hsa04062:Chemokine signaling pathway	27	1.63142	0.0143865	CCL1, ADCY1, CCL3, VAV3, FGR, NCF1, STAT5B, CXCL9, CCL8, NFKB1, CX3CL1, CCL16, PRKCD, PRKCB, CCR9, CDC42, GNGT2, CCL22, CCL23, ARRB2, RAC2, CXCR4, CCL3L3, CCR2, PIK3R5, PIK3R3, XCL2	1.61362	0.925271	0.180884	16.3331
KEGG_PATHWAY	hsa04650:Natural killer cell mediated cytotoxicity	26	1.571	0.00023433	BID, PRF1, IFNA21, KLRC2, TNF, CD48, CASP3, RAC2, ZAP70, PIK3R5, IFNA8, FCGR3A, NFATC2, PIK3R3, FCGR3B, TYROBP, PRKCA, PTPN6, VAV3, ICAM2, NCR3, PRKCB, LAT, IFNB1, LCK, IFNA16	2.18475	0.0410823	0.0410823	0.287986
KEGG_PATHWAY	hsa04660:T cell receptor signaling pathway	20	1.20846	0.00288188	PTPRC, PTPN6, TNF, VAV3, CD3D, CD3E, CBL, NFKB1, IL10, CDC42, LAT, PAK7, PRKCQ, CBLC, LCK, ZAP70, PIK3R5, NFATC2, PIK3R3, IL2	2.0696	0.403456	0.0711428	3.48924
KEGG_PATHWAY	hsa04670:Leukocyte transendothelial migration	18	1.08761	0.0317527	PRKCA, CLDN8, MYL7, VAV3, NCF1, NOX1, CTNNA3, PRKCB, CDC42, CYBB, EZR, RAC2, CXCR4, ESAM, PIK3R5, RAPGEF4, TXK, PIK3R3	1.70479	0.996899	0.250835	32.7725
KEGG_PATHWAY	hsa04514:Cell adhesion molecules (CAMs)	18	1.08761	0.0774504	CLDN8, SELP, PTPRC, ICAM2, NRXN1, HLA-DMB, CDH4, HLA-DQA2, ITGA9, SIGLEC1, CD86, CD58, CD274, CD22, ESAM, HLA-DOA, SELE, HLA-DOB	1.52398	0.999999	0.425926	62.918
KEGG_PATHWAY	hsa05322:Systemic lupus erythematosus	16	0.966767	0.0283128	HIST1H2BA, C7, TNF, HLA-DMB, HLA-DQA2, H2AFB2, IL10, C1QB, CD86, GRIN2B, C2, FCGR3A, HLA-DOA, HIST1H3F, FCGR3B, HLA-DOB	1.80619	0.994149	0.24845	29.7735
KEGG_PATHWAY	hsa04666:Fc gamma R-mediated phagocytosis	15	0.906344	0.0411122	PRKCA, PTPRC, VAV3, NCF1, PIP5K1B, PRKCD, PRKCB, LAT, CDC42, GAB2, RAC2, PLA2G4F, PIK3R5, PIK3R3, FCGR3A	1.7646	0.999455	0.289349	40.3467
KEGG_PATHWAY	hsa04672:Intestinal immune network for IgA production	13	0.785498	0.000953808	IL6, TNFRSF13B, PIGR, HLA-DMB, HLA-DQA2, IL10, CCR9, CD86, CXCR4, IL15RA, HLA-DOA, HLA-DOB, IL2	2.96501	0.157021	0.0553471	1.16745
KEGG_PATHWAY	hsa03320:PPAR signaling pathway	13	0.785498	0.0177619	CPT1B, CYP4A11, APOA2, CYP27A1, GK2, APOC3, FADS2, FABP1, AQP7, FABP7, ACSL3, ACSL6, FABP6	2.10559	0.959561	0.204782	19.7916
KEGG_PATHWAY	hsa04930:Type II diabetes mellitus	12	0.725076	0.00228725	IRS4, TNF, GCK, SOCS3, HK1, PIK3R5, PDX1, PIK3R3, CACNA1D, ABCC8, PRKCD, CACNA1A	2.8534	0.336274	0.0660332	2.77858
KEGG_PATHWAY	hsa00830:Retinol metabolism	12	0.725076	0.00711074	CYP4A11, ALDH1A2, LRAT, CYP2C19, CYP2C8, UGT2B11, ADH6, UGT2B4, ADH7, CYP2A7, UGT2A3, UGT2B10	2.48352	0.721231	0.119915	8.40721
KEGG_PATHWAY	hsa00982:Drug metabolism	12	0.725076	0.0197761	CYP2C19, FMO2, CYP2C8, FMO3, CYP2D6, UGT2B11, ADH6, UGT2B4, ADH7, CYP2A7, UGT2A3, UGT2B10	2.16306	0.971996	0.200255	21.7924
KEGG_PATHWAY	hsa05416:Viral myocarditis	12	0.725076	0.0484392	BID, PRF1, CD86, CASP3, RAC2, DMD, HLA-DMB, HLA-DOA, MYH8, HLA-DQA2, HLA-DOB, MYH7B	1.88887	0.999862	0.320515	45.72
KEGG_PATHWAY	hsa04664:Fc epsilon RI signaling pathway	12	0.725076	0.0844263	PRKCA, LAT, TNF, VAV3, GAB2, RAC2, PLA2G1B, MS4A2, PIK3R5, PIK3R3, PRKCD, PRKCB	1.71936	1	0.431002	66.2249
KEGG_PATHWAY	hsa00500:Starch and sucrose metabolism	11	0.664653	0.00313407	G6PC, GCK, PYGM, ENPP3, UGT2B11, HK1, UGT2B4, TREH, UGT2A3, UGT2B10, G6PC2	2.927	0.429863	0.0678252	3.78919
KEGG_PATHWAY	hsa05320:Autoimmune thyroid disease	11	0.664653	0.0131765	IFNA21, PRF1, CD86, IFNA8, HLA-DMB, HLA-DOA, IFNA16, HLA-DQA2, HLA-DOB, IL10, IL2	2.41047	0.906918	0.179512	15.0603
KEGG_PATHWAY	hsa04920:Adipocytokine signaling pathway	11	0.664653	0.0717474	IRS4, PRKAG3, CPT1B, PRKCQ, G6PC, TNF, SOCS3, NFKB1, ACSL3, ACSL6, G6PC2	1.83484	0.999998	0.4132	59.9964
KEGG_PATHWAY	hsa05330:Allograft rejection	10	0.60423	0.00351349	PRF1, CD86, TNF, IL12B, HLA-DMB, HLA-DOA, HLA-DQA2, HLA-DOB, IL10, IL2	3.1044	0.46742	0.0676084	4.23886
KEGG_PATHWAY	hsa00010:Glycolysis / Gluconeogenesis	10	0.60423	0.0828232	G6PC, GCK, ALDOC, ALDOB, HK1, ADH6, ADH7, ACSS2, PGK2, G6PC2	1.86264	1	0.436261	65.4899
KEGG_PATHWAY	hsa05332:Graft-versus-host disease	9	0.543807	0.0196739	PRF1, CD86, IL6, TNF, HLA-DMB, HLA-DOA, HLA-DQA2, HLA-DOB, IL2	2.57904	0.971468	0.211099	21.692
KEGG_PATHWAY	hsa04960:Aldosterone-regulated sodium reabsorption	9	0.543807	0.0261284	PRKCA, IRS4, ATP1B4, HSD11B2, PIK3R5, NEDD4L, SFN, PIK3R3, PRKCB	2.45323	0.991254	0.24329	27.8059
KEGG_PATHWAY	hsa04940:Type I diabetes mellitus	9	0.543807	0.0298529	PRF1, CD86, TNF, IL12B, HLA-DMB, HLA-DOA, HLA-DQA2, HLA-DOB, IL2	2.39482	0.995595	0.248384	31.1311
KEGG_PATHWAY	hsa05310:Asthma	8	0.483384	0.011894	TNF, EPX, MS4A2, HLA-DMB, HLA-DOA, HLA-DQA2, HLA-DOB, IL10	3.08299	0.882555	0.176925	13.6917
KEGG_PATHWAY	hsa05340:Primary immunodeficiency	8	0.483384	0.0322343	PTPRC, CD3D, CD3E, LCK, TNFRSF13B, TAP1, ZAP70, RAG2	2.55447	0.997163	0.243676	33.1828
KEGG_PATHWAY	hsa04950:Maturity onset diabetes of the young	6	0.362538	0.0662555	HNF1B, HNF1A, GCK, NEUROD1, PAX4, PDX1	2.6822	0.999995	0.400277	56.9844
GOTERM_MF_FAT	GO:0005509~calcium ion binding	104	6.28399	0.00355903	CALHM1, MASP2, NELL2, STAT5B, DLK2, ENPEP, CALB1, DSPP, CDH20, LPA, GRIN2B, PLA2G1B, CDH23, F9, SNTN, ATP2C2, PITPNM2, F2, VSNL1, DST, LALBA, MYL7, CDK5R1, MYL1, MST1, CACNB3, PCDHAC1, ITGAX, CD69, DMD, PLCH1, TRPC5, SYT10, HPCAL4, DMP1, PCDH15, CELSR1, PCDH17, CACNA2D4, CBLC, ITGA9, SLC25A13, DSG2, DSG3, PLA2G4F, CACNA1F, EMR2, CACNA1D, CACNA1A, PCDHA8, PCDHA5, NCS1, PCDHGA7, MMP28, KCNIP4, CD93…	1.30367	0.983781	0.312497	5.57575
GOTERM_MF_FAT	GO:0008233~peptidase activity	64	3.86707	0.0286977	QPCTL, MASP2, PGC, ANPEP, MMP28, ENPEP, USP51, LNPEP, CASP3, LPA, ADAM2, KLK12, CPA3, LTF, ERAP2, LONRF3, PRSS33, TMPRSS12, USP15, CELA3B, GZMA, CTRB1, MMP19, F9, MMP15, NAPSA, TPSD1, NRIP2, PGPEP1L, AQPEP, CAPN11, CARD16, CAPN12, CAPN13, CARD18, F2, TMPRSS11A, ADAMTS4, USP26, ADAM15, ADAMTS19, ADAMTS14, ADAMTS16, MST1, PSMA8, CPN1, AZU1, PSMB3, PGA3, ADAM30, C2, USP34, CTRL, CPA5, KLK8, AGBL1, T…	1.28446	1	0.534665	37.4088
GOTERM_MF_FAT	GO:0070011~peptidase activity, acting on L-amino acid peptides	63	3.80665	0.0173717	MASP2, PGC, ANPEP, MMP28, ENPEP, USP51, LNPEP, CASP3, LPA, ADAM2, KLK12, CPA3, LTF, ERAP2, LONRF3, PRSS33, TMPRSS12, USP15, CELA3B, GZMA, CTRB1, MMP19, F9, MMP15, NAPSA, TPSD1, NRIP2, PGPEP1L, AQPEP, CAPN11, CARD16, CAPN12, CAPN13, CARD18, F2, TMPRSS11A, ADAMTS4, USP26, ADAM15, ADAMTS19, ADAMTS14, ADAMTS16, MST1, PSMA8, CPN1, AZU1, PSMB3, PGA3, ADAM30, C2, USP34, CTRL, CPA5, KLK8, AGBL1, TRHDE, K…	1.32196	1	0.439432	24.5722
GOTERM_MF_FAT	GO:0015267~channel activity	60	3.62538	8.02334e-05	KCNC2, CALHM1, GJA8, GABRB3, KCNAB1, GRIK3, KCNK18, AQP4, AQP7, CNGB3, KCNK12, GJA5, KCNIP4, GJA3, KCNK10, KCNQ3, MCOLN3, GRIN2B, SLC24A2, MS4A2, SCN7A, CHRNA1, GRID1, GJD2, GABRG2, GABRG3, PDPN, CACNG2, TRPM2, GRM7, KCNH7, SCN11A, GJA10, KCNMB3, FXYD2, FXYD3, KCNA2, CACNB3, KCNA5, FXYD6, TPCN1, PKD1L3, BEST3, GABRP, GABRD, KCNB2, TRPC5, GABRA6, NOX1, VDAC3, KCNV2, GJB1, GJB2, CACNA2D4, CYBB, P2R…	1.67766	0.0885819	0.0453178	0.12903
GOTERM_MF_FAT	GO:0022803~passive transmembrane transporter activity	60	3.62538	8.59815e-05	KCNC2, CALHM1, GJA8, GABRB3, KCNAB1, GRIK3, KCNK18, AQP4, AQP7, CNGB3, KCNK12, GJA5, KCNIP4, GJA3, KCNK10, KCNQ3, MCOLN3, GRIN2B, SLC24A2, MS4A2, SCN7A, CHRNA1, GRID1, GJD2, GABRG2, GABRG3, PDPN, CACNG2, TRPM2, GRM7, KCNH7, SCN11A, GJA10, KCNMB3, FXYD2, FXYD3, KCNA2, CACNB3, KCNA5, FXYD6, TPCN1, PKD1L3, BEST3, GABRP, GABRD, KCNB2, TRPC5, GABRA6, NOX1, VDAC3, KCNV2, GJB1, GJB2, CACNA2D4, CYBB, P2R…	1.6736	0.0946185	0.0325901	0.138268
GOTERM_MF_FAT	GO:0008289~lipid binding	56	3.38369	0.00569498	NR2E3, CALB1, PGR, APOA2, APOB, APOE, STARD6, PLA2G1B, CETP, PRKCA, SGK3, NCF1, PRKCH, PRKCD, PRKCB, PRKCQ, PITPNM2, BPI, LRAT, KSR2, DEF8, HSD11B2, UNC13C, SCGB2A2, GC, SNAP91, FFAR2, SNX8, APOC1, ADH7, ABCA1, SEC14L3, ALDH1A2, RASGRP4, LANCL2, APOC3, APBA1, SNX20, SELP, VAV3, ESRRB, ESRRG, HS1BP3, ABCG1, APOL2, PLEKHA3, CDC42BPG, FABP1, PLA2G4C, FABP7, PMP2, APOL6, PLEKHA2, NR5A1, IL2, FABP6	1.4336	0.998643	0.307045	8.78063
GOTERM_MF_FAT	GO:0030246~carbohydrate binding	55	3.32326	2.89969e-05	KLRC2, LGALS9C, C6ORF25, REG3A, LPHN3, APOB, CD93, CLEC4E, APOE, PGLYRP2, RSPO3, SIGLEC10, NLRP3, MAN2A2, CLEC1A, SIGLEC1, SIGLEC6, KLRG2, CLEC12A, LGALS16, NAV2, LGALS14, CLEC5A, CLEC1B, ENPP3, ALDOB, CCL8, MDK, PKD1L3, AZU1, CCL23, FCN3, CRISPLD2, CD69, CD22, KLRF1, FN1, LMAN1L, SELP, PTPRC, HAPLN4, CLEC2L, LGALS8, GCK, PYGM, RPL22, STAB1, SFTPA2, FBLN7, SERPIND1, CLEC7A, BMP7, SELE, CLEC14A, I…	1.78982	0.0329654	0.0329654	0.0466503
GOTERM_MF_FAT	GO:0022838~substrate specific channel activity	53	3.20242	0.00178915	CALHM1, KCNC2, GABRB3, KCNAB1, GRIK3, KCNK18, AQP4, AQP7, CNGB3, KCNK12, KCNIP4, KCNK10, KCNQ3, MCOLN3, GRIN2B, SLC24A2, MS4A2, SCN7A, CHRNA1, GRID1, GABRG2, GABRG3, PDPN, CACNG2, TRPM2, GRM7, KCNH7, SCN11A, KCNMB3, FXYD2, FXYD3, KCNA2, CACNB3, KCNA5, FXYD6, TPCN1, PKD1L3, BEST3, GABRP, GABRD, KCNB2, TRPC5, GABRA6, NOX1, KCNV2, VDAC3, CACNA2D4, P2RX7, CYBB, KCNN2, CACNA1F, CACNA1D, CACNA1A	1.53407	0.873827	0.227994	2.84046
GOTERM_MF_FAT	GO:0005216~ion channel activity	50	3.02115	0.00425757	CALHM1, KCNC2, GABRB3, KCNAB1, GRIK3, KCNK18, KCNK12, CNGB3, KCNIP4, KCNK10, KCNQ3, GRIN2B, MCOLN3, SLC24A2, MS4A2, SCN7A, CHRNA1, GRID1, GABRG2, GABRG3, CACNG2, TRPM2, GRM7, KCNH7, SCN11A, KCNMB3, FXYD2, FXYD3, KCNA2, CACNB3, KCNA5, FXYD6, TPCN1, PKD1L3, BEST3, GABRP, GABRD, TRPC5, KCNB2, GABRA6, NOX1, KCNV2, VDAC3, CACNA2D4, CYBB, P2RX7, KCNN2, CACNA1F, CACNA1D, CACNA1A	1.49222	0.99279	0.315731	6.63532
GOTERM_MF_FAT	GO:0004175~endopeptidase activity	46	2.77946	0.0156664	ADAMTS19, ADAMTS14, MASP2, PGC, ADAMTS16, MST1, MMP28, PSMA8, AZU1, CASP3, LPA, PSMB3, ADAM2, KLK12, LTF, PGA3, ADAM30, C2, PRSS33, TMPRSS12, USP15, CTRL, CELA3B, KLK8, KLK2, KLK3, GZMA, CTRB1, MMP19, F9, NAPSA, MMP15, TPSD1, TMPRSS6, NRIP2, CARD16, CAPN11, CAPN12, CAPN13, CARD18, F2, ADAM20, TMPRSS11A, TPSAB1, ADAMTS4, ADAM15	1.41312	1	0.434717	22.438
GOTERM_MF_FAT	GO:0022836~gated channel activity	40	2.41692	0.0114959	KCNC2, KCNMB3, GABRB3, KCNAB1, GRIK3, KCNA2, KCNK18, CACNB3, KCNA5, KCNK12, CNGB3, TPCN1, KCNIP4, KCNK10, KCNQ3, GRIN2B, SCN7A, CHRNA1, GABRP, GRID1, GABRD, GABRG2, GABRG3, TRPC5, KCNB2, GABRA6, NOX1, CACNG2, KCNV2, VDAC3, CACNA2D4, P2RX7, CYBB, GRM7, KCNN2, KCNH7, SCN11A, CACNA1F, CACNA1D, CACNA1A	1.48645	0.999998	0.427034	16.9775
GOTERM_MF_FAT	GO:0046873~metal ion transmembrane transporter activity	40	2.41692	0.0264346	KCNC2, CALHM1, KCNMB3, KCNAB1, KCNA2, KCNK18, CACNB3, KCNA5, KCNK12, CNGB3, TPCN1, KCNIP4, KCNK10, SLC11A1, KCNQ3, GRIN2B, SLC24A2, MS4A2, SLC30A2, SCN7A, CHRNA1, SLC30A8, SLC39A2, TRPC5, KCNB2, NOX1, CACNG2, KCNV2, TRPM2, CACNA2D4, ATP2C2, P2RX7, GRM7, KCNN2, KCNH7, SCN11A, CACNA1F, ABCC8, CACNA1D, CACNA1A	1.40487	1	0.52163	35.0204
GOTERM_MF_FAT	GO:0019904~protein domain specific binding	37	2.23565	0.0911969	MTSS1, ENAH, POLR2J, MYO7A, TP63, CXXC4, SFN, DMD, MAPT, ARR3, MS4A2, APBA1, KHDRBS3, CTBP1, NOS1AP, DTX1, NCF1, LY6G5B, CD3E, BAIAP2, HPCAL4, CBL, ESRRG, NLRP2, DOCK4, SH2D2A, CBLC, LAT2, LAX1, GRM7, MAPK15, ITGB1BP2, LCK, NPHS1, HGS, SH3BP1, ADAM15	1.28773	1	0.822229	78.5357
GOTERM_MF_FAT	GO:0005261~cation channel activity	34	2.05438	0.0349249	CALHM1, KCNMB3, KCNC2, KCNAB1, KCNA2, KCNK18, CACNB3, KCNA5, KCNK12, CNGB3, TPCN1, KCNIP4, KCNK10, KCNQ3, GRIN2B, SLC24A2, MS4A2, SCN7A, CHRNA1, TRPC5, KCNB2, NOX1, CACNG2, KCNV2, TRPM2, CACNA2D4, P2RX7, GRM7, KCNN2, KCNH7, SCN11A, CACNA1F, CACNA1D, CACNA1A	1.42429	1	0.575204	43.5629
GOTERM_MF_FAT	GO:0005529~sugar binding	32	1.93353	0.000689462	KLRC2, LGALS9C, ALDOB, PKD1L3, LPHN3, REG3A, CD93, CLEC4E, FCN3, CD69, CD22, KLRF1, LMAN1L, SELP, CLEC2L, SIGLEC10, LGALS8, CLEC1A, SIGLEC1, GCK, CLEC12A, SIGLEC6, KLRG2, PYGM, LGALS16, SFTPA2, LGALS14, CLEC7A, CLEC5A, SELE, CLEC14A, CLEC1B	1.89046	0.549453	0.180715	1.1037
GOTERM_MF_FAT	GO:0031420~alkali metal ion binding	31	1.87311	0.0139762	KCNC2, FXYD2, SLC5A5, SLC38A3, SLC5A4, KCNAB1, KCNA2, KCNK18, KCNA5, KCNK12, TTL, KCNIP4, KCNK10, KCNQ3, MAT1A, SLC23A2, SLC24A3, SLC24A2, SCN7A, SLC12A8, SLC8A2, PDXK, ATP4B, KCNB2, KCNV2, TRPM2, KCNH7, SCN11A, SLC5A6, SLC5A7, SLC5A12	1.56631	1	0.440709	20.2668
GOTERM_MF_FAT	GO:0005125~cytokine activity	29	1.75227	0.00547971	CCL1, BMP10, IFNA21, CCL3, TNF, CXCL9, CCL8, CD70, CX3CL1, TNFSF18, IL10, LIF, CCL22, CCL23, IL17B, IL17F, CCL3L3, IFNA8, IL6, IL1F10, NODAL, CCL16, IL20, IFNB1, IL12B, BMP7, IFNA16, XCL2, IL2	1.71323	0.998257	0.327664	8.4623
GOTERM_MF_FAT	GO:0048037~cofactor binding	29	1.75227	0.093006	CCBL1, KYNU, ALDH1L1, OGDHL, PAH, KMO, OGDH, AGXT, PDXDC1, NPHP3, ALAS1, ALAS2, FMO2, FMO3, NOS3, SARDH, AASDH, CTBP1, PDXK, GMDS, FOXRED2, NOX1, HAO1, GAPDHS, CYBB, PYGM, HSD11B2, AGXT2, CRYM	1.34168	1	0.814426	79.2131
GOTERM_MF_FAT	GO:0022832~voltage-gated channel activity	24	1.45015	0.0802837	KCNC2, KCNAB1, KCNB2, KCNA2, NOX1, CACNB3, CACNG2, KCNA5, KCNV2, VDAC3, KCNK12, KCNIP4, TPCN1, CACNA2D4, KCNK10, CYBB, KCNQ3, GRM7, KCNH7, SCN11A, SCN7A, CACNA1F, CACNA1D, CACNA1A	1.41784	1	0.795256	73.9903
GOTERM_MF_FAT	GO:0005244~voltage-gated ion channel activity	24	1.45015	0.0802837	KCNC2, KCNAB1, KCNB2, KCNA2, NOX1, CACNB3, CACNG2, KCNA5, KCNV2, VDAC3, KCNK12, KCNIP4, TPCN1, CACNA2D4, KCNK10, CYBB, KCNQ3, GRM7, KCNH7, SCN11A, SCN7A, CACNA1F, CACNA1D, CACNA1A	1.41784	1	0.795256	73.9903
GOTERM_MF_FAT	GO:0030247~polysaccharide binding	23	1.38973	0.01356	SELP, PTPRC, HAPLN4, ENPP3, C6ORF25, CCL8, NLRP3, MDK, AZU1, APOB, CCL23, APOE, STAB1, RPL22, CRISPLD2, NAV2, PGLYRP2, RSPO3, FBLN7, SERPIND1, CLEC7A, BMP7, FN1	1.72051	1	0.45503	19.7236
GOTERM_MF_FAT	GO:0001871~pattern binding	23	1.38973	0.01356	SELP, PTPRC, HAPLN4, ENPP3, C6ORF25, CCL8, NLRP3, MDK, AZU1, APOB, CCL23, APOE, STAB1, RPL22, CRISPLD2, NAV2, PGLYRP2, RSPO3, FBLN7, SERPIND1, CLEC7A, BMP7, FN1	1.72051	1	0.45503	19.7236
GOTERM_MF_FAT	GO:0008236~serine-type peptidase activity	23	1.38973	0.0573301	KLK8, CELA3B, KLK2, GZMA, KLK3, MASP2, CTRB1, MST1, F9, TPSD1, TMPRSS6, CPVL, AZU1, LPA, F2, KLK12, LTF, TMPRSS11A, PRSS33, C2, TPSAB1, TMPRSS12, CTRL	1.48853	1	0.724101	61.327
GOTERM_MF_FAT	GO:0017171~serine hydrolase activity	23	1.38973	0.0632834	KLK8, CELA3B, KLK2, GZMA, KLK3, MASP2, CTRB1, MST1, F9, TPSD1, TMPRSS6, CPVL, AZU1, LPA, F2, KLK12, LTF, TMPRSS11A, PRSS33, C2, TPSAB1, TMPRSS12, CTRL	1.472	1	0.734421	65.0753
GOTERM_MF_FAT	GO:0046906~tetrapyrrole binding	22	1.32931	0.00355512	CYP24A1, CYP2C19, FADS1, CYP2C8, CYP2S1, CYP2D6, FADS2, GIF, TCN1, CYP7B1, CYP4X1, CYP4A11, CYBB, CYP4Z2P, CYP27A1, MMACHC, EPX, NOS3, GUCY1B3, CYP2A7, CYP4F3, CYP4F2	1.96465	0.983707	0.33748	5.5698
GOTERM_MF_FAT	GO:0004252~serine-type endopeptidase activity	22	1.32931	0.0250899	KLK8, CELA3B, KLK2, GZMA, KLK3, MASP2, CTRB1, MST1, F9, TPSD1, TMPRSS6, AZU1, LPA, F2, KLK12, LTF, TMPRSS11A, C2, PRSS33, TPSAB1, TMPRSS12, CTRL	1.64571	1	0.511511	33.561
GOTERM_MF_FAT	GO:0005539~glycosaminoglycan binding	21	1.26888	0.0179899	SELP, PTPRC, HAPLN4, C6ORF25, CCL8, NLRP3, MDK, AZU1, APOB, CCL23, APOE, STAB1, RPL22, CRISPLD2, NAV2, PGLYRP2, RSPO3, FBLN7, SERPIND1, BMP7, FN1	1.72799	1	0.424349	25.3321
GOTERM_MF_FAT	GO:0030955~potassium ion binding	20	1.20846	0.0142543	KCNC2, FXYD2, SLC12A8, PDXK, KCNAB1, KCNB2, ATP4B, KCNA2, KCNK18, KCNA5, KCNV2, KCNK12, KCNIP4, TTL, KCNK10, KCNQ3, SLC24A3, MAT1A, SLC24A2, KCNH7	1.79999	1	0.435771	20.6279
GOTERM_MF_FAT	GO:0015293~symporter activity	20	1.20846	0.0274036	SLC5A5, SLC38A3, SLC12A8, SLC5A4, SLC6A1, SLC6A2, SLC6A20, SLC6A3, SLC16A12, SLC6A13, SLC6A14, SLC32A1, SLC16A7, SLC6A7, SLC24A3, SLC23A2, SLC24A2, SLC5A6, SLC5A7, SLC5A12	1.68175	1	0.526211	36.0533
GOTERM_MF_FAT	GO:0019955~cytokine binding	19	1.14804	0.00571965	IL9R, IL2RA, ACVRL1, IL27RA, TNFRSF4, CD74, IL31RA, CCR9, CCRL2, IL12RB2, PRLR, CXCR4, IL17F, CCR2, IL15RA, TNFRSF19, GPR17, IL12B, IL13RA2	2.00807	0.998681	0.294603	8.81703
GOTERM_MF_FAT	GO:0020037~heme binding	19	1.14804	0.0164103	CYP24A1, CYP2C19, FADS1, CYP2C8, CYP2S1, CYP2D6, FADS2, CYP7B1, CYP4A11, CYP4X1, CYBB, CYP4Z2P, CYP27A1, EPX, NOS3, GUCY1B3, CYP2A7, CYP4F3, CYP4F2	1.80892	1	0.430263	23.3759
GOTERM_MF_FAT	GO:0019842~vitamin binding	19	1.14804	0.0316461	GC, CCBL1, KYNU, PDXK, OGDHL, GIF, ADH7, OGDH, AGXT, TCN1, CALB1, PDXDC1, ALDH1A2, ALAS1, LRAT, ALAS2, PYGM, MMACHC, AGXT2	1.68369	1	0.554312	40.3971
GOTERM_MF_FAT	GO:0043176~amine binding	18	1.08761	0.0135855	CHKA, SLC6A3, APOC1, DPYS, PAH, AGXT, APOA2, HTR1B, ALAS2, GRIN2B, CHRM3, GRM7, CHRM1, FMO3, NOS3, CETP, CHRNA1, HTR1F	1.88509	1	0.443255	19.757
GOTERM_MF_FAT	GO:0042165~neurotransmitter binding	17	1.02719	0.0155981	GABRD, QRFPR, GABRG2, GABRG3, GABRB3, GABRA6, NPY2R, SLC6A13, BRS3, NTSR2, SORCS3, GRIN2B, CHRM3, CHRM1, CHRNA1, NMBR, GABRP	1.90135	1	0.443586	22.3513
GOTERM_MF_FAT	GO:0008201~heparin binding	17	1.02719	0.0155981	SELP, PTPRC, C6ORF25, CCL8, MDK, AZU1, APOB, CCL23, RPL22, CRISPLD2, NAV2, APOE, RSPO3, FBLN7, SERPIND1, BMP7, FN1	1.90135	1	0.443586	22.3513
GOTERM_MF_FAT	GO:0017124~SH3 domain binding	16	0.966767	0.0179139	MTSS1, ENAH, KHDRBS3, NCF1, CD3E, DTX1, BAIAP2, CBL, DOCK4, CBLC, SH2D2A, MAPT, MAPK15, ITGB1BP2, SH3BP1, ADAM15	1.91999	1	0.431504	25.2391
GOTERM_MF_FAT	GO:0005496~steroid binding	15	0.906344	0.000974356	GC, ESRRB, ESRRG, ABCA1, NR2E3, CALB1, ABCG1, PGR, APOA2, APOC3, PLA2G1B, HSD11B2, CETP, FABP1, SCGB2A2	2.69999	0.675965	0.171234	1.55641
GOTERM_MF_FAT	GO:0030594~neurotransmitter receptor activity	15	0.906344	0.0341207	GABRD, QRFPR, GABRG2, GABRG3, GABRB3, GABRA6, NPY2R, BRS3, NTSR2, SORCS3, CHRM3, CHRM1, NMBR, CHRNA1, GABRP	1.81894	1	0.574238	42.8013
GOTERM_MF_FAT	GO:0005262~calcium channel activity	14	0.845921	0.0177678	CALHM1, TRPC5, CACNB3, CACNG2, TRPM2, TPCN1, CACNA2D4, GRIN2B, GRM7, SLC24A2, MS4A2, CACNA1F, CACNA1D, CACNA1A	2.04151	1	0.437673	25.0599
GOTERM_MF_FAT	GO:0005275~amine transmembrane transporter activity	13	0.785498	0.0247026	SLC38A3, SLC6A1, SLC6A2, SLC6A20, PDPN, SLC6A3, SLC6A13, SLC6A14, SLC32A1, SLC25A13, SLC6A7, SLC18A2, SLC5A7	2.02378	1	0.514643	33.135
GOTERM_MF_FAT	GO:0008081~phosphoric diester hydrolase activity	13	0.785498	0.0579209	PLD3, ENPP3, PDE6G, PDE2A, PDE1B, CHRM3, ACAP1, CHRM1, PDE4B, PLCH1, PDE9A, PLCXD2, PLCXD1	1.78285	1	0.721209	61.7152
GOTERM_MF_FAT	GO:0015370~solute:sodium symporter activity	12	0.725076	0.0043575	SLC32A1, SLC5A5, SLC6A1, SLC6A7, SLC6A20, SLC6A2, SLC23A2, SLC6A3, SLC6A13, SLC6A14, SLC5A6, SLC5A7	2.65845	0.99358	0.302736	6.78597
GOTERM_MF_FAT	GO:0042379~chemokine receptor binding	11	0.664653	0.00835355	CCL1, CCL22, CCL3, CCL23, CCR2, CCL3L3, CXCL9, CCL8, CX3CL1, CCL16, XCL2	2.58611	0.999939	0.369835	12.6272
GOTERM_MF_FAT	GO:0016247~channel regulator activity	11	0.664653	0.0291983	KCNMB3, GRM2, PIAS3, KCNAB1, GRM7, HPCAL4, NPY2R, NRXN1, NEDD4L, KCNA5, PRKCB	2.14779	1	0.532913	37.9258
GOTERM_MF_FAT	GO:0005319~lipid transporter activity	11	0.664653	0.0435505	APOA2, APOB, CFHR4, GM2A, ATP10B, APOE, FABP1, CETP, ABCA1, APOL6, ABCG1	2.01142	1	0.642805	51.1547
GOTERM_MF_FAT	GO:0019992~diacylglycerol binding	11	0.664653	0.0673866	PRKCA, PRKCQ, CDC42BPG, KSR2, VAV3, RASGRP4, DEF8, PRKCH, UNC13C, PRKCD, PRKCB	1.86352	1	0.745107	67.4573
GOTERM_MF_FAT	GO:0005230~extracellular ligand-gated ion channel activity	11	0.664653	0.0914876	GABRD, GABRG2, GABRG3, P2RX7, GABRB3, GRIN2B, GABRA6, GRIK3, CHRNA1, GABRP, GRID1	1.75999	1	0.818478	78.646
GOTERM_MF_FAT	GO:0008009~chemokine activity	10	0.60423	0.0158193	CCL1, CCL22, CCL3, CCL23, CCL3L3, CXCL9, CCL8, CX3CL1, CCL16, XCL2	2.50434	1	0.427981	22.6315
GOTERM_MF_FAT	GO:0001614~purinergic nucleotide receptor activity	9	0.543807	0.0105266	GPR183, GPR174, P2RX7, P2RY4, LPAR6, GPR171, SUCNR1, GPR17, OXGR1	2.87999	0.999995	0.412499	15.6577
GOTERM_MF_FAT	GO:0016502~nucleotide receptor activity	9	0.543807	0.0105266	GPR183, GPR174, P2RX7, P2RY4, LPAR6, GPR171, SUCNR1, GPR17, OXGR1	2.87999	0.999995	0.412499	15.6577
GOTERM_MF_FAT	GO:0070279~vitamin B6 binding	9	0.543807	0.0923982	ALAS1, CCBL1, KYNU, ALAS2, PDXK, PYGM, AGXT2, AGXT, PDXDC1	1.91999	1	0.816966	78.9878
GOTERM_MF_FAT	GO:0030170~pyridoxal phosphate binding	9	0.543807	0.0923982	ALAS1, CCBL1, KYNU, ALAS2, PDXK, PYGM, AGXT2, AGXT, PDXDC1	1.91999	1	0.816966	78.9878
GOTERM_MF_FAT	GO:0001608~nucleotide receptor activity, G-protein coupled	8	0.483384	0.0103416	GPR183, GPR174, P2RY4, LPAR6, GPR171, SUCNR1, GPR17, OXGR1	3.17792	0.999994	0.420873	15.4036
GOTERM_MF_FAT	GO:0045028~purinergic nucleotide receptor activity, G-protein coupled	8	0.483384	0.0103416	GPR183, GPR174, P2RY4, LPAR6, GPR171, SUCNR1, GPR17, OXGR1	3.17792	0.999994	0.420873	15.4036
GOTERM_MF_FAT	GO:0016755~transferase activity, transferring amino-acyl groups	7	0.422961	0.00424451	GGT7, GGTLC2, GGTLC1, TGM3, TGM4, TGM5, TGM7	4.2442	0.99268	0.336189	6.61561
GOTERM_MF_FAT	GO:0005328~neurotransmitter:sodium symporter activity	7	0.422961	0.00562525	SLC6A1, SLC6A7, SLC6A20, SLC6A2, SLC6A3, SLC6A13, SLC6A14	4.03199	0.998528	0.318594	8.67762
GOTERM_MF_FAT	GO:0005326~neurotransmitter transporter activity	7	0.422961	0.0144918	SLC6A1, SLC6A7, SLC6A20, SLC6A2, SLC6A3, SLC6A13, SLC6A14	3.35999	1	0.430219	20.9351
GOTERM_MF_FAT	GO:0005243~gap junction channel activity	6	0.362538	0.000845689	GJD2, GJA10, GJA5, GJB1, GJA3, GJB2	6.91198	0.623949	0.177664	1.35219
GOTERM_MF_FAT	GO:0022829~wide pore channel activity	6	0.362538	0.00144007	GJD2, GJA10, GJA5, GJB1, GJA3, GJB2	6.28362	0.810983	0.211788	2.29228
GOTERM_MF_FAT	GO:0017127~cholesterol transporter activity	6	0.362538	0.00229338	APOA2, APOB, APOE, CETP, ABCA1, ABCG1	5.75998	0.929644	0.255401	3.62721
GOTERM_MF_FAT	GO:0015248~sterol transporter activity	6	0.362538	0.00500579	APOA2, APOB, APOE, CETP, ABCA1, ABCG1	4.93713	0.996976	0.320738	7.75785
GOTERM_MF_FAT	GO:0004697~protein kinase C activity	6	0.362538	0.00697935	PRKCA, PRKCQ, PKN3, PRKCH, PRKCD, PRKCB	4.60799	0.999695	0.332904	10.6583
GOTERM_MF_FAT	GO:0005246~calcium channel regulator activity	6	0.362538	0.0124327	GRM2, GRM7, HPCAL4, NPY2R, NRXN1, PRKCB	4.06587	0.999999	0.439255	18.2345
GOTERM_MF_FAT	GO:0004890~GABA-A receptor activity	6	0.362538	0.0202123	GABRD, GABRG2, GABRG3, GABRB3, GABRA6, GABRP	3.63788	1	0.454062	28.0054
GOTERM_MF_FAT	GO:0016917~GABA receptor activity	6	0.362538	0.0516241	GABRD, GABRG2, GABRG3, GABRB3, GABRA6, GABRP	2.87999	1	0.699237	57.3831
GOTERM_MF_FAT	GO:0043178~alcohol binding	6	0.362538	0.0601041	CHKA, APOA2, SLC6A3, APOC1, ADH7, CETP	2.76479	1	0.72824	63.1182
GOTERM_MF_FAT	GO:0042287~MHC protein binding	6	0.362538	0.0601041	TARP, CLEC7A, HLA-DMB, HLA-DOB, CD74, TAPBP	2.76479	1	0.72824	63.1182
GOTERM_MF_FAT	GO:0005245~voltage-gated calcium channel activity	6	0.362538	0.0899578	GRM7, CACNB3, CACNG2, CACNA1F, CACNA1D, CACNA1A	2.46856	1	0.822658	78.0599
GOTERM_MF_FAT	GO:0015485~cholesterol binding	5	0.302115	0.0537758	APOA2, APOC3, CETP, ABCA1, ABCG1	3.38822	1	0.707363	58.9127
GOTERM_MF_FAT	GO:0019198~transmembrane receptor protein phosphatase activity	5	0.302115	0.064566	PTPRB, PTPRC, PTPRE, PTPRR, PTPRS	3.19999	1	0.7356	65.8369
GOTERM_MF_FAT	GO:0032934~sterol binding	5	0.302115	0.0763937	APOA2, APOC3, CETP, ABCA1, ABCG1	3.03157	1	0.783704	72.1624
GOTERM_MF_FAT	GO:0050997~quaternary ammonium group binding	4	0.241692	0.036728	CHKA, APOA2, APOC1, CETP	5.11998	1	0.586374	45.2359
GOTERM_MF_FAT	GO:0003810~protein-glutamine gamma-glutamyltransferase activity	4	0.241692	0.036728	TGM3, TGM4, TGM5, TGM7	5.11998	1	0.586374	45.2359
GOTERM_MF_FAT	GO:0008504~monoamine transmembrane transporter activity	3	0.181269	0.0629674	SLC6A2, SLC6A3, SLC18A2	6.91198	1	0.738822	64.8852
GOTERM_MF_FAT	GO:0060228~phosphatidylcholine-sterol O-acyltransferase activator activity	3	0.181269	0.0629674	APOA2, APOE, APOC1	6.91198	1	0.738822	64.8852
GOTERM_MF_FAT	GO:0015185~L-gamma-aminobutyric acid transmembrane transporter activity	3	0.181269	0.0629674	SLC32A1, SLC6A1, SLC6A13	6.91198	1	0.738822	64.8852
GOTERM_MF_FAT	GO:0016165~lipoxygenase activity	3	0.181269	0.0891246	ALOX15, ALOXE3, ALOX15B	5.75998	1	0.824569	77.7345
GOTERM_MF_FAT	GO:0001640~adenylate cyclase inhibiting metabotropic glutamate receptor activity	3	0.181269	0.0891246	GRM2, GRM7, GRIK3	5.75998	1	0.824569	77.7345
GOTERM_MF_FAT	GO:0031210~phosphatidylcholine binding	3	0.181269	0.0891246	APOA2, APOC1, CETP	5.75998	1	0.824569	77.7345
GOTERM_CC_FAT	GO:0031224~intrinsic to membrane	530	32.0242	0.000132696	KLRC2, IL9R, C6ORF25, INTS1, STOML3, PVRIG, LPHN3, CDH20, HTR1B, GRIN2B, TECRL, CH25H, ADAM2, RAB27B, HTR1F, CDH23, NCF1, PDPN, PTPRR, PTPRS, HLA-DQA2, SIRPG, PITPNM2, OR52K2, ROR2, TMPRSS11A, RAD21L1, ERBB4, CACNB3, SORCS3, FAM19A5, KLRF1, C19ORF26, HLA-DOA, TECTB, HLA-DOB, PTCRA, MGAT4A, PTH2R, OR1Q1, PCDH15, PCDH17, MARCH11, VDAC3, ACPP, GUCY2D, OR5AK2, TPTE2, CD300A, OPRM1, GPR84, MSR1, ATP10…	1.12383	0.0663078	0.00621772	0.191815
[truncated: 786 more rows]
