# Supplementary material for: Bioinformatics-Based Identification of MicroRNA-Regulated and Rheumatoid Arthritis-Associated Genes
Source: PLoS One. 2015 Sep 11;10(9):e0137551. doi: 10.1371/journal.pone.0137551 (PMC4567271; doi:10.1371/journal.pone.0137551)
Supplement: S2 Table — The gene expression profiling of rheumatoid arthritis (RA) was compared with that of healthy control (HC). (XLS) [file pone.0137551.s003.xls]

## Sheet: RA-HC
S2 Table. Functional annotation of differentially expressed genes (DEGs) in series GSE21959.
The gene expression profiling of rheumatoid arthritis (RA) was compared with that of healthy control (HC).
Category	Term	Count	%	PValue	Genes	Fold Enrichment	Bonferroni	Benjamini	FDR
KEGG_PATHWAY	hsa05200:Pathways in cancer	24	3.21716	0.0512626	EGFR, BMP4, FGF18, TCF7, AR, IL6, MMP9, ERBB2, FGF17, PPARG, FGF16, KITLG, HGF, MAPK10, WNT2, LAMA3, NCOA4, BCL2, MAPK3, LAMC2, WNT11, WNT9A, AXIN2, ABL1	1.48236	0.999755	0.695103	46.9563
KEGG_PATHWAY	hsa04060:Cytokine-cytokine receptor interaction	21	2.81501	0.0318361	EGFR, CXCL1, IL18R1, TNFRSF21, IL1R1, IL6, CXCL5, CSF1, CXCL2, TNFSF15, KITLG, CX3CL1, HGF, PF4V1, IL10, IL17RA, LIF, TNFSF10, TNFSF13B, PRLR, IL12A	1.62381	0.993975	0.7214	32.2828
KEGG_PATHWAY	hsa04080:Neuroactive ligand-receptor interaction	20	2.68097	0.0457679	F2RL2, GABRD, MCHR1, RXFP1, THRB, GRIN2A, GRIA3, PTGFR, ADORA1, EDNRA, P2RX4, EDNRB, P2RX7, ADRB2, S1PR1, PRLR, PRSS3, ADRA1B, ADRA2B, HTR2B	1.58273	0.99939	0.708779	43.134
KEGG_PATHWAY	hsa04020:Calcium signaling pathway	16	2.14477	0.0255244	EGFR, TNNC2, ERBB2, PHKA1, GRIN2A, ITPKB, PTGFR, EDNRA, P2RX4, EDNRB, P2RX7, ADRB2, ATP2B3, ADRA1B, HTR2B, PLCB1	1.84172	0.98318	0.743785	26.7678
KEGG_PATHWAY	hsa04916:Melanogenesis	11	1.47453	0.0227555	DCT, WNT2, EDNRB, TCF7, CREB1, MAPK3, KITLG, WNT11, CREB3L3, WNT9A, PLCB1	2.251	0.973666	0.973666	24.2209
KEGG_PATHWAY	hsa00650:Butanoate metabolism	6	0.80429	0.0238666	ACADS, AKR1B10, HADH, GAD1, ALDH3A2, ACSM5	3.57511	0.977999	0.851672	25.2525
KEGG_PATHWAY	hsa00071:Fatty acid metabolism	6	0.80429	0.0445491	ACADS, ADH1C, ADH1A, HADH, ALDH3A2, ACAA1, ACSL5	3.03884	0.999254	0.763089	42.2526
KEGG_PATHWAY	hsa05219:Bladder cancer	6	0.80429	0.0532511	EGFR, RPS6KA5, MMP9, ERBB2, MAPK3, THBS1	2.89414	0.999824	0.660658	48.2804
GOTERM_MF_FAT	GO:0005509~calcium ion binding	59	7.90885	0.000694477	SYT1, CLSTN2, LDLR, TNNC2, MASP1, MMP9, CRP, ATP2B3, MCTP2, LPA, SLC25A25, IDS, PLCB1, PCDHB9, CLCA2, CLCA1, RXFP1, NCALD, GRIN2A, STIM2, PCDHGB6, MAN1A1, PCDHGB2, PCLO, MCTP1, EFHC2, BSPRY, F5, VSNL1, GALNT9, GALNT6, CACNB2, CDH4, CDH5, PKD1L2, PLCL2, SMOC2, NPTX1, GNPTAB, SMOC1, PCDHB16, PRSS3, DTNB, EFCAB1, CERK, THBS1, B4GALT6, DTNA, GUCA1B, SYT11, CAPN8, MAN1C1, PXDNL, FBLN1, SNED1, S100B, F…	1.55797	0.43664	0.249427	1.06516
GOTERM_MF_FAT	GO:0046983~protein dimerization activity	40	5.36193	0.000480482	PANX1, MASP1, ACCS, ERBB2, CSF1, PPARG, APOBEC3G, ADORA1, BATF, BCL2, TEF, PYCARD, CREB3L3, DPP4, MTUS2, BMP4, EGFR, SHMT1, AR, PTPRE, KIAA1804, CREB1, SMAD6, OLFML2A, HGF, NR0B1, ADIPOQ, ABCG1, C1QB, P2RX4, ADRB2, P2RX7, EIF2AK1, PRLR, S100B, DBP, IL12A, PBX1, BIN1, HPGD	1.79094	0.327648	0.327648	0.738082
GOTERM_MF_FAT	GO:0042802~identical protein binding	36	4.82574	0.0522376	SYT1, CLDN17, CLDN4, MASP1, ACCS, ERBB2, CSF1, KITLG, APOBEC3G, ITGB3, CPOX, BCL2, PYCARD, THBS1, NEFL, DPP4, MTUS2, BMP4, EGFR, SHMT1, PTPRE, KIAA1804, SMAD6, OLFML2A, NR0B1, ADIPOQ, ABCG1, CASP10, C1QB, P2RX4, ADRB2, P2RX7, EIF2AK1, PRLR, S100B, HPGD	1.36504	1	0.771725	56.2646
GOTERM_MF_FAT	GO:0004672~protein kinase activity	34	4.55764	0.0605028	NEK2, ERBB2, PHKA1, MKNK2, AURKA, SRC, CAMKK1, WNT2, EPHB6, WNK4, MLKL, PRKAA2, DCLK1, MAP2K6, MAP2K5, EGFR, KIAA1804, HCK, MAPK10, MARK1, RPS6KA5, MAP4K4, EPHA4, STYK1, CDC42BPG, EIF2AK1, CASS4, PLK1, MAPK3, NTRK2, TGFBR3, WIF1, ABL1, KALRN	1.36153	1	0.751738	61.7883
GOTERM_MF_FAT	GO:0008233~peptidase activity	33	4.42359	0.0497144	OTUD5, CPM, MASP1, ADAMTSL3, MMP9, MME, LOC643733, PCSK2, LPA, ADAM2, PRSS3, PYCARD, ADAM33, KLK10, HTRA3, DPP4, SPPL3, KLK8, CFB, ADAM23, CAPN8, HGF, CTSS, CPVL, PSMB8, XPNPEP2, RPS6KA5, QPCT, CASP10, CTSO, PHEX, TLL2, MBTPS1	1.39516	1	0.777824	54.4349
GOTERM_MF_FAT	GO:0070011~peptidase activity, acting on L-amino acid peptides	32	4.28954	0.0460417	OTUD5, CPM, MASP1, ADAMTSL3, MMP9, MME, LOC643733, PCSK2, LPA, ADAM2, PRSS3, PYCARD, ADAM33, KLK10, HTRA3, DPP4, SPPL3, KLK8, CFB, ADAM23, CAPN8, CTSS, HGF, CPVL, PSMB8, XPNPEP2, RPS6KA5, CASP10, CTSO, PHEX, TLL2, MBTPS1	1.41449	1	0.776301	51.6435
GOTERM_MF_FAT	GO:0019899~enzyme binding	31	4.1555	0.0427442	NEK2, ERBB2, ITGB2, AURKA, NBEA, PAWR, RIMS1, CDH5, WNT2, ARHGAP6, ANK1, BCL2, PLCB1, AXIN2, NEFL, GCHFR, EGFR, PTPRC, STRN3, PRKAB2, POLB, CAMK2N1, DOCK3, TNKS1BP1, SPAG9, ADRB2, MAPK8IP1, ATP6V1G3, BIN1, GRASP, FEZ1	1.43841	1	0.791715	49.0017
GOTERM_MF_FAT	GO:0008289~lipid binding	30	4.02145	0.0115663	SNX9, SYT1, SNAP91, PPARG, PAQR8, STARD3, S1PR1, MCTP2, STAC, SNX21, PITPNC1, AKR1C1, AR, ACADS, SYT11, PCLO, ABCG1, MCTP1, PLEKHA4, APOL3, CDC42BPG, BPI, PLEKHA5, PLA2G7, SNX33, APOL6, LIPC, SCP2, SNX10, ARAP1	1.61782	0.999933	0.699162	16.4169
GOTERM_MF_FAT	GO:0004175~endopeptidase activity	26	3.48525	0.0122626	MASP1, MMP9, MME, LOC643733, PCSK2, LPA, ADAM2, PRSS3, PYCARD, ADAM33, KLK10, HTRA3, DPP4, SPPL3, KLK8, CFB, ADAM23, CAPN8, CTSS, HGF, PSMB8, CASP10, CTSO, PHEX, TLL2, MBTPS1	1.68253	0.999963	0.677738	17.3198
GOTERM_MF_FAT	GO:0015267~channel activity	26	3.48525	0.034927	FXYD3, KCNK15, PANX1, KCNAB1, KCNA1, CACNB2, PKD1L2, KCNMB1, AQP3, KCNK5, KCNE3, KCNE4, GABRD, HCN1, CLCA2, CLCA1, KCND1, GRIN2A, GRIA3, CNGA3, KCNJ5, P2RX4, P2RX7, ABCC9, KCNJ6, KCTD12	1.53143	1	0.769679	42.1901
GOTERM_MF_FAT	GO:0022803~passive transmembrane transporter activity	26	3.48525	0.0361746	FXYD3, KCNK15, PANX1, KCNAB1, KCNA1, CACNB2, PKD1L2, KCNMB1, AQP3, KCNK5, KCNE3, KCNE4, GABRD, HCN1, CLCA2, CLCA1, KCND1, GRIN2A, GRIA3, CNGA3, KCNJ5, P2RX4, P2RX7, ABCC9, KCNJ6, KCTD12	1.52772	1	0.765252	43.3314
GOTERM_MF_FAT	GO:0000287~magnesium ion binding	26	3.48525	0.0851725	NEK2, MKNK2, RHOU, ATP2B3, CERK, PRKAA2, B4GALT6, ADCY10, MAP2K5, ATP8B4, ACSL5, NMNAT3, GRIN2A, ATP1A4, POLB, CDS1, MARK1, PPM1F, RPS6KA5, CDC42BPG, P2RX7, PGM5, ATP9A, ABL1, ACSM5, KALRN	1.39591	1	0.783872	74.6451
GOTERM_MF_FAT	GO:0042803~protein homodimerization activity	25	3.35121	0.0057951	MASP1, ACCS, CSF1, APOBEC3G, BCL2, PYCARD, DPP4, MTUS2, BMP4, SHMT1, PTPRE, SMAD6, KIAA1804, OLFML2A, NR0B1, ADIPOQ, ABCG1, P2RX4, C1QB, ADRB2, P2RX7, EIF2AK1, S100B, PRLR, HPGD	1.81641	0.991776	0.550722	8.56927
GOTERM_MF_FAT	GO:0022838~substrate specific channel activity	25	3.35121	0.0397023	FXYD3, KCNK15, KCNAB1, KCNA1, CACNB2, PKD1L2, KCNMB1, AQP3, KCNK5, KCNE3, KCNE4, GABRD, HCN1, CLCA2, CLCA1, KCND1, GRIN2A, GRIA3, CNGA3, KCNJ5, P2RX4, P2RX7, ABCC9, KCNJ6, KCTD12	1.52433	1	0.781515	46.4456
GOTERM_MF_FAT	GO:0005216~ion channel activity	24	3.21716	0.0485355	HCN1, GABRD, KCNK15, FXYD3, CLCA2, CLCA1, KCND1, KCNAB1, KCNA1, GRIN2A, CACNB2, GRIA3, CNGA3, KCNMB1, PKD1L2, KCNJ5, P2RX4, ABCC9, P2RX7, KCNJ6, KCNK5, KCNE3, KCTD12, KCNE4	1.50885	1	0.78174	53.5557
GOTERM_MF_FAT	GO:0046873~metal ion transmembrane transporter activity	22	2.94906	0.0304335	HCN1, SLC39A14, KCNK15, KCND1, KCNAB1, KCNA1, GRIN2A, CACNB2, CNGA3, KCNMB1, KCNJ5, P2RX4, ABCC9, ATP2B3, P2RX7, KCNJ6, KCNK5, SLC13A1, SLC40A1, KCNE3, KCTD12, KCNE4	1.62768	1	0.739097	37.8987
GOTERM_MF_FAT	GO:0019904~protein domain specific binding	21	2.81501	0.0557608	STMN3, CRIPT, STRN3, GJA1, LDB2, GRIA3, PAWR, NR0B1, DOCK3, SRC, ELMO1, LIN7A, SH3BP5, ARHGAP6, BCL2, PYCARD, TGFBR3, SYNJ2, NEFL, GRASP, TFDP1	1.53962	1	0.751893	58.7046
GOTERM_MF_FAT	GO:0030246~carbohydrate binding	21	2.81501	0.0949906	BMP4, HAPLN1, PTPRC, KLRC2, MAMDC2, GALNT6, HSD17B12, PF4V1, PKD1L2, AIM1, GALM, RSPO1, CD34, RSPO3, TGFBR3, LAMC2, CLEC7A, THBS1, LIPC, GALNT9, CLEC14A	1.43958	1	0.795143	78.5302
GOTERM_MF_FAT	GO:0022836~gated channel activity	20	2.68097	0.054749	GABRD, HCN1, KCNK15, CLCA2, KCND1, KCNAB1, KCNA1, GRIN2A, CACNB2, GRIA3, CNGA3, KCNMB1, KCNJ5, P2RX4, P2RX7, KCNJ6, KCNK5, KCNE3, KCTD12, KCNE4	1.56563	1	0.755692	58.0173
GOTERM_MF_FAT	GO:0005125~cytokine activity	18	2.41287	0.00286192	BMP4, CXCL1, SECTM1, BMP10, IL6, CXCL5, CSF1, CXCL2, TNFSF15, CX3CL1, PF4V1, ADIPOQ, IL10, LIF, TNFSF10, TNFSF13B, IL12A, GDF10	2.24006	0.90627	0.446688	4.32167
GOTERM_MF_FAT	GO:0031420~alkali metal ion binding	18	2.41287	0.0134563	SLC9A9, HCN1, SLC12A7, KCNK15, KCND1, KCNAB1, KCNA1, ATP1A4, POLB, KCNJ5, KCNJ6, SLC6A8, KCNK5, SLC13A1, SLC4A8, KCNE3, SLC5A12, KCNE4	1.91584	0.999986	0.673406	18.8467
GOTERM_MF_FAT	GO:0005261~cation channel activity	18	2.41287	0.0625529	HCN1, KCNK15, KCND1, KCNAB1, KCNA1, GRIN2A, CACNB2, CNGA3, KCNMB1, KCNJ5, P2RX4, ABCC9, P2RX7, KCNJ6, KCNK5, KCNE3, KCNE4, KCTD12	1.5884	1	0.745407	63.0536
GOTERM_MF_FAT	GO:0008083~growth factor activity	17	2.27882	0.000976947	BMP4, CXCL1, FGF18, BMP10, IL6, NDP, CSF1, FGF17, BTC, FGF16, KITLG, ESM1, HGF, IL10, LIF, IL12A, GDF10	2.56238	0.553963	0.235947	1.49536
GOTERM_MF_FAT	GO:0005543~phospholipid binding	15	2.01072	0.0145758	SYT1, SNX9, SNAP91, SYT11, PCLO, ABCG1, MCTP1, PLEKHA4, PLEKHA5, MCTP2, PLA2G7, SNX21, SNX33, SNX10, ARAP1	2.05655	0.999995	0.667982	20.2548
GOTERM_MF_FAT	GO:0004713~protein tyrosine kinase activity	14	1.87668	0.0195651	EGFR, HCK, ERBB2, SRC, WNT2, EPHA4, EPHB6, STYK1, NTRK2, WIF1, MLKL, ABL1, MAP2K6, MAP2K5	2.04664	1	0.715054	26.2564
GOTERM_MF_FAT	GO:0005267~potassium channel activity	13	1.74263	0.0086849	HCN1, KCNK15, KCND1, KCNAB1, KCNA1, KCNMB1, KCNJ5, ABCC9, KCNJ6, KCNK5, KCNE3, KCNE4, KCTD12	2.37199	0.999257	0.642741	12.5811
GOTERM_MF_FAT	GO:0001871~pattern binding	13	1.74263	0.0251501	BMP4, PTPRC, HAPLN1, MAMDC2, HSD17B12, PF4V1, RSPO1, RSPO3, TGFBR3, LAMC2, CLEC7A, LIPC, THBS1	2.04854	1	0.777502	32.4725
GOTERM_MF_FAT	GO:0030247~polysaccharide binding	13	1.74263	0.0251501	BMP4, PTPRC, HAPLN1, MAMDC2, HSD17B12, PF4V1, RSPO1, RSPO3, TGFBR3, LAMC2, CLEC7A, LIPC, THBS1	2.04854	1	0.777502	32.4725
GOTERM_MF_FAT	GO:0030955~potassium ion binding	12	1.60858	0.0164131	KCNJ5, HCN1, SLC12A7, KCNK15, KCNJ6, KCND1, KCNAB1, KCNK5, KCNA1, ATP1A4, KCNE3, KCNE4	2.27506	0.999999	0.679906	22.516
GOTERM_MF_FAT	GO:0005539~glycosaminoglycan binding	12	1.60858	0.029617	BMP4, HAPLN1, PTPRC, MAMDC2, RSPO1, RSPO3, HSD17B12, TGFBR3, LAMC2, PF4V1, LIPC, THBS1	2.08005	1	0.748326	37.0877
GOTERM_MF_FAT	GO:0022843~voltage-gated cation channel activity	11	1.47453	0.0815962	KCNJ5, HCN1, KCNJ6, KCND1, KCNAB1, KCNA1, GRIN2A, CACNB2, KCNE3, KCTD12, KCNE4	1.81592	1	0.783123	73.0734
GOTERM_MF_FAT	GO:0008201~heparin binding	10	1.34048	0.0258577	BMP4, PTPRC, RSPO1, RSPO3, HSD17B12, TGFBR3, LAMC2, PF4V1, LIPC, THBS1	2.35605	1	0.763695	33.2241
GOTERM_MF_FAT	GO:0035091~phosphoinositide binding	9	1.20643	0.0535493	PLEKHA4, SNX9, SYT1, PLEKHA5, SNAP91, SNX21, SNX33, SNX10, ARAP1	2.18406	1	0.758437	57.1883
GOTERM_MF_FAT	GO:0005249~voltage-gated potassium channel activity	9	1.20643	0.0535493	KCNJ5, HCN1, KCNJ6, KCND1, KCNAB1, KCNA1, KCNE3, KCTD12, KCNE4	2.18406	1	0.758437	57.1883
GOTERM_MF_FAT	GO:0004725~protein tyrosine phosphatase activity	9	1.20643	0.0645081	DUSP5, PTPRC, MTMR14, PTPRD, PTPRE, PTPRZ1, CDC14B, PTPRU, MTMR4	2.10005	1	0.739047	64.2237
GOTERM_MF_FAT	GO:0019955~cytokine binding	9	1.20643	0.0800324	IL18R1, IL1R1, IL27RA, PRLR, CMKLR1, IL12A, TGFBR3, THBS1, IL17RA	2.00372	1	0.798583	72.3579
GOTERM_MF_FAT	GO:0043176~amine binding	9	1.20643	0.083382	SHMT1, ADRB2, SLC1A3, CRP, GRIN2A, SLC19A3, IDO1, HTR2B, GCHFR	1.98551	1	0.783489	73.8693
GOTERM_MF_FAT	GO:0008081~phosphoric diester hydrolase activity	8	1.07239	0.0572896	F2RL2, EDNRA, PLCL2, PDE7B, PDE4B, PDE11A, PLCB1, GDPD3	2.31117	1	0.751499	59.7233
GOTERM_MF_FAT	GO:0005319~lipid transporter activity	7	0.938338	0.0443085	STARD3, APOL3, ATP9A, PITPNC1, APOL6, ABCG1, ATP8B4	2.69637	1	0.776284	50.2713
GOTERM_MF_FAT	GO:0030165~PDZ domain binding	6	0.80429	0.0428712	SYNJ2, TGFBR3, GJA1, GRIA3, GRASP, LIN7A	3.09795	1	0.778658	49.1059
GOTERM_MF_FAT	GO:0016247~channel regulator activity	6	0.80429	0.09453	ABCC9, ADRB2, KCNAB1, STIM2, KCNMB1, KCNE3	2.46786	1	0.79977	78.3612
GOTERM_MF_FAT	GO:0016597~amino acid binding	6	0.80429	0.0998388	SHMT1, SLC1A3, GRIN2A, SLC19A3, IDO1, GCHFR	2.42673	1	0.793949	80.2363
GOTERM_MF_FAT	GO:0019198~transmembrane receptor protein phosphatase activity	5	0.670241	0.00546516	PTPRC, PTPRD, PTPRE, PTPRZ1, PTPRU	6.74091	0.989183	0.595588	8.10044
GOTERM_MF_FAT	GO:0015459~potassium channel regulator activity	5	0.670241	0.0264707	ABCC9, ADRB2, KCNAB1, KCNMB1, KCNE3	4.33344	1	0.728419	33.8689
GOTERM_MF_FAT	GO:0005518~collagen binding	5	0.670241	0.0590334	COL14A1, MMP9, HSD17B12, THBS1, DPP4	3.37046	1	0.752443	60.8566
GOTERM_MF_FAT	GO:0001948~glycoprotein binding	5	0.670241	0.0641314	PTPRC, ERBB2, ITGB2, LIPC, THBS1	3.27936	1	0.745559	64.0009
GOTERM_MF_FAT	GO:0019903~protein phosphatase binding	5	0.670241	0.0749922	EGFR, NEK2, STRN3, ERBB2, CDH5	3.11119	1	0.78413	69.9291
GOTERM_MF_FAT	GO:0004715~non-membrane spanning protein tyrosine kinase activity	5	0.670241	0.0867164	STYK1, ERBB2, HCK, ABL1, SRC	2.95943	1	0.783268	75.2967
GOTERM_MF_FAT	GO:0008227~amine receptor activity	5	0.670241	0.0867164	ADRB2, WASF2, ADRA1B, ADRA2B, HTR2B	2.95943	1	0.783268	75.2967
GOTERM_MF_FAT	GO:0019825~oxygen binding	5	0.670241	0.0992701	CYP2U1, CYP3A5, CYP3A7, CYP2C18, IDO1	2.82178	1	0.797947	80.0429
GOTERM_MF_FAT	GO:0005545~phosphatidylinositol binding	4	0.536193	0.0259814	PLEKHA4, SYT1, PLEKHA5, SNAP91	6.06682	1	0.743088	33.3547
GOTERM_MF_FAT	GO:0030169~low-density lipoprotein binding	4	0.536193	0.0530738	LDLR, CRP, LIPC, THBS1	4.62234	1	0.766149	56.8556
GOTERM_MF_FAT	GO:0004435~phosphoinositide phospholipase C activity	4	0.536193	0.0814646	F2RL2, EDNRA, PLCL2, PLCB1	3.88277	1	0.789814	73.0139
GOTERM_MF_FAT	GO:0070330~aromatase activity	4	0.536193	0.0814646	CYP2U1, CYP3A5, CYP3A7, CYP2C18	3.88277	1	0.789814	73.0139
GOTERM_MF_FAT	GO:0005544~calcium-dependent phospholipid binding	4	0.536193	0.0894022	MCTP2, SYT11, PCLO, MCTP1	3.73343	1	0.787149	76.3931
GOTERM_MF_FAT	GO:0004955~prostaglandin receptor activity	3	0.402145	0.0501801	PPARG, PTGFR, HPGD	8.0891	1	0.769239	54.7779
GOTERM_MF_FAT	GO:0004954~prostanoid receptor activity	3	0.402145	0.0610534	PPARG, PTGFR, HPGD	7.28019	1	0.745728	62.132
GOTERM_MF_FAT	GO:0004953~icosanoid receptor activity	3	0.402145	0.0610534	PPARG, PTGFR, HPGD	7.28019	1	0.745728	62.132
GOTERM_MF_FAT	GO:0004935~adrenoceptor activity	3	0.402145	0.0610534	ADRB2, ADRA1B, ADRA2B	7.28019	1	0.745728	62.132
GOTERM_MF_FAT	GO:0043394~proteoglycan binding	3	0.402145	0.0976478	PTPRC, LIPC, THBS1	5.60014	1	0.798377	79.4816
GOTERM_MF_FAT	GO:0005006~epidermal growth factor receptor activity	2	0.268097	0.0805727	EGFR, ERBB2	24.2673	1	0.793404	72.6071
GOTERM_MF_FAT	GO:0003884~D-amino-acid oxidase activity	2	0.268097	0.0805727	DAO, DDO	24.2673	1	0.793404	72.6071
GOTERM_MF_FAT	GO:0004962~endothelin receptor activity	2	0.268097	0.0805727	EDNRA, EDNRB	24.2673	1	0.793404	72.6071
GOTERM_MF_FAT	GO:0033612~receptor serine/threonine kinase binding	2	0.268097	0.0805727	BMP10, SMAD6	24.2673	1	0.793404	72.6071
GOTERM_CC_FAT	GO:0005886~plasma membrane	200	26.8097	0.000129312	SYT1, KLRC2, LYPD5, BTC, CD52, ZNRF1, ADORA1, AQP3, ATP2B3, S1PR1, DIRAS3, AQP11, CD46, ADAM2, WNK4, KCNK5, SLC12A7, CLCA2, CLCA1, MDGA1, STRN3, EFNB2, GRIN2A, PTPRU, PCLO, HLA-DQA1, ERMAP, PGM5, F5, CD34, PARP14, MGAM, LAMC2, ATP6V1G3, ENPP5, RALGPS2, IL1R1, CRIPT, ERBB2, GPR149, MMD, MME, CACNB2, RIMS1, KCNMB1, SERINC3, EPHB6, POTED, PLB1, CFB, ABCG1, CAMK2N1, KCNJ5, EPHA4, CD55, KCNJ6, LAMA3, …	1.24877	0.0496758	0.00634878	0.179818
GOTERM_CC_FAT	GO:0044459~plasma membrane part	135	18.0965	3.73812e-06	F2RL2, SYT1, KLRC2, TNFSF15, CD52, ZNRF1, ADORA1, IL17RA, AQP3, WNT2, S1PR1, ANK1, DIRAS3, ANK3, CD46, ADAM2, WNK4, KCNK5, STARD8, EGFR, SLC12A7, CLCA2, CLCA1, KCND1, PLXNB1, MDGA1, EFNB2, GRIN2A, PTPRU, PCLO, HLA-DQA1, PGM5, CD34, GPR56, DSP, LAMC2, ERC2, SLC40A1, GBP1, CGNL1, IL1R1, FXYD3, SNAP91, PANX1, CRIPT, ERBB2, KCNA1, PHKA1, MMD, CACNB2, MME, ITGB2, ITGB3, RIMS1, SRC, KCNMB1, EPHB6, LAPT…	1.44517	0.00147174	0.00147174	0.00520236
GOTERM_CC_FAT	GO:0005576~extracellular region	124	16.622	8.32461e-06	F2RL2, FGF18, BMP10, MASP1, BTD, MMP9, FGF17, FGF16, BTC, TNFSF15, IL10, WNT2, OLFML1, OLFML3, LPA, ADAM2, CFH, HTRA3, EGFR, WFDC10B, RNLS, HHIPL2, CLCA2, CLCA1, PLXNB1, OLFML2B, OLFML2A, TCN2, C1QB, F5, WFDC1, LAMC2, CHGB, IGLV3-21, ENPP5, TWSG1, MFNG, PODN, MAMDC2, ADAMTSL3, ERBB2, HSD17B12, PPT1, CX3CL1, ESM1, PF4V1, LIF, ANGPTL7, EPHB6, FGL2, OLFM2, ANGPTL5, BMP4, CFB, ADAM23, IGJ, HGF, PXDNL…	1.45487	0.00327454	0.00163861	0.0115851
GOTERM_CC_FAT	GO:0031226~intrinsic to plasma membrane	80	10.7239	6.67356e-05	F2RL2, TM7SF2, MCHR1, KLRC2, LDLR, CLDN4, IL27RA, TNFSF15, GJA1, CD52, ADORA1, IL17RA, EDNRA, EDNRB, ADAM2, CD46, KCNK5, CEACAM6, SLC12A7, CLCA2, CLCA1, KCND1, CMKLR1, PLXNB1, MDGA1, ICAM2, EFNB2, GRIN2A, PTPRU, HLA-DQA1, CD83, BPI, ADRB2, GPR56, SLC40A1, FXYD3, IL1R1, GPR64, KCNA1, MMD, CACNB2, MME, ITGB2, ITGB3, CDH4, KCNMB1, EPHB6, LAPTM5, ADRA2B, DCLK1, GABRD, PTPRC, NOX3, PTPRD, IL6, PTPRZ1,…	1.55279	0.025952	0.00524513	0.0928384
GOTERM_CC_FAT	GO:0005887~integral to plasma membrane	79	10.5898	5.28711e-05	F2RL2, TM7SF2, MCHR1, KLRC2, LDLR, CLDN4, IL27RA, TNFSF15, GJA1, CD52, ADORA1, IL17RA, EDNRA, EDNRB, ADAM2, CD46, KCNK5, CEACAM6, SLC12A7, CLCA2, CLCA1, KCND1, CMKLR1, PLXNB1, ICAM2, EFNB2, GRIN2A, PTPRU, HLA-DQA1, CD83, BPI, ADRB2, GPR56, SLC40A1, FXYD3, IL1R1, GPR64, KCNA1, MMD, CACNB2, MME, ITGB2, ITGB3, CDH4, KCNMB1, EPHB6, LAPTM5, ADRA2B, DCLK1, GABRD, PTPRC, NOX3, PTPRD, IL6, PTPRZ1, ADAM23…	1.56823	0.0206163	0.0051944	0.0735576
GOTERM_CC_FAT	GO:0044421~extracellular region part	70	9.38338	8.54156e-06	FGF18, BMP10, LDLR, MASP1, BTD, FGF17, MMP9, CRP, BTC, FGF16, TNFSF15, IL10, WNT2, SLC1A3, RSPO1, CFH, EGFR, CLCA1, OLFML2A, TCN2, C1QB, F5, TNFSF13B, PLA2G7, IL12A, WFDC1, LAMC2, WNT11, WNT9A, CXCL1, TWSG1, MFNG, PODN, CXCL5, MAMDC2, ADAMTSL3, CSF1, NDP, CXCL2, HSD17B12, KITLG, CX3CL1, PCSK2, LIF, SMOC2, COL9A3, COL27A1, SMOC1, PRSS3, FGL2, THBS1, MYOC, ANGPTL5, BMP4, HAPLN1, SECTM1, KLK8, IL6, …	1.7196	0.00335973	0.00112117	0.011887
GOTERM_CC_FAT	GO:0000267~cell fraction	59	7.90885	0.0355611	CYP3A5, CYP3A7, CYP2C18, BTC, CD52, WNT2, EDNRB, SLC1A3, MCTP2, STAC, ANK3, PDE4B, SYNJ2, LMOD1, ADCY10, PLCB1, JPH1, DPP4, GRIN2A, MAN1A1, NR0B1, MCTP1, AADAC, ADRB2, TNFSF13B, AS3MT, LAMC2, AMFR, ERC2, RASD1, CYP2U1, SNX9, GCNT3, CXCL2, MMD, MME, PPT1, CDH5, PCSK2, DCT, BCL2, CERK, GCHFR, DTNA, ACSL5, A4GALT, GRIA3, IDO1, CRYZ, CAMK2N1, DOCK3, LIN7A, CD55, TNFSF10, P2RX7, FBLN1, ABCC9, ADRA1B, …	1.28476	0.999999	0.410441	39.5849
GOTERM_CC_FAT	GO:0005615~extracellular space	51	6.83646	0.000110986	BMP10, FGF18, LDLR, BTD, MASP1, MMP9, FGF17, FGF16, BTC, CRP, TNFSF15, IL10, RSPO1, CFH, EGFR, CLCA1, TCN2, C1QB, F5, TNFSF13B, IL12A, PLA2G7, WFDC1, LAMC2, CXCL1, TWSG1, MFNG, CXCL5, NDP, CSF1, CXCL2, KITLG, CX3CL1, PCSK2, LIF, PRSS3, FGL2, THBS1, ANGPTL5, MYOC, BMP4, SECTM1, KLK8, IL6, ADIPOQ, TNFSF10, FBLN1, SOST, TGFBR3, GDF10, LIPC	1.75582	0.0427885	0.00622779	0.154353
GOTERM_CC_FAT	GO:0042995~cell projection	48	6.43432	0.00102759	MCHR1, SYT1, SLC39A14, PANX1, TLN2, CRIPT, ERBB2, WASF2, FERMT1, PPT1, CPEB1, ADORA1, RHOU, SPAG17, ESPN, WNT2, FAM65B, SLC1A3, ANK3, AQP11, SYNJ2, SEMA3A, GAD1, NEFL, GCHFR, MYOC, HCN1, AR, STRN3, ICAM2, LDB3, GRIN2A, GRIA3, DNAI2, CNGA3, GAS7, CAMK2N1, P2RX4, ADRB2, P2RX7, MTMR14, S100B, NTRK2, SLC13A1, ERC2, MAPK8IP1, LIPC, KALRN	1.62408	0.333074	0.0361554	1.42068
GOTERM_CC_FAT	GO:0030054~cell junction	42	5.63003	8.20918e-05	CLDN17, CGNL1, SYT1, PANX1, CLDN4, TLN2, CRIPT, FERMT1, GJA1, CPEB1, ZNRF1, RIMS1, RHOU, CDH5, WNT2, PPL, WNK4, STARD8, SSX2IP, DPP4, DTNA, GABRD, PTPRC, CLCA2, SYT11, GRIN2A, GRIA3, TRIM25, PTPRU, PCLO, CAMK2N1, LIN7A, EPB41L3, P2RX4, P2RX7, PGM5, LAMA3, CASS4, DSP, ERC2, ABCC2, GRASP	1.91214	0.031828	0.00537641	0.11419
GOTERM_CC_FAT	GO:0045202~synapse	31	4.1555	0.000247721	SYT1, SNAP91, CLSTN2, TLN2, CRIPT, ERBB2, PPT1, CPEB1, ZNRF1, ADORA1, RIMS1, SLC1A3, ANK3, DTNB, GAD1, DTNA, GABRD, SYT11, GRIN2A, NLGN2, GRIA3, PCLO, CAMK2N1, LIN7A, P2RX4, P2RX7, NTRK2, ERC2, BIN1, SLC40A1, GRASP	2.05936	0.0930013	0.0107874	0.344212
GOTERM_CC_FAT	GO:0043005~neuron projection	26	3.48525	0.00561783	SYT1, CRIPT, PPT1, CPEB1, ADORA1, SLC1A3, AQP11, ANK3, SYNJ2, SEMA3A, NEFL, GAD1, GCHFR, HCN1, AR, STRN3, GRIN2A, GRIA3, CAMK2N1, P2RX4, ADRB2, P2RX7, NTRK2, MAPK8IP1, ERC2, KALRN	1.79286	0.891354	0.146618	7.54109
GOTERM_CC_FAT	GO:0031012~extracellular matrix	24	3.21716	0.0209334	BMP4, HAPLN1, PODN, MAMDC2, ADAMTSL3, PTPRZ1, MMP9, HSD17B12, OLFML2A, GRIA3, COL4A5, WNT2, SMOC2, FBLN1, LAMA3, SLC1A3, COL14A1, COL9A3, COL27A1, SMOC1, LAMC2, WNT11, WNT9A, THBS1	1.64056	0.99976	0.340825	25.5044
GOTERM_CC_FAT	GO:0044456~synapse part	23	3.08311	0.000769548	GABRD, SYT1, SNAP91, CLSTN2, CRIPT, SYT11, ERBB2, GRIN2A, NLGN2, GRIA3, PPT1, CPEB1, ADORA1, PCLO, RIMS1, CAMK2N1, LIN7A, P2RX4, NTRK2, ERC2, BIN1, SLC40A1, GRASP	2.20492	0.261636	0.0298765	1.0657
GOTERM_CC_FAT	GO:0005625~soluble fraction	20	2.68097	0.0732793	SNX9, BTC, CXCL2, IDO1, CRYZ, DOCK3, PCSK2, WNT2, CD55, TNFSF10, FBLN1, TNFSF13B, STAC, PDE4B, AS3MT, LAMC2, ADCY10, RASD1, DPP4, GCHFR	1.5069	1	0.608206	65.3251
GOTERM_CC_FAT	GO:0005578~proteinaceous extracellular matrix	20	2.68097	0.086133	BMP4, HAPLN1, PODN, MAMDC2, ADAMTSL3, PTPRZ1, MMP9, COL4A5, WNT2, SMOC2, FBLN1, LAMA3, COL14A1, COL9A3, SLC1A3, COL27A1, SMOC1, LAMC2, WNT11, WNT9A	1.47394	1	0.626848	71.4508
GOTERM_CC_FAT	GO:0016323~basolateral plasma membrane	19	2.54692	0.00246661	EGFR, PTPRC, TLN2, ERBB2, FERMT1, TRIM25, ADORA1, RHOU, AQP3, LIN7A, WNT2, ANK1, PGM5, CASS4, SLC1A3, LAMA3, ANK3, STARD8, DSP	2.20728	0.62207	0.0778867	3.37872
GOTERM_CC_FAT	GO:0005911~cell-cell junction	18	2.41287	0.00292578	CGNL1, CLDN17, PANX1, CLDN4, TLN2, GJA1, PTPRU, CDH5, LIN7A, EPB41L3, P2RX7, PGM5, WNK4, PPL, DSP, ABCC2, SSX2IP, DPP4	2.23418	0.684768	0.0849747	3.99586
GOTERM_CC_FAT	GO:0030425~dendrite	15	2.01072	0.0093488	HCN1, AR, CRIPT, STRN3, GRIA3, CPEB1, ADORA1, CAMK2N1, P2RX4, ADRB2, SLC1A3, AQP11, NTRK2, SEMA3A, GCHFR	2.17022	0.975295	0.206496	12.2539
GOTERM_CC_FAT	GO:0030424~axon	14	1.87668	0.0175102	HCN1, AR, PPT1, GRIA3, ADORA1, P2RX4, P2RX7, ADRB2, ANK3, NTRK2, SYNJ2, SEMA3A, NEFL, GAD1	2.07649	0.999051	0.335965	21.7964
GOTERM_CC_FAT	GO:0070161~anchoring junction	14	1.87668	0.0309808	PTPRC, TLN2, FERMT1, GJA1, TRIM25, RHOU, WNT2, CASS4, LAMA3, PGM5, PPL, STARD8, DSP, SSX2IP	1.91955	0.999996	0.403482	35.4668
GOTERM_CC_FAT	GO:0005912~adherens junction	13	1.74263	0.0317913	PTPRC, TLN2, FERMT1, GJA1, TRIM25, RHOU, WNT2, CASS4, LAMA3, PGM5, STARD8, DSP, SSX2IP	1.97793	0.999997	0.399005	36.2141
GOTERM_CC_FAT	GO:0044433~cytoplasmic vesicle part	13	1.74263	0.0996112	EGFR, SYT1, LDLR, NCALD, GJA1, GRIA3, HGF, ITGB3, WNT2, F5, NECAP2, THBS1, RAB27B	1.63946	1	0.663092	76.7841
GOTERM_CC_FAT	GO:0045211~postsynaptic membrane	12	1.60858	0.0281135	GABRD, CLSTN2, CRIPT, ERBB2, GRIN2A, NLGN2, GRIA3, CPEB1, ADORA1, CAMK2N1, GRASP, LIN7A	2.09627	0.999987	0.414342	32.758
GOTERM_CC_FAT	GO:0005925~focal adhesion	10	1.34048	0.0286993	WNT2, PTPRC, LAMA3, PGM5, CASS4, TLN2, STARD8, FERMT1, TRIM25, RHOU	2.31206	0.99999	0.406369	33.3198
GOTERM_CC_FAT	GO:0042579~microbody	10	1.34048	0.0303187	FAR2, FNDC5, PODN, C1QTNF3, DAO, ZADH2, DDO, SCP2, ACAA1, ACSL5	2.28961	0.999995	0.409867	34.8505
GOTERM_CC_FAT	GO:0005777~peroxisome	10	1.34048	0.0303187	FAR2, FNDC5, PODN, C1QTNF3, DAO, ZADH2, DDO, SCP2, ACAA1, ACSL5	2.28961	0.999995	0.409867	34.8505
GOTERM_CC_FAT	GO:0005924~cell-substrate adherens junction	10	1.34048	0.035557	WNT2, PTPRC, LAMA3, PGM5, CASS4, TLN2, STARD8, FERMT1, TRIM25, RHOU	2.22481	0.999999	0.422264	39.5813
GOTERM_CC_FAT	GO:0030055~cell-substrate junction	10	1.34048	0.0478271	WNT2, PTPRC, LAMA3, PGM5, CASS4, TLN2, STARD8, FERMT1, TRIM25, RHOU	2.10563	1	0.486159	49.4432
GOTERM_CC_FAT	GO:0044420~extracellular matrix part	10	1.34048	0.0599756	SMOC2, COL9A3, LAMA3, SLC1A3, COL14A1, SMOC1, COL27A1, LAMC2, GRIA3, COL4A5	2.01564	1	0.556159	57.7169
GOTERM_CC_FAT	GO:0043292~contractile fiber	10	1.34048	0.0710018	BMP10, ANK1, PGM5, MYH15, TNNC2, LDB3, TRIM63, MYOZ3, FLNC, JPH1	1.94901	1	0.607826	64.1201
GOTERM_CC_FAT	GO:0030016~myofibril	9	1.20643	0.0983049	BMP10, ANK1, PGM5, MYH15, TNNC2, LDB3, MYOZ3, FLNC, JPH1	1.91214	1	0.667764	76.3109
GOTERM_CC_FAT	GO:0014069~postsynaptic density	7	0.938338	0.0794865	P2RX4, NTRK2, GRIN2A, GRIA3, CPEB1, ADORA1, CAMK2N1	2.32509	1	0.617023	68.4213
GOTERM_CC_FAT	GO:0042734~presynaptic membrane	6	0.80429	0.00681547	SYT1, SNAP91, GRIN2A, ERC2, ADORA1, RIMS1	4.87925	0.932423	0.164423	9.0789
GOTERM_CC_FAT	GO:0043679~nerve terminal	6	0.80429	0.0189812	P2RX4, P2RX7, NTRK2, SYNJ2, GRIA3, ADORA1	3.82427	0.999474	0.342605	23.4103
GOTERM_CC_FAT	GO:0030018~Z disc	6	0.80429	0.0439025	BMP10, PGM5, LDB3, MYOZ3, FLNC, JPH1	3.07605	1	0.468336	46.4646
GOTERM_CC_FAT	GO:0033267~axon part	6	0.80429	0.0773352	P2RX4, P2RX7, NTRK2, SYNJ2, GRIA3, ADORA1	2.62034	1	0.617487	67.3785
GOTERM_CC_FAT	GO:0031674~I band	6	0.80429	0.0822657	BMP10, PGM5, LDB3, MYOZ3, FLNC, JPH1	2.57269	1	0.619548	69.7226
GOTERM_CC_FAT	GO:0043195~terminal button	5	0.670241	0.0197964	P2RX4, P2RX7, NTRK2, GRIA3, ADORA1	4.71661	0.999621	0.339417	24.2913
GOTERM_BP_FAT	GO:0007166~cell surface receptor linked signal transduction	90	12.0643	0.0486228	F2RL2, FGF18, BMP10, MCHR1, GPR85, IL27RA, FGF17, FGF16, WASF2, ITPKB, ADORA1, IL17RA, WNT2, EDNRA, EDNRB, S1PR1, RSPO1, RSPO3, ADCY10, SHC3, EGFR, RXFP1, CMKLR1, TLE3, GRIN2A, PTPRU, TAS2R13, ADRB2, MSX1, CHRDL1, GPR56, WNT11, WNT9A, RASD1, CXCL1, TWSG1, OR1C1, IL1R1, CXCL5, NDP, GPR149, ERBB2, GPR64, CXCL2, MKNK2, ITGB2, ITGB3, SORCS2, SRC, PKD1L2, LIF, EPHB6, ADAM33, OR6Y1, ADRA2B, CERK, AXIN2…	1.19488	1	0.556484	59.1549
GOTERM_BP_FAT	GO:0007242~intracellular signaling cascade	77	10.3217	0.000229215	MCHR1, FAM175A, WASF2, TNFSF15, IQGAP2, RASGEF1A, AURKA, ITPKB, RHOU, ADORA1, MCF2L, IL10, EDNRA, EDNRB, ARHGAP6, MCTP2, S1PR1, DIRAS3, STAC, WNK4, ADCY10, SHC3, PLCB1, RAB27B, CCNA2, RAB20, MAP2K6, MAP2K5, EGFR, ARHGEF3, AR, RXFP1, STMN3, PLXNB1, KIAA1804, PI4KB, PCLO, MARK1, ELMO1, MCTP1, ASB9, SPAG9, MAP4K4, ADRB2, NCOA4, MAPK3, RIN2, RASD1, KALRN, CXCL1, RALGPS2, ERBB2, MKNK2, SRC, PLCL2, ADR…	1.51064	0.489851	0.0720557	0.410951
GOTERM_BP_FAT	GO:0006793~phosphorus metabolic process	57	7.64075	0.00475193	BMP10, CDC14B, AURKA, ADORA1, CAMKK1, WNT2, WNK4, SYNJ2, MLKL, MAP2K6, MAP2K5, EGFR, KIAA1804, PI4KB, PTPRU, NDUFA10, MARK1, PPM1F, SPAG9, MAP4K4, MTMR14, STYK1, EIF2AK1, MAPK3, KALRN, NEK2, ERBB2, MKNK2, SRC, EPHB6, GNPTAB, BCL2, PRKAA2, ADRA2B, THBS1, MTMR4, DCLK1, FYB, PTPRC, PTPRD, PTPRE, PTPRZ1, HCK, CREB1, MAPK10, HGF, RPS6KA5, DUSP5, EPHA4, P2RX7, CDC42BPG, PRLR, PLK1, NTRK2, TGFBR3, MAPK8…	1.44352	0.999999	0.243988	8.20063
GOTERM_BP_FAT	GO:0006796~phosphate metabolic process	57	7.64075	0.00475193	BMP10, CDC14B, AURKA, ADORA1, CAMKK1, WNT2, WNK4, SYNJ2, MLKL, MAP2K6, MAP2K5, EGFR, KIAA1804, PI4KB, PTPRU, NDUFA10, MARK1, PPM1F, SPAG9, MAP4K4, MTMR14, STYK1, EIF2AK1, MAPK3, KALRN, NEK2, ERBB2, MKNK2, SRC, EPHB6, GNPTAB, BCL2, PRKAA2, ADRA2B, THBS1, MTMR4, DCLK1, FYB, PTPRC, PTPRD, PTPRE, PTPRZ1, HCK, CREB1, MAPK10, HGF, RPS6KA5, DUSP5, EPHA4, P2RX7, CDC42BPG, PRLR, PLK1, NTRK2, TGFBR3, MAPK8…	1.44352	0.999999	0.243988	8.20063
GOTERM_BP_FAT	GO:0006955~immune response	52	6.97051	2.25202e-05	IL27RA, MASP1, PPARG, CRP, TNFSF15, APOBEC3G, IL10, CD46, CFH, POU2AF1, CMKLR1, EOMES, CTSS, HLA-DQA1, C1QB, CD83, BPI, TNFSF13B, IL12A, IGLV3-21, GBP1, MAVS, CXCL1, CPLX2, IL1R1, CXCL5, UNG, CXCL2, RSAD2, CX3CL1, PF4V1, LIF, BCL2, THBS1, NKX2-3, FYB, SECTM1, IL18R1, PTPRC, IL6, TCF7, CFB, SMAD6, IGJ, SAMHD1, PSMB8, TRAF3IP2, CD55, TNFSF10, ABCC9, TGFBR3, CLEC7A	1.85702	0.0639815	0.0217989	0.0404464
GOTERM_BP_FAT	GO:0007267~cell-cell signaling	50	6.70241	2.22317e-06	FGF18, SYT1, FGF17, FGF16, GJA1, ADORA1, IL10, WNT2, SLC1A3, CEACAM6, SHC3, PCDHB9, AR, EFNB2, GRIN2A, PCLO, GPR56, WNT9A, CXCL5, PANX1, NDP, KCNA1, MME, CACNB2, ITGB2, PPT1, RIMS1, KCNMB1, NPTX1, PCDHB16, ADRA2B, GAD1, GCHFR, HAP1, NOVA1, DTNA, GUCA1B, BMP4, GABRD, IL6, KLK8, HGF, LIN7A, P2RX4, TNFSF10, P2RX7, PDE7B, NTRK2, ADRA1B, PHEX	2.05343	0.00650599	0.00650599	0.00399352
GOTERM_BP_FAT	GO:0006811~ion transport	49	6.56836	0.00180099	SLC9A9, KCNK15, SLC44A1, KCNAB1, WNT2, ATP2B3, SLC1A3, AQP11, WNK4, KCNK5, JPH1, SLC12A7, CLCA2, CLCA1, KCND1, GRIN2A, STIM2, TCN2, CNGA3, BSPRY, ATP6V1G3, SLC40A1, SLC39A14, FXYD3, PANX1, KCNA1, CACNB2, PKD1L2, KCNMB1, C1QTNF3, SLC4A8, SLCO3A1, KCNE3, KCNE4, GABRD, HCN1, PTPRC, ATP1A4, GRIA3, KCNJ5, P2RX4, P2RX7, ABCC9, KCNJ6, SLC6A8, SLC13A1, HEPH, KCTD12, SLC5A12	1.57216	0.994971	0.156946	3.18625
GOTERM_BP_FAT	GO:0042127~regulation of cell proliferation	49	6.56836	0.00289399	BMP10, FGF18, MARCKSL1, FGF17, PPARG, BTC, TNFSF15, GJA1, PAWR, ADORA1, IL10, EDNRA, WNT2, EDNRB, S1PR1, OSR2, MYOCD, CCNA2, MAP2K5, EGFR, PTPRU, VASH2, ADRB2, MSX1, EIF2AK1, TNFSF13B, IL12A, WFDC1, CXCL1, TBC1D8, CXCL5, ERBB2, CSF1, KITLG, CDH5, LIF, BCL2, AXIN2, THBS1, NKX2-3, BMP4, PTPRC, IL6, IDO1, CDKN1C, DBP, TGFBR3, PBX1, MAB21L1	1.5342	0.999798	0.200623	5.07296
GOTERM_BP_FAT	GO:0007155~cell adhesion	48	6.43432	0.000456521	CLDN17, CLSTN2, CLDN4, TLN2, ASTN1, FERMT1, KITLG, ITGB2, ITGB3, CX3CL1, CDH4, CDH5, SRC, ARHGAP6, S1PR1, PCDHB16, BCL2, ADAM2, COL27A1, SSX2IP, THBS1, BOC, PCDHB9, EGFR, HAPLN1, PTPRC, CLCA2, ADAM23, ICAM2, SDK2, NLGN2, PCDHGB6, PTPRU, PCDHGB2, PGM5, LAMA3, CASS4, COL14A1, SNED1, F5, CD34, CDON, GPR56, LAMC2, CNTN3, CLEC7A, ABL1, FEZ1	1.68968	0.738325	0.0979876	0.816903
GOTERM_BP_FAT	GO:0022610~biological adhesion	48	6.43432	0.000459342	CLDN17, CLSTN2, CLDN4, TLN2, ASTN1, FERMT1, KITLG, ITGB2, ITGB3, CX3CL1, CDH4, CDH5, SRC, ARHGAP6, S1PR1, PCDHB16, BCL2, ADAM2, COL27A1, SSX2IP, THBS1, BOC, PCDHB9, EGFR, HAPLN1, PTPRC, CLCA2, ADAM23, ICAM2, SDK2, NLGN2, PCDHGB6, PTPRU, PCDHGB2, PGM5, LAMA3, CASS4, COL14A1, SNED1, F5, CD34, CDON, GPR56, LAMC2, CNTN3, CLEC7A, ABL1, FEZ1	1.68727	0.740484	0.0918563	0.821931
GOTERM_BP_FAT	GO:0016310~phosphorylation	48	6.43432	0.00644562	BMP10, NEK2, ERBB2, MKNK2, AURKA, ADORA1, SRC, CAMKK1, WNT2, EPHB6, GNPTAB, BCL2, WNK4, MLKL, PRKAA2, ADRA2B, THBS1, DCLK1, MAP2K6, MAP2K5, FYB, EGFR, PTPRC, PTPRE, KIAA1804, CREB1, HCK, PI4KB, MAPK10, HGF, NDUFA10, MARK1, RPS6KA5, SPAG9, EPHA4, MAP4K4, STYK1, P2RX7, CDC42BPG, EIF2AK1, PRLR, PLK1, NTRK2, MAPK3, TGFBR3, MAPK8IP1, ABL1, KALRN	1.47847	1	0.267462	10.9668
GOTERM_BP_FAT	GO:0010941~regulation of cell death	48	6.43432	0.00896901	MMP9, ERBB2, MGMT, BTC, TNFSF15, PPT1, PAWR, ADORA1, MCF2L, SRC, IL10, SERINC3, EDNRB, BCL2, NKX3-2, PYCARD, THBS1, MX1, NEFL, TWIST2, MAP2K6, SPPL3, BMP4, EGFR, NMNAT3, ARHGEF3, PTPRC, IL6, CREB1, SMAD6, HRK, GRIN2A, POLB, HGF, IDO1, ADIPOQ, CASP10, P2RX4, TNFSF10, ADRB2, P2RX7, MSX1, TNFSF13B, PRLR, IL12A, MAPK8IP1, ABL1, KALRN	1.45126	1	0.264775	14.9424
GOTERM_BP_FAT	GO:0042981~regulation of apoptosis	47	6.30027	0.0114425	MMP9, ERBB2, MGMT, BTC, TNFSF15, PPT1, PAWR, ADORA1, MCF2L, SRC, IL10, SERINC3, EDNRB, BCL2, NKX3-2, PYCARD, THBS1, MX1, NEFL, TWIST2, MAP2K6, SPPL3, EGFR, NMNAT3, ARHGEF3, PTPRC, IL6, CREB1, SMAD6, HRK, GRIN2A, POLB, HGF, IDO1, ADIPOQ, CASP10, P2RX4, TNFSF10, ADRB2, P2RX7, MSX1, TNFSF13B, PRLR, IL12A, MAPK8IP1, ABL1, KALRN	1.44047	1	0.296697	18.6762
GOTERM_BP_FAT	GO:0043067~regulation of programmed cell death	47	6.30027	0.0129704	MMP9, ERBB2, MGMT, BTC, TNFSF15, PPT1, PAWR, ADORA1, MCF2L, SRC, IL10, SERINC3, EDNRB, BCL2, NKX3-2, PYCARD, THBS1, MX1, NEFL, TWIST2, MAP2K6, SPPL3, EGFR, NMNAT3, ARHGEF3, PTPRC, IL6, CREB1, SMAD6, HRK, GRIN2A, POLB, HGF, IDO1, ADIPOQ, CASP10, P2RX4, TNFSF10, ADRB2, P2RX7, MSX1, TNFSF13B, PRLR, IL12A, MAPK8IP1, ABL1, KALRN	1.42627	1	0.31325	20.9047
GOTERM_BP_FAT	GO:0010033~response to organic substance	46	6.16622	0.00255897	IL1R1, PANX1, LDLR, ERBB2, PPARG, AURKA, SRC, IL10, WNT2, EDNRA, PLIN2, BCL2, GATA3, CREB3L3, ADCY10, THBS1, NEFL, CCNA2, BMP4, EGFR, IL6, AR, ACADS, CFB, STRN3, CREB1, GRIN2A, PTPRU, IDO1, CNGA3, NR0B1, LPIN1, ADIPOQ, ABCG1, C1QB, P2RX4, CD83, P2RX7, MSX1, ADRA1B, IL12A, TGFBR3, WFDC1, AMFR, RGS9, CLEC7A	1.57211	0.999459	0.183981	4.49838
GOTERM_BP_FAT	GO:0006468~protein amino acid phosphorylation	45	6.03217	0.000955617	BMP10, NEK2, ERBB2, MKNK2, AURKA, ADORA1, SRC, CAMKK1, WNT2, EPHB6, BCL2, WNK4, MLKL, PRKAA2, ADRA2B, THBS1, DCLK1, MAP2K6, MAP2K5, FYB, EGFR, PTPRC, PTPRE, KIAA1804, CREB1, HCK, MAPK10, HGF, MARK1, RPS6KA5, SPAG9, MAP4K4, EPHA4, STYK1, P2RX7, CDC42BPG, EIF2AK1, PRLR, PLK1, NTRK2, MAPK3, TGFBR3, MAPK8IP1, ABL1, KALRN	1.66245	0.939616	0.137343	1.70278
GOTERM_BP_FAT	GO:0010604~positive regulation of macromolecule metabolic process	44	5.89812	0.0848331	BMP10, GLIS3, THRB, FAM175A, CSF1, PPARG, KITLG, GJA1, PAWR, PRDM16, ADORA1, IL10, LIF, EDNRA, EDNRB, S1PR1, MYOCD, BCL2, THBS1, CCNA2, NKX2-3, BMP4, PTPRC, IL6, AR, SATB2, MAFB, STRN3, CREB1, SKP1, ADIPOQ, PSMB8, HOXD9, ADRB2, P2RX7, TNFSF13B, NCOA4, PLK1, ETS2, ADRA1B, IL12A, PBX1, SH3D19, IFT52	1.26512	1	0.669631	79.6572
GOTERM_BP_FAT	GO:0006952~defense response	41	5.49598	0.00208007	MAVS, CXCL1, KLRC2, IL1R1, IL27RA, MASP1, CXCL2, CRP, PPARG, RSAD2, APOBEC3G, ITGB2, CX3CL1, ADORA1, IL10, GATA3, BCL2, CD46, CFH, SERPINA3, THBS1, MX1, PTPRC, IL18R1, IL6, CFB, HCK, DEFB103B, SAMHD1, IDO1, APOL3, C1QB, CD83, CD55, BPI, ABCC9, P2RX7, PENK, IL12A, PLA2G7, CLEC7A	1.64274	0.997787	0.169109	3.67134
GOTERM_BP_FAT	GO:0042592~homeostatic process	39	5.22788	0.091538	SLC9A9, MCHR1, LDLR, CSF1, ERBB2, PPARG, PPT1, CD52, ADORA1, EDNRA, EDNRB, S1PR1, AQP11, BCL2, SERPINA3, JPH1, AKR1C1, NKX2-3, BMP4, SLC12A7, NOX3, PTPRC, IL6, STIM2, GRIN2A, ATP1A4, ADIPOQ, ABCG1, TNKS1BP1, P2RX4, CD55, ADRB2, P2RX7, TNFSF13B, ADRA1B, TGFBR3, HEPH, LIPC, SLC40A1	1.27963	1	0.68799	82.1744
GOTERM_BP_FAT	GO:0055114~oxidation reduction	38	5.09383	0.0181211	TM7SF2, CYP2U1, PHYHD1, CYP3A5, CYP3A7, KCNAB1, CYP2C18, HSD17B12, ADH1C, ADH1A, ALDH3A2, FAR2, MTHFR, SLC1A3, CPOX, DAO, HADH, AKR1C1, HSD17B7, CHDH, RNLS, NOX3, ACADS, IDO1, NDUFA10, CRYZ, DDO, CYB561, VAT1, PXDNL, RDH5, FRRS1, CYP27A1, F5, ASPHD2, AKR1B10, HEPH, ZADH2, HPGD	1.46536	1	0.36313	28
GOTERM_BP_FAT	GO:0006812~cation transport	37	4.95979	0.00335906	SLC9A9, SLC39A14, SLC44A1, KCNK15, PANX1, KCNAB1, KCNA1, CACNB2, KCNMB1, ATP2B3, KCNK5, SLC4A8, JPH1, KCNE3, KCNE4, HCN1, SLC12A7, PTPRC, CLCA1, KCND1, STIM2, GRIN2A, ATP1A4, TCN2, KCNJ5, P2RX4, BSPRY, P2RX7, ABCC9, KCNJ6, SLC6A8, SLC13A1, HEPH, ATP6V1G3, SLC40A1, KCTD12, SLC5A12	1.64869	0.999949	0.205259	5.86516
GOTERM_BP_FAT	GO:0044093~positive regulation of molecular function	36	4.82574	0.0144632	ERBB2, CSF1, TNFSF15, KITLG, ADORA1, IL10, EDNRA, EDNRB, ARHGAP6, S1PR1, BCL2, PYCARD, CERK, ADRA2B, ADCY10, THBS1, MAP2K6, EGFR, PTPRC, IL6, KIAA1804, STIM2, HGF, SKP1, PSMB8, SPAG9, ADRB2, P2RX7, PRLR, PLK1, NTRK2, TGFBR3, RGS9, ABL1, HTR2B, ARAP1	1.51379	1	0.334603	23.0263
GOTERM_BP_FAT	GO:0030001~metal ion transport	34	4.55764	0.00127371	SLC9A9, SLC39A14, KCNK15, KCNAB1, KCNA1, CACNB2, KCNMB1, ATP2B3, KCNK5, SLC4A8, JPH1, KCNE3, KCNE4, HCN1, SLC12A7, PTPRC, CLCA1, KCND1, STIM2, GRIN2A, ATP1A4, TCN2, KCNJ5, P2RX4, BSPRY, P2RX7, ABCC9, KCNJ6, SLC6A8, SLC13A1, HEPH, SLC40A1, KCTD12, SLC5A12	1.80172	0.976293	0.139016	2.26347
GOTERM_BP_FAT	GO:0042325~regulation of phosphorylation	33	4.42359	0.00253587	BMP10, ERBB2, CSF1, TNFSF15, KITLG, ITGB2, ADORA1, LIF, EDNRA, EDNRB, DIRAS3, BCL2, CERK, ADRA2B, ADCY10, THBS1, MAP2K6, BMP4, EGFR, PTPRC, IL6, KIAA1804, SMAD6, HGF, ADIPOQ, SH3BP5, CDKN1C, SPAG9, ADRB2, P2RX7, PRLR, IL12A, MAPK8IP1	1.74498	0.999421	0.187043	4.45863
GOTERM_BP_FAT	GO:0051174~regulation of phosphorus metabolic process	33	4.42359	0.0046258	BMP10, ERBB2, CSF1, TNFSF15, KITLG, ITGB2, ADORA1, LIF, EDNRA, EDNRB, DIRAS3, BCL2, CERK, ADRA2B, ADCY10, THBS1, MAP2K6, BMP4, EGFR, PTPRC, IL6, KIAA1804, SMAD6, HGF, ADIPOQ, SH3BP5, CDKN1C, SPAG9, ADRB2, P2RX7, PRLR, IL12A, MAPK8IP1	1.67662	0.999999	0.242562	7.99142
GOTERM_BP_FAT	GO:0019220~regulation of phosphate metabolic process	33	4.42359	0.0046258	BMP10, ERBB2, CSF1, TNFSF15, KITLG, ITGB2, ADORA1, LIF, EDNRA, EDNRB, DIRAS3, BCL2, CERK, ADRA2B, ADCY10, THBS1, MAP2K6, BMP4, EGFR, PTPRC, IL6, KIAA1804, SMAD6, HGF, ADIPOQ, SH3BP5, CDKN1C, SPAG9, ADRB2, P2RX7, PRLR, IL12A, MAPK8IP1	1.67662	0.999999	0.242562	7.99142
GOTERM_BP_FAT	GO:0032268~regulation of cellular protein metabolic process	32	4.28954	0.00597409	BMP10, MASP1, CSF1, MKNK2, KITLG, ITGB2, ITGB3, CPEB1, ADORA1, IL10, EDNRA, LIF, EDNRB, BCL2, THBS1, BMP4, EGFR, PTPRC, IL6, KIAA1804, SMAD6, SKP1, ADIPOQ, PSMB8, EIF4B, P2RX7, EIF2AK1, PLK1, IL12A, SH3D19, MAPK8IP1, IFT52	1.66354	1	0.273753	10.2047
GOTERM_BP_FAT	GO:0043085~positive regulation of catalytic activity	32	4.28954	0.0202602	ERBB2, CSF1, TNFSF15, KITLG, ADORA1, EDNRA, EDNRB, ARHGAP6, S1PR1, BCL2, PYCARD, ADRA2B, CERK, ADCY10, THBS1, MAP2K6, EGFR, PTPRC, KIAA1804, SKP1, HGF, PSMB8, SPAG9, ADRB2, P2RX7, PRLR, PLK1, NTRK2, RGS9, ABL1, HTR2B, ARAP1	1.51638	1	0.37468	30.7663
GOTERM_BP_FAT	GO:0009611~response to wounding	32	4.28954	0.0257079	F2RL2, CXCL1, MASP1, ERBB2, CXCL2, CRP, ITGB2, ITGB3, ADORA1, IL10, LPA, SLC1A3, BCL2, CD46, CFH, SERPINA3, THBS1, NEFL, INA, IL6, KLK8, CFB, GRIN2A, IDO1, APOL3, C1QB, CD55, P2RX7, F5, PLA2G7, DSP, CLEC7A	1.48777	1	0.425409	37.3648
GOTERM_BP_FAT	GO:0016192~vesicle-mediated transport	32	4.28954	0.0652681	CPLX2, SNAP91, LDLR, MARCKSL1, GULP1, CRP, WASF2, TRAPPC2L, PPT1, ADORA1, RIMS1, SRC, ANK1, NECAP2, THBS1, DCLK1, NCALD, HCK, PI4KB, PCLO, ELMO1, LIN7A, ADRB2, P2RX7, STXBP6, RIN2, SH3D19, MAPK8IP1, CLEC7A, BIN1, DNM1, KALRN	1.36895	1	0.61255	70.2534
GOTERM_BP_FAT	GO:0006928~cell motion	31	4.1555	0.0107681	ERBB2, WASF2, ASTN1, KITLG, ITGB2, CX3CL1, CDH4, IL10, SRC, WNT2, EDNRB, ANK3, LHX2, PRSS3, SEMA3A, THBS1, DCLK1, NR2F1, NKX2-3, SATB2, IL6, PLXNB1, MDGA1, ATP1A4, ELMO1, EPHA4, CD34, IL12A, TGFBR3, AMFR, FEZ1	1.60816	1	0.289504	17.6739
GOTERM_BP_FAT	GO:0009719~response to endogenous stimulus	30	4.02145	0.00215251	LDLR, ERBB2, PPARG, AURKA, SRC, IL10, WNT2, BCL2, GATA3, ADCY10, THBS1, CCNA2, NEFL, BMP4, IL6, AR, ACADS, STRN3, GRIN2A, PTPRU, NR0B1, CNGA3, ADIPOQ, LPIN1, ABCG1, C1QB, ADRA1B, WFDC1, TGFBR3, RGS9	1.82527	0.998212	0.169789	3.79686
GOTERM_BP_FAT	GO:0007610~behavior	30	4.02145	0.015706	CXCL1, MCHR1, CXCL5, CXCL2, ASTN1, ITGB2, CX3CL1, IL10, ESPN, EDNRB, SLC1A3, CHD7, BCL2, ADAM2, SEMA3A, SHC3, PLCB1, NOVA1, KLK8, IL6, CMKLR1, GRIN2A, IDO1, DDO, HOXD9, EPHA4, S100B, PENK, NTRK2, ADRA1B	1.57619	1	0.347152	24.7514
GOTERM_BP_FAT	GO:0010647~positive regulation of cell communication	29	3.8874	0.00017531	MAVS, FGF18, TWSG1, BMP10, ERBB2, CSF1, GJA1, ITPKB, SRC, LIF, SLC1A3, THBS1, BMP4, EGFR, SECTM1, PTPRC, IL6, ADIPOQ, CDKN1C, TRAF3IP2, APOL3, P2RX4, ADRB2, P2RX7, TNFSF10, NTRK2, IL12A, WNT9A, HTR2B	2.17202	0.402354	0.0708978	0.314451
GOTERM_BP_FAT	GO:0007167~enzyme linked receptor protein signaling pathway	29	3.8874	0.000333118	FGF18, TWSG1, BMP10, ERBB2, FGF17, FGF16, SRC, LIF, EPHB6, SHC3, GUCA1B, EGFR, BMP4, PTPRD, PTPRE, CREB1, SMAD6, PTPRU, HGF, RPS6KA5, EPHA4, ADRB2, CHRDL1, MSX1, PRLR, NTRK2, GDF10, TGFBR3, HPGD	2.08946	0.624012	0.0850877	0.596709
GOTERM_BP_FAT	GO:0030182~neuron differentiation	29	3.8874	0.0116102	ERBB2, GJA1, PPT1, CDH4, LIF, SLC1A3, S1PR1, ANK3, BCL2, LHX2, SEMA3A, NEFL, DCLK1, BMP4, EGFR, IL6, KLK8, STMN3, PTPRZ1, MDGA1, CREB1, GAS7, HOXD9, CDKN1C, EPHA4, S100B, NTRK2, FEZ1, KALRN	1.63149	1	0.297755	18.9237
GOTERM_BP_FAT	GO:0019226~transmission of nerve impulse	28	3.75335	0.00103894	SYT1, ERBB2, KCNA1, CACNB2, PPT1, ADORA1, RIMS1, KCNMB1, WNT2, NPTX1, SLC1A3, S1PR1, PCDHB16, SHC3, GAD1, HAP1, NOVA1, GCHFR, DTNA, PCDHB9, GABRD, KLK8, GRIN2A, PCLO, LIN7A, P2RX4, PDE7B, P2RX7	1.97129	0.952731	0.124265	1.84994
GOTERM_BP_FAT	GO:0009725~response to hormone stimulus	28	3.75335	0.00203998	LDLR, ERBB2, PPARG, AURKA, SRC, IL10, WNT2, BCL2, GATA3, ADCY10, THBS1, CCNA2, NEFL, BMP4, AR, IL6, ACADS, STRN3, PTPRU, NR0B1, CNGA3, ADIPOQ, LPIN1, ABCG1, C1QB, WFDC1, TGFBR3, RGS9	1.87998	0.99751	0.170854	3.60178
GOTERM_BP_FAT	GO:0007010~cytoskeleton organization	28	3.75335	0.0187939	CXCL1, TPPP3, BMP10, NEK2, TLN2, WASF2, AURKA, RHOU, ESPN, WNT2, ARHGAP6, ANK1, TMSB15A, ANK3, BCL2, NEFL, INA, STMN3, NUSAP1, GAS7, PCLO, LPIN1, MARK1, ELMO1, EPB41L3, CDC42BPG, ABL1, ARAP1	1.58246	1	0.368946	28.8811
GOTERM_BP_FAT	GO:0007243~protein kinase cascade	27	3.6193	0.00458496	ERBB2, TNFSF15, MKNK2, ITPKB, ADORA1, IL10, SRC, WNK4, ADRA2B, THBS1, MAP2K6, MAP2K5, EGFR, FYB, PTPRC, KIAA1804, HGF, MAPK10, MARK1, RPS6KA5, MAP4K4, SPAG9, P2RX7, PRLR, ADRA1B, TGFBR3, MAPK8IP1	1.79814	0.999999	0.245041	7.92358
GOTERM_BP_FAT	GO:0008284~positive regulation of cell proliferation	27	3.6193	0.017759	FGF18, BMP10, TBC1D8, CXCL5, MARCKSL1, ERBB2, CSF1, FGF17, BTC, KITLG, LIF, OSR2, S1PR1, MYOCD, BCL2, CCNA2, MAP2K5, BMP4, EGFR, PTPRC, IL6, VASH2, ADRB2, TNFSF13B, IL12A, PBX1, MAB21L1	1.60703	1	0.362149	27.5215
GOTERM_BP_FAT	GO:0009967~positive regulation of signal transduction	26	3.48525	0.000408852	MAVS, FGF18, TWSG1, BMP10, ERBB2, CSF1, GJA1, ITPKB, SRC, LIF, THBS1, BMP4, PTPRC, SECTM1, IL6, ADIPOQ, CDKN1C, TRAF3IP2, APOL3, P2RX4, ADRB2, P2RX7, TNFSF10, IL12A, WNT9A, HTR2B	2.17176	0.698997	0.0952104	0.731899
GOTERM_BP_FAT	GO:0007268~synaptic transmission	26	3.48525	0.00047474	SYT1, KCNA1, CACNB2, PPT1, ADORA1, RIMS1, KCNMB1, WNT2, NPTX1, SLC1A3, PCDHB16, SHC3, GAD1, HAP1, NOVA1, GCHFR, DTNA, GABRD, PCDHB9, KLK8, GRIN2A, PCLO, LIN7A, P2RX4, PDE7B, P2RX7	2.1499	0.75196	0.0887559	0.849373
GOTERM_BP_FAT	GO:0048666~neuron development	26	3.48525	0.00290838	ERBB2, GJA1, PPT1, CDH4, LIF, SLC1A3, ANK3, BCL2, LHX2, SEMA3A, NEFL, DCLK1, EGFR, KLK8, IL6, STMN3, PTPRZ1, CREB1, GAS7, HOXD9, CDKN1C, EPHA4, S100B, NTRK2, FEZ1, KALRN	1.88988	0.999807	0.192479	5.09757
GOTERM_BP_FAT	GO:0032989~cellular component morphogenesis	26	3.48525	0.019532	BMP10, ERBB2, GJA1, CDH4, ANK1, SLC1A3, ANK3, BCL2, LHX2, SEMA3A, NEFL, DCLK1, EGFR, KLK8, PTPRZ1, CREB1, EOMES, HGF, DNAI2, GAS7, EPHA4, P2RX7, S100B, TGFBR3, FEZ1, KALRN	1.61378	1	0.375522	29.836
GOTERM_BP_FAT	GO:0000902~cell morphogenesis	25	3.35121	0.0104635	ERBB2, GJA1, CDH4, ANK1, SLC1A3, ANK3, BCL2, LHX2, SEMA3A, NEFL, DCLK1, EGFR, KLK8, PTPRZ1, CREB1, EOMES, HGF, DNAI2, GAS7, EPHA4, P2RX7, S100B, TGFBR3, FEZ1, KALRN	1.73042	1	0.285148	17.2173
GOTERM_BP_FAT	GO:0008283~cell proliferation	25	3.35121	0.0782403	CXCL1, BMP10, ERBB2, NDP, CSF1, KITLG, IL10, SRC, EDNRA, PRPF19, BCL2, TFDP1, BMP4, EGFR, PTPRC, AR, KLK8, HGF, P2RX7, S100B, TNFSF13B, PLK1, ADRA1B, TGFBR3, BIN1	1.41291	1	0.654617	76.8575
GOTERM_BP_FAT	GO:0051240~positive regulation of multicellular organismal process	24	3.21716	0.00014833	MAVS, EGFR, BMP4, BMP10, IL6, PANX1, IL27RA, CREB1, CSF1, BTC, IDO1, CD83, P2RX7, ADRB2, CHD7, SLC1A3, MYOCD, BCL2, NTRK2, ADRA1B, IL12A, PYCARD, CLEC7A, THBS1	2.42372	0.353078	0.0700164	0.266118
GOTERM_BP_FAT	GO:0051094~positive regulation of developmental process	24	3.21716	0.000952883	BMP4, PTPRC, BMP10, IL6, THRB, PLXNB1, CSF1, BTC, PPARG, EOMES, KITLG, ITPKB, VASH2, CDH4, PRPF19, LIF, CD83, P2RX7, ADRB2, BCL2, WNT9A, THBS1, BOC, NEFL	2.12729	0.939129	0.144013	1.69795
GOTERM_BP_FAT	GO:0001501~skeletal system development	24	3.21716	0.00543313	EGFR, BMP4, FGF18, TWSG1, SATB2, CMKLR1, MMP9, TBX4, HOXD9, P2RX7, CHRDL2, SOST, MSX1, CHRDL1, CHD7, OSR2, ETS2, BCL2, NKX3-2, GDF10, PBX1, WNT9A, AXIN2, PHEX	1.85388	1	0.26479	9.32279
GOTERM_BP_FAT	GO:0030030~cell projection organization	24	3.21716	0.0262746	EGFR, KLK8, IL6, STMN3, PTPRZ1, CREB1, ERBB2, WASF2, GJA1, DNAI2, CDH4, GAS7, LPIN1, EPHA4, P2RX7, S100B, ANK3, LHX2, BCL2, SEMA3A, NEFL, DCLK1, KALRN, FEZ1	1.60703	1	0.430161	38.016
GOTERM_BP_FAT	GO:0051338~regulation of transferase activity	24	3.21716	0.0294827	EGFR, PTPRC, KIAA1804, CSF1, ERBB2, PPARG, TNFSF15, KITLG, HGF, ADORA1, CDKN1C, EDNRA, SH3BP5, SPAG9, P2RX7, ADRB2, PRLR, DIRAS3, ADRA2B, MAPK8IP1, CERK, ADCY10, THBS1, MAP2K6	1.58975	1	0.452175	41.5837
GOTERM_BP_FAT	GO:0016044~membrane organization	24	3.21716	0.0370762	EGFR, SNAP91, A4GALT, LDLR, GULP1, HCK, CRP, WASF2, PPT1, PI4KB, ADORA1, RIMS1, ELMO1, P2RX7, ADRB2, ADAM2, BCL2, RIN2, NECAP2, SH3D19, CLEC7A, BIN1, THBS1, DNM1	1.5522	1	0.506646	49.2713
GOTERM_BP_FAT	GO:0045859~regulation of protein kinase activity	23	3.08311	0.0241547	EGFR, PTPRC, KIAA1804, CSF1, ERBB2, TNFSF15, KITLG, HGF, ADORA1, CDKN1C, EDNRA, SH3BP5, SPAG9, P2RX7, ADRB2, PRLR, DIRAS3, ADRA2B, MAPK8IP1, CERK, ADCY10, THBS1, MAP2K6	1.64274	1	0.412435	35.5467
GOTERM_BP_FAT	GO:0043549~regulation of kinase activity	23	3.08311	0.0336776	EGFR, PTPRC, KIAA1804, CSF1, ERBB2, TNFSF15, KITLG, HGF, ADORA1, CDKN1C, EDNRA, SH3BP5, SPAG9, P2RX7, ADRB2, PRLR, DIRAS3, ADRA2B, MAPK8IP1, CERK, ADCY10, THBS1, MAP2K6	1.58753	1	0.486291	45.9569
GOTERM_BP_FAT	GO:0008285~negative regulation of cell proliferation	23	3.08311	0.0373938	BMP4, CXCL1, IL6, ERBB2, PPARG, TNFSF15, GJA1, IDO1, PTPRU, PAWR, ADORA1, IL10, CDH5, WNT2, CDKN1C, EIF2AK1, MSX1, BCL2, IL12A, WFDC1, TGFBR3, AXIN2, THBS1	1.56994	1	0.507464	49.5711
GOTERM_BP_FAT	GO:0048545~response to steroid hormone stimulus	22	2.94906	3.41171e-05	BMP4, IL6, LDLR, ACADS, STRN3, ERBB2, PPARG, AURKA, PTPRU, CNGA3, ADIPOQ, IL10, SRC, WNT2, C1QB, GATA3, BCL2, WFDC1, RGS9, THBS1, CCNA2, NEFL	2.82347	0.0953159	0.0247314	0.0612684
GOTERM_BP_FAT	GO:0048870~cell motility	22	2.94906	0.0135731	SATB2, IL6, PLXNB1, MDGA1, WASF2, ASTN1, ATP1A4, KITLG, ITGB2, CX3CL1, SRC, IL10, WNT2, EDNRB, CD34, PRSS3, IL12A, TGFBR3, THBS1, DCLK1, NKX2-3, NR2F1	1.76582	1	0.320096	21.7679
GOTERM_BP_FAT	GO:0051674~localization of cell	22	2.94906	0.0135731	SATB2, IL6, PLXNB1, MDGA1, WASF2, ASTN1, ATP1A4, KITLG, ITGB2, CX3CL1, SRC, IL10, WNT2, EDNRB, CD34, PRSS3, IL12A, TGFBR3, THBS1, DCLK1, NKX2-3, NR2F1	1.76582	1	0.320096	21.7679
GOTERM_BP_FAT	GO:0008610~lipid biosynthetic process	22	2.94906	0.0225575	TM7SF2, A4GALT, SPTLC3, PRKAB2, HSD17B12, PI4KB, CDS1, NR0B1, STARD3, PRPF19, FAR2, P2RX7, PRLR, C1QTNF3, AGPAT9, MBOAT1, PBX1, ETNK2, PRKAA2, LIPC, SCP2, HSD17B7	1.67835	1	0.400317	33.6251
GOTERM_BP_FAT	GO:0043066~negative regulation of apoptosis	22	2.94906	0.052102	EGFR, IL6, SMAD6, ERBB2, BTC, HRK, POLB, PPT1, IDO1, HGF, ADORA1, IL10, EDNRB, MSX1, TNFSF13B, PRLR, BCL2, NKX3-2, MAPK8IP1, THBS1, NEFL, TWIST2	1.53137	1	0.564483	61.7565
GOTERM_BP_FAT	GO:0043069~negative regulation of programmed cell death	22	2.94906	0.0588609	EGFR, IL6, SMAD6, ERBB2, BTC, HRK, POLB, PPT1, IDO1, HGF, ADORA1, IL10, EDNRB, MSX1, TNFSF13B, PRLR, BCL2, NKX3-2, MAPK8IP1, THBS1, NEFL, TWIST2	1.51004	1	0.591404	66.3697
GOTERM_BP_FAT	GO:0060548~negative regulation of cell death	22	2.94906	0.060407	EGFR, IL6, SMAD6, ERBB2, BTC, HRK, POLB, PPT1, IDO1, HGF, ADORA1, IL10, EDNRB, MSX1, TNFSF13B, PRLR, BCL2, NKX3-2, MAPK8IP1, THBS1, NEFL, TWIST2	1.50585	1	0.593906	67.3485
GOTERM_BP_FAT	GO:0048584~positive regulation of response to stimulus	21	2.81501	0.00150159	PTPRC, IL6, MASP1, IL27RA, CFB, FAM175A, CRP, IDO1, CX3CL1, SRC, EDNRA, C1QB, CD55, P2RX7, S1PR1, TNFSF13B, CD46, IL12A, CFH, CLEC7A, THBS1	2.19265	0.987869	0.150754	2.66329
GOTERM_BP_FAT	GO:0016337~cell-cell adhesion	21	2.81501	0.00875825	EGFR, PCDHB9, PTPRC, CLDN17, CLDN4, CLSTN2, ICAM2, ASTN1, PCDHGB6, NLGN2, ITGB2, PTPRU, CDH4, PCDHGB2, SRC, CDH5, COL14A1, CD34, BCL2, PCDHB16, CLEC7A	1.87487	1	0.264695	14.6169
GOTERM_BP_FAT	GO:0016477~cell migration	21	2.81501	0.00875825	SATB2, IL6, PLXNB1, MDGA1, WASF2, ASTN1, KITLG, ITGB2, CX3CL1, SRC, IL10, WNT2, EDNRB, CD34, PRSS3, IL12A, TGFBR3, THBS1, DCLK1, NKX2-3, NR2F1	1.87487	1	0.264695	14.6169
GOTERM_BP_FAT	GO:0031399~regulation of protein modification process	21	2.81501	0.0171909	EGFR, BMP4, PTPRC, BMP10, IL6, KIAA1804, SMAD6, KITLG, ITGB2, SKP1, ADORA1, ADIPOQ, PSMB8, EDNRA, LIF, EDNRB, P2RX7, PLK1, BCL2, IL12A, MAPK8IP1	1.75412	1	0.362718	26.7648
GOTERM_BP_FAT	GO:0015672~monovalent inorganic cation transport	21	2.81501	0.0346208	SLC9A9, HCN1, SLC12A7, KCNK15, KCND1, KCNAB1, KCNA1, ATP1A4, KCNMB1, KCNJ5, ABCC9, KCNJ6, SLC6A8, KCNK5, SLC13A1, SLC4A8, ATP6V1G3, KCNE3, SLC5A12, KCTD12, KCNE4	1.62725	1	0.491419	46.8967
GOTERM_BP_FAT	GO:0051247~positive regulation of protein metabolic process	20	2.68097	0.00476037	BMP4, BMP10, IL6, CSF1, KITLG, GJA1, SKP1, ADORA1, ADIPOQ, PSMB8, EDNRA, LIF, EDNRB, P2RX7, PLK1, BCL2, IL12A, SH3D19, IFT52, THBS1	2.02808	0.999999	0.240202	8.21461
GOTERM_BP_FAT	GO:0031175~neuron projection development	20	2.68097	0.00823375	EGFR, KLK8, IL6, STMN3, PTPRZ1, CREB1, ERBB2, GJA1, CDH4, GAS7, EPHA4, S100B, ANK3, LHX2, BCL2, SEMA3A, NEFL, DCLK1, FEZ1, KALRN	1.92509	1	0.26744	13.8016
GOTERM_BP_FAT	GO:0006954~inflammatory response	20	2.68097	0.0701384	CXCL1, IL6, MASP1, CFB, CRP, CXCL2, ITGB2, IDO1, ADORA1, IL10, APOL3, C1QB, CD55, P2RX7, CD46, SERPINA3, CFH, PLA2G7, CLEC7A, THBS1	1.51638	1	0.631268	72.9179
GOTERM_BP_FAT	GO:0045860~positive regulation of protein kinase activity	19	2.54692	0.00425933	EGFR, PTPRC, KIAA1804, CSF1, ERBB2, TNFSF15, KITLG, HGF, ADORA1, EDNRA, SPAG9, P2RX7, ADRB2, PRLR, ADRA2B, CERK, ADCY10, THBS1, MAP2K6	2.09947	0.999996	0.234052	7.381
GOTERM_BP_FAT	GO:0045597~positive regulation of cell differentiation	19	2.54692	0.0056121	BMP4, PTPRC, IL6, THRB, PLXNB1, CSF1, BTC, PPARG, EOMES, KITLG, ITPKB, CDH4, LIF, PRPF19, CD83, BCL2, WNT9A, BOC, NEFL	2.04446	1	0.263607	9.61545
GOTERM_BP_FAT	GO:0033674~positive regulation of kinase activity	19	2.54692	0.00614727	EGFR, PTPRC, KIAA1804, CSF1, ERBB2, TNFSF15, KITLG, HGF, ADORA1, EDNRA, SPAG9, P2RX7, ADRB2, PRLR, ADRA2B, CERK, ADCY10, THBS1, MAP2K6	2.02676	1	0.268121	10.4853
GOTERM_BP_FAT	GO:0032270~positive regulation of cellular protein metabolic process	19	2.54692	0.00669648	BMP4, BMP10, IL6, CSF1, KITLG, SKP1, ADORA1, ADIPOQ, PSMB8, EDNRA, LIF, EDNRB, P2RX7, PLK1, BCL2, IL12A, SH3D19, IFT52, THBS1	2.00937	1	0.258362	11.3697
GOTERM_BP_FAT	GO:0002684~positive regulation of immune system process	19	2.54692	0.00825413	PTPRC, IL6, MASP1, IL27RA, CFB, CRP, ITPKB, IDO1, AQP3, CD83, C1QB, CD55, P2RX7, TNFSF13B, CD46, IL12A, CFH, CLEC7A, THBS1	1.96715	1	0.26511	13.8335
GOTERM_BP_FAT	GO:0051347~positive regulation of transferase activity	19	2.54692	0.00895302	EGFR, PTPRC, KIAA1804, CSF1, ERBB2, TNFSF15, KITLG, HGF, ADORA1, EDNRA, SPAG9, P2RX7, ADRB2, PRLR, ADRA2B, CERK, ADCY10, THBS1, MAP2K6	1.95076	1	0.267023	14.9178
GOTERM_BP_FAT	GO:0048858~cell projection morphogenesis	19	2.54692	0.010947	EGFR, KLK8, PTPRZ1, CREB1, ERBB2, GJA1, DNAI2, CDH4, GAS7, EPHA4, S100B, ANK3, LHX2, BCL2, SEMA3A, NEFL, DCLK1, FEZ1, KALRN	1.91095	1	0.290931	17.9408
GOTERM_BP_FAT	GO:0010648~negative regulation of cell communication	19	2.54692	0.0122992	PTPRC, TWSG1, STMN3, STRN3, SMAD6, PAWR, NR0B1, PRDM16, ADORA1, ADIPOQ, P2RX7, ADRB2, SOST, RGS2, RGS9, DDIT4L, MAPK8IP1, AXIN2, THBS1	1.88783	1	0.3072	19.933
GOTERM_BP_FAT	GO:0032990~cell part morphogenesis	19	2.54692	0.016592	EGFR, KLK8, PTPRZ1, CREB1, ERBB2, GJA1, DNAI2, CDH4, GAS7, EPHA4, S100B, ANK3, LHX2, BCL2, SEMA3A, NEFL, DCLK1, FEZ1, KALRN	1.82884	1	0.355058	25.9589
GOTERM_BP_FAT	GO:0001817~regulation of cytokine production	18	2.41287	0.00109826	MAVS, IL6, PANX1, IL27RA, CREB1, PPARG, TNFSF15, IDO1, ADIPOQ, IL10, CD83, BPI, P2RX7, RNF128, IL12A, PYCARD, CLEC7A, THBS1	2.4505	0.960294	0.125784	1.95458
GOTERM_BP_FAT	GO:0008202~steroid metabolic process	18	2.41287	0.00353729	TM7SF2, CYP3A5, LDLR, HSD17B12, NR0B1, ABCG1, STARD3, PRLR, CYP27A1, C1QTNF3, AKR1B10, PBX1, PRKAA2, LIPC, MBTPS1, SCP2, HSD17B7, AKR1C1	2.19575	0.99997	0.206417	6.1671
GOTERM_BP_FAT	GO:0048812~neuron projection morphogenesis	18	2.41287	0.00601678	EGFR, KLK8, PTPRZ1, CREB1, ERBB2, GJA1, CDH4, GAS7, EPHA4, S100B, ANK3, LHX2, BCL2, SEMA3A, NEFL, DCLK1, FEZ1, KALRN	2.08235	1	0.271235	10.2739
GOTERM_BP_FAT	GO:0045596~negative regulation of cell differentiation	18	2.41287	0.00690121	BMP4, TWSG1, KLK8, MAFB, CRP, PPARG, ITGB3, PRDM16, NR0B1, ADIPOQ, ABCG1, LIF, PRPF19, TGFBR3, PBX1, SEMA3A, AXIN2, TWIST2	2.05343	1	0.258443	11.6973
GOTERM_BP_FAT	GO:0009968~negative regulation of signal transduction	18	2.41287	0.00861279	PTPRC, TWSG1, STMN3, STRN3, SMAD6, PAWR, NR0B1, PRDM16, ADIPOQ, P2RX7, ADRB2, SOST, RGS2, RGS9, DDIT4L, MAPK8IP1, AXIN2, THBS1	2.00697	1	0.269144	14.3915
GOTERM_BP_FAT	GO:0051050~positive regulation of transport	18	2.41287	0.00935826	BMP4, MCHR1, IL6, PANX1, CREB1, BTC, TNFSF15, STIM2, PPT1, ADORA1, ADIPOQ, IL10, EDNRA, P2RX4, P2RX7, ADRB2, PYCARD, CLEC7A	1.98897	1	0.269259	15.5405
GOTERM_BP_FAT	GO:0019932~second-messenger-mediated signaling	18	2.41287	0.0152828	EGFR, MCHR1, RXFP1, ERBB2, WASF2, AURKA, PI4KB, ADORA1, PCLO, MCTP1, EDNRA, EDNRB, ADRB2, S1PR1, MCTP2, ADRA1B, ADCY10, HTR2B	1.88741	1	0.342081	24.1682
GOTERM_BP_FAT	GO:0000904~cell morphogenesis involved in differentiation	18	2.41287	0.0209198	PTPRZ1, CREB1, ERBB2, EOMES, HGF, CDH4, EPHA4, SLC1A3, S100B, ANK3, LHX2, BCL2, TGFBR3, SEMA3A, NEFL, DCLK1, FEZ1, KALRN	1.81779	1	0.379654	31.5988
GOTERM_BP_FAT	GO:0002520~immune system development	18	2.41287	0.0570254	BMP4, PTPRC, TWSG1, UNG, MMP9, CSF1, PPARG, EOMES, KITLG, ITPKB, IL10, CHD7, BCL2, NKX3-2, TGFBR3, PBX1, HEPH, NKX2-3	1.60703	1	0.58317	65.1718
GOTERM_BP_FAT	GO:0002252~immune effector process	17	2.27882	0.000102793	PTPRC, CPLX2, IL6, MASP1, CFB, UNG, CRP, SAMHD1, RSAD2, TRAF3IP2, C1QB, ABCC9, CD55, TNFSF13B, CD46, BCL2, CFH	3.12612	0.260526	0.0585774	0.184491
GOTERM_BP_FAT	GO:0001932~regulation of protein amino acid phosphorylation	17	2.27882	0.00178533	EGFR, BMP4, PTPRC, BMP10, IL6, KIAA1804, SMAD6, KITLG, ITGB2, ADIPOQ, LIF, EDNRA, EDNRB, P2RX7, BCL2, IL12A, MAPK8IP1	2.42139	0.994734	0.160443	3.15897
GOTERM_BP_FAT	GO:0051046~regulation of secretion	17	2.27882	0.00811974	SYT1, IL6, PANX1, CREB1, BTC, TNFSF15, ADORA1, PCLO, ADIPOQ, IL10, LIF, P2RX4, P2RX7, CHD7, NTRK2, PYCARD, RAB27B	2.07376	1	0.270181	13.6235
GOTERM_BP_FAT	GO:0006897~endocytosis	17	2.27882	0.0173176	LDLR, GULP1, HCK, CRP, WASF2, PPT1, PI4KB, ADORA1, ELMO1, P2RX7, ADRB2, RIN2, NECAP2, CLEC7A, BIN1, THBS1, DNM1	1.90409	1	0.359815	26.9342
GOTERM_BP_FAT	GO:0010324~membrane invagination	17	2.27882	0.0173176	LDLR, GULP1, HCK, CRP, WASF2, PPT1, PI4KB, ADORA1, ELMO1, P2RX7, ADRB2, RIN2, NECAP2, CLEC7A, BIN1, THBS1, DNM1	1.90409	1	0.359815	26.9342
GOTERM_BP_FAT	GO:0060341~regulation of cellular localization	17	2.27882	0.0452481	BMP4, SYT1, IL6, PANX1, CREB1, TNFSF15, ADORA1, PCLO, ADIPOQ, IL10, LIF, P2RX7, CHD7, NTRK2, PYCARD, RAB27B, MBTPS1	1.68911	1	0.546334	56.4725
GOTERM_BP_FAT	GO:0010627~regulation of protein kinase cascade	17	2.27882	0.0467644	MAVS, PTPRC, SECTM1, IL6, KIAA1804, ERBB2, GJA1, ADIPOQ, LIF, TRAF3IP2, APOL3, TNFSF10, P2RX7, ADRB2, IL12A, MAPK8IP1, HTR2B	1.68233	1	0.554309	57.6977
GOTERM_BP_FAT	GO:0051056~regulation of small GTPase mediated signal transduction	17	2.27882	0.0510072	ARHGEF3, TBC1D2B, STMN3, TBC1D8, CSF1, ERBB2, IQGAP2, RASGEF1A, ITPKB, MCF2L, PLEKHG3, S1PR1, SGSM2, TBC1D14, SPATA13, ARAP1, KALRN	1.6623	1	0.560442	60.9552
GOTERM_BP_FAT	GO:0048534~hemopoietic or lymphoid organ development	17	2.27882	0.0638823	BMP4, PTPRC, TWSG1, MMP9, CSF1, PPARG, EOMES, KITLG, ITPKB, IL10, CHD7, BCL2, NKX3-2, TGFBR3, PBX1, HEPH, NKX2-3	1.61115	1	0.606161	69.4511
GOTERM_BP_FAT	GO:0007626~locomotory behavior	17	2.27882	0.0904773	CXCL1, IL6, CXCL5, CMKLR1, CXCL2, ASTN1, ITGB2, CX3CL1, IL10, ESPN, HOXD9, EDNRB, EPHA4, CHD7, ADRA1B, SEMA3A, NOVA1	1.52883	1	0.686562	81.7968
GOTERM_BP_FAT	GO:0006869~lipid transport	16	2.14477	0.000793969	LDLR, GULP1, PPARG, ABCG1, STARD3, APOL3, P2RX7, LPA, PLIN2, ATP9A, PITPNC1, APOL6, LIPC, SCP2, AKR1C1, ATP8B4	2.71903	0.902901	0.128185	1.41668
GOTERM_BP_FAT	GO:0010876~lipid localization	16	2.14477	0.00178177	LDLR, GULP1, PPARG, ABCG1, STARD3, APOL3, P2RX7, LPA, PLIN2, ATP9A, PITPNC1, APOL6, LIPC, SCP2, AKR1C1, ATP8B4	2.5112	0.994678	0.165189	3.15276
GOTERM_BP_FAT	GO:0008015~blood circulation	16	2.14477	0.00870623	TBC1D8, PPARG, ADORA1, ADIPOQ, EDNRA, WNT2, P2RX4, EDNRB, MTHFR, ADRB2, LPA, CHD7, F5, ADRA1B, HTR2B, MAP2K6	2.11967	1	0.266053	14.5363
GOTERM_BP_FAT	GO:0003013~circulatory system process	16	2.14477	0.00870623	TBC1D8, PPARG, ADORA1, ADIPOQ, EDNRA, WNT2, P2RX4, EDNRB, MTHFR, ADRB2, LPA, CHD7, F5, ADRA1B, HTR2B, MAP2K6	2.11967	1	0.266053	14.5363
GOTERM_BP_FAT	GO:0051270~regulation of cell motion	16	2.14477	0.0119834	EGFR, BMP10, IL6, CSF1, MMP9, PTPRU, ITGB3, ADORA1, SPAG9, S1PR1, LAMA3, BCL2, TGFBR3, SEMA3A, THBS1, ARAP1	2.04279	1	0.303147	19.4719
GOTERM_BP_FAT	GO:0042493~response to drug	16	2.14477	0.0298428	NES, CREB1, ERBB2, PPARG, HIAT1, GRIN2A, ADIPOQ, WNT2, ABCC9, P2RX7, SLC1A3, PLIN2, BCL2, CPOX, WFDC1, MAP2K6	1.82527	1	0.45399	41.9719
GOTERM_BP_FAT	GO:0030097~hemopoiesis	16	2.14477	0.0570232	BMP4, PTPRC, TWSG1, MMP9, CSF1, PPARG, EOMES, KITLG, ITPKB, IL10, CHD7, BCL2, TGFBR3, PBX1, HEPH, NKX2-3	1.67059	1	0.585012	65.1703
GOTERM_BP_FAT	GO:0001944~vasculature development	16	2.14477	0.0859131	BMP4, FGF18, TBX4, EFNB2, WASF2, CDH5, EDNRA, S1PR1, CHD7, MYOCD, NTRK2, ADRA1B, TGFBR3, ADRA2B, THBS1, RBPJ	1.57075	1	0.671371	80.0841
GOTERM_BP_FAT	GO:0030155~regulation of cell adhesion	15	2.01072	0.00132166	CSF1, ERBB2, HSD17B12, CX3CL1, ADIPOQ, SRC, ARHGAP6, LAMA3, S1PR1, PRLR, SMOC1, BCL2, IL12A, THBS1, DPP4	2.69794	0.97941	0.138728	2.34774
GOTERM_BP_FAT	GO:0006813~potassium ion transport	15	2.01072	0.00552345	HCN1, SLC12A7, KCNK15, KCND1, KCNAB1, KCNA1, ATP1A4, KCNMB1, KCNJ5, ABCC9, KCNJ6, KCNK5, KCNE3, KCNE4, KCTD12	2.31011	1	0.264222	9.4706
GOTERM_BP_FAT	GO:0010740~positive regulation of protein kinase cascade	15	2.01072	0.00798708	MAVS, PTPRC, SECTM1, IL6, ERBB2, GJA1, ADIPOQ, LIF, TRAF3IP2, APOL3, TNFSF10, P2RX7, ADRB2, IL12A, HTR2B	2.21328	1	0.269425	13.4157
GOTERM_BP_FAT	GO:0031401~positive regulation of protein modification process	15	2.01072	0.0199812	BMP4, BMP10, IL6, KITLG, SKP1, ADORA1, ADIPOQ, PSMB8, LIF, EDNRA, EDNRB, P2RX7, PLK1, BCL2, IL12A	1.97656	1	0.377537	30.4112
GOTERM_BP_FAT	GO:0060284~regulation of cell development	15	2.01072	0.0394568	BMP4, KLK8, PLXNB1, PPARG, CDH4, PRPF19, MYOCD, BCL2, NTRK2, TGFBR3, PBX1, SEMA3A, BOC, NEFL, KALRN	1.80301	1	0.513582	51.4776
GOTERM_BP_FAT	GO:0048667~cell morphogenesis involved in neuron differentiation	15	2.01072	0.0451757	PTPRZ1, ERBB2, CREB1, CDH4, EPHA4, SLC1A3, S100B, ANK3, LHX2, BCL2, SEMA3A, NEFL, DCLK1, FEZ1, KALRN	1.7685	1	0.547838	56.4132
GOTERM_BP_FAT	GO:0046578~regulation of Ras protein signal transduction	15	2.01072	0.0466919	ARHGEF3, TBC1D2B, STMN3, TBC1D8, CSF1, ERBB2, ITPKB, MCF2L, PLEKHG3, S1PR1, SGSM2, TBC1D14, SPATA13, ARAP1, KALRN	1.76008	1	0.555813	57.6398
GOTERM_BP_FAT	GO:0030036~actin cytoskeleton organization	15	2.01072	0.0760137	CXCL1, BMP10, WASF2, LPIN1, RHOU, GAS7, ESPN, ELMO1, EPB41L3, ARHGAP6, CDC42BPG, TMSB15A, BCL2, ABL1, ARAP1	1.63548	1	0.648505	75.8324
GOTERM_BP_FAT	GO:0030278~regulation of ossification	14	1.87668	1.34782e-05	BMP4, TWSG1, IL6, THRB, CSF1, RSAD2, P2RX7, ADRB2, SOST, BCL2, GDF10, PBX1, AXIN2, TWIST2	4.42277	0.0387995	0.0195917	0.0242088
GOTERM_BP_FAT	GO:0010562~positive regulation of phosphorus metabolic process	14	1.87668	0.000192716	BMP4, EGFR, BMP10, IL6, KITLG, ADORA1, ADIPOQ, LIF, EDNRA, EDNRB, P2RX7, BCL2, IL12A, THBS1	3.44976	0.432134	0.06829	0.34562
GOTERM_BP_FAT	GO:0045937~positive regulation of phosphate metabolic process	14	1.87668	0.000192716	BMP4, EGFR, BMP10, IL6, KITLG, ADORA1, ADIPOQ, LIF, EDNRA, EDNRB, P2RX7, BCL2, IL12A, THBS1	3.44976	0.432134	0.06829	0.34562
GOTERM_BP_FAT	GO:0050778~positive regulation of immune response	14	1.87668	0.00601821	PTPRC, IL27RA, MASP1, CFB, CRP, IDO1, C1QB, P2RX7, CD55, TNFSF13B, CD46, CFH, IL12A, CLEC7A	2.37915	1	0.267233	10.2762
GOTERM_BP_FAT	GO:0051241~negative regulation of multicellular organismal process	14	1.87668	0.0159863	BMP10, IL6, KLK8, PPARG, IDO1, ADIPOQ, ADORA1, IL10, CD83, P2RX4, BPI, P2RX7, ADRB2, THBS1	2.10351	1	0.349579	25.1354
GOTERM_BP_FAT	GO:0030334~regulation of cell migration	14	1.87668	0.0200102	EGFR, BMP10, IL6, CSF1, MMP9, PTPRU, ITGB3, ADORA1, SPAG9, S1PR1, LAMA3, BCL2, TGFBR3, THBS1	2.04128	1	0.373302	30.4482
GOTERM_BP_FAT	GO:0015674~di-, tri-valent inorganic cation transport	14	1.87668	0.026862	SLC39A14, PTPRC, CLCA1, GRIN2A, STIM2, CACNB2, TCN2, P2RX4, P2RX7, ATP2B3, BSPRY, HEPH, SLC40A1, JPH1	1.96009	1	0.435062	38.6843
GOTERM_BP_FAT	GO:0000165~MAPKKK cascade	14	1.87668	0.0366407	EGFR, PTPRC, KIAA1804, ITPKB, HGF, MAPK10, ADORA1, SPAG9, P2RX7, MAPK8IP1, ADRA2B, THBS1, MAP2K6, MAP2K5	1.87487	1	0.504678	48.8576
GOTERM_BP_FAT	GO:0040012~regulation of locomotion	14	1.87668	0.0487278	EGFR, BMP10, IL6, CSF1, MMP9, PTPRU, ITGB3, ADORA1, SPAG9, S1PR1, LAMA3, BCL2, TGFBR3, THBS1	1.79675	1	0.555285	59.2359
GOTERM_BP_FAT	GO:0007409~axonogenesis	14	1.87668	0.0504115	PTPRZ1, ERBB2, CREB1, CDH4, EPHA4, S100B, ANK3, LHX2, BCL2, SEMA3A, NEFL, DCLK1, FEZ1, KALRN	1.78744	1	0.56193	60.5127
GOTERM_BP_FAT	GO:0008361~regulation of cell size	14	1.87668	0.0760062	BMP10, AR, CREB1, PPARG, PPT1, CDH4, VAT1, BCL2, ADRA1B, WFDC1, TGFBR3, SEMA3A, DCLK1, MAP2K5	1.67464	1	0.650127	75.8289
GOTERM_BP_FAT	GO:0007507~heart development	14	1.87668	0.0979092	BMP4, BMP10, ERBB2, GJA1, EDNRA, CHD7, MSX1, MYOCD, ADRA1B, TGFBR3, IFT52, RBPJ, HTR2B, MAP2K5	1.60454	1	0.703279	84.2914
GOTERM_BP_FAT	GO:0042327~positive regulation of phosphorylation	13	1.74263	0.000534213	BMP4, EGFR, BMP10, IL6, KITLG, ADIPOQ, LIF, EDNRA, EDNRB, P2RX7, BCL2, IL12A, THBS1	3.30242	0.791719	0.0934002	0.955296
GOTERM_BP_FAT	GO:0048732~gland development	13	1.74263	0.00869484	BMP4, EGFR, AR, RXFP1, ERBB2, CREB1, NR0B1, WNT2, HOXD9, PRLR, BCL2, PBX1, NKX2-3	2.37285	1	0.268515	14.5187
GOTERM_BP_FAT	GO:0045087~innate immune response	13	1.74263	0.0102714	MAVS, IL18R1, IL1R1, MASP1, CFB, PPARG, SAMHD1, APOBEC3G, C1QB, CD55, CD46, CFH, CLEC7A	2.32127	1	0.285954	16.9281
GOTERM_BP_FAT	GO:0032101~regulation of response to external stimulus	13	1.74263	0.0282418	IL6, KLK8, MASP1, PPARG, CX3CL1, IDO1, ADIPOQ, ADORA1, IL10, EDNRA, ADRB2, S1PR1, THBS1	2.01469	1	0.444669	40.2274
GOTERM_BP_FAT	GO:0002694~regulation of leukocyte activation	13	1.74263	0.0375633	PTPRC, IL6, IL27RA, ERBB2, ITPKB, PAWR, IDO1, IL10, CD83, BPI, TNFSF13B, IL12A, THBS1	1.92973	1	0.504688	49.7303
GOTERM_BP_FAT	GO:0050865~regulation of cell activation	13	1.74263	0.0524886	PTPRC, IL6, IL27RA, ERBB2, ITPKB, PAWR, IDO1, IL10, CD83, BPI, TNFSF13B, IL12A, THBS1	1.83049	1	0.563421	62.0358
GOTERM_BP_FAT	GO:0006959~humoral immune response	12	1.60858	0.000323591	TRAF3IP2, C1QB, CD83, CD55, POU2AF1, IL6, MASP1, CFB, BCL2, CD46, CRP, CFH	3.74296	0.613343	0.0906468	0.57969
GOTERM_BP_FAT	GO:0001819~positive regulation of cytokine production	12	1.60858	0.000998271	MAVS, CD83, P2RX7, IL6, PANX1, IL27RA, CREB1, PYCARD, IL12A, IDO1, CLEC7A, THBS1	3.28549	0.94673	0.136377	1.77814
GOTERM_BP_FAT	GO:0043405~regulation of MAP kinase activity	12	1.60858	0.0281837	EGFR, SPAG9, PTPRC, P2RX7, KIAA1804, ERBB2, KITLG, HGF, ADRA2B, MAPK8IP1, THBS1, MAP2K6	2.09712	1	0.44628	40.1631
GOTERM_BP_FAT	GO:0016311~dephosphorylation	12	1.60858	0.0485545	PPM1F, DUSP5, PTPRC, MTMR14, PTPRD, PTPRE, PTPRZ1, CDC14B, BCL2, SYNJ2, PTPRU, MTMR4	1.92009	1	0.557974	59.1022
GOTERM_BP_FAT	GO:0043062~extracellular structure organization	12	1.60858	0.0674232	PCDHB9, COL14A1, RXFP1, ANK3, MMP9, ERBB2, SMOC1, PCDHB16, HSD17B12, OLFML2A, CACNB2, NLGN2	1.81407	1	0.621409	71.4616
GOTERM_BP_FAT	GO:0050767~regulation of neurogenesis	12	1.60858	0.0746366	BMP4, PRPF19, KLK8, PLXNB1, BCL2, PPARG, NTRK2, PBX1, SEMA3A, NEFL, CDH4, KALRN	1.78129	1	0.646516	75.1771
GOTERM_BP_FAT	GO:0051259~protein oligomerization	12	1.60858	0.0961843	P2RX4, SPAG9, SYT1, SHMT1, P2RX7, AQP11, GJA1, AMFR, PRKAA2, ADIPOQ, AKR1C1, GCHFR	1.69939	1	0.697975	83.743
GOTERM_BP_FAT	GO:0010959~regulation of metal ion transport	11	1.47453	0.00154973	EDNRA, P2RX4, MCHR1, ADRB2, P2RX7, BCL2, STIM2, GJA1, ADORA1, JPH1, KCNE3	3.34633	0.98947	0.150091	2.74756
GOTERM_BP_FAT	GO:0031960~response to corticosteroid stimulus	11	1.47453	0.00223553	BMP4, C1QB, IL6, ACADS, BCL2, PTPRU, CNGA3, NEFL, ADIPOQ, SRC, IL10	3.18886	0.998599	0.171169	3.94055
GOTERM_BP_FAT	GO:0001934~positive regulation of protein amino acid phosphorylation	11	1.47453	0.00314655	LIF, EDNRA, BMP4, BMP10, EDNRB, P2RX7, IL6, BCL2, IL12A, KITLG, ADIPOQ	3.04554	0.999904	0.197727	5.50396
GOTERM_BP_FAT	GO:0043269~regulation of ion transport	11	1.47453	0.00673827	EDNRA, P2RX4, MCHR1, ADRB2, P2RX7, BCL2, STIM2, GJA1, ADORA1, JPH1, KCNE3	2.73791	1	0.256418	11.4367
GOTERM_BP_FAT	GO:0002697~regulation of immune effector process	11	1.47453	0.00773684	MAVS, PTPRC, P2RX7, IL6, MASP1, IL27RA, DEFB103B, IL12A, APOBEC3G, DPP4, IL10	2.68369	1	0.265201	13.0225
GOTERM_BP_FAT	GO:0043406~positive regulation of MAP kinase activity	11	1.47453	0.00827706	EGFR, SPAG9, PTPRC, P2RX7, KIAA1804, ERBB2, KITLG, HGF, ADRA2B, THBS1, MAP2K6	2.65738	1	0.2629	13.8692
GOTERM_BP_FAT	GO:0043627~response to estrogen stimulus	11	1.47453	0.0100727	WNT2, BMP4, LDLR, GATA3, STRN3, BCL2, PPARG, WFDC1, AURKA, RGS9, CCNA2	2.58146	1	0.283926	16.6281
GOTERM_BP_FAT	GO:0016055~Wnt receptor signaling pathway	11	1.47453	0.0437629	WNT2, TCF7, RSPO1, RSPO3, NDP, TLE3, WNT11, WIF1, WNT9A, PTPRU, AXIN2	2.03799	1	0.54467	55.24
GOTERM_BP_FAT	GO:0051249~regulation of lymphocyte activation	11	1.47453	0.078209	CD83, PTPRC, IL6, TNFSF13B, IL27RA, ERBB2, IL12A, ITPKB, IDO1, PAWR, IL10	1.83144	1	0.6561	76.8434
GOTERM_BP_FAT	GO:0050727~regulation of inflammatory response	10	1.34048	0.00349738	EDNRA, ADRB2, IL6, MASP1, PPARG, IDO1, CX3CL1, ADORA1, ADIPOQ, IL10	3.24226	0.999966	0.208464	6.09958
GOTERM_BP_FAT	GO:0002683~negative regulation of immune system process	10	1.34048	0.00629325	PTPRC, BPI, MASP1, IL27RA, ERBB2, IDO1, PAWR, THBS1, ADORA1, IL10	2.96882	1	0.269597	10.7212
GOTERM_BP_FAT	GO:0006694~steroid biosynthetic process	10	1.34048	0.00734396	STARD3, TM7SF2, C1QTNF3, PRLR, HSD17B12, PBX1, PRKAA2, NR0B1, SCP2, HSD17B7	2.89896	1	0.262736	12.4018
GOTERM_BP_FAT	GO:0002526~acute inflammatory response	10	1.34048	0.0177449	C1QB, CD55, IL6, MASP1, CFB, CD46, CRP, CFH, SERPINA3, IDO1	2.5144	1	0.364386	27.5029
GOTERM_BP_FAT	GO:0048585~negative regulation of response to stimulus	10	1.34048	0.019995	PTPRC, ADRB2, KLK8, MASP1, IL27RA, PPARG, MAPK8IP1, ADORA1, ADIPOQ, IL10	2.46412	1	0.375395	30.4288
GOTERM_BP_FAT	GO:0007178~transmembrane receptor protein serine/threonine kinase signaling pathway	10	1.34048	0.0237462	BMP4, BMP10, TWSG1, MSX1, CHRDL1, CREB1, SMAD6, TGFBR3, GDF10, HPGD	2.39235	1	0.411704	35.0602
GOTERM_BP_FAT	GO:0051047~positive regulation of secretion	10	1.34048	0.0327047	P2RX4, P2RX7, IL6, PANX1, CREB1, BTC, PYCARD, TNFSF15, ADORA1, IL10	2.26066	1	0.478393	44.9711
GOTERM_BP_FAT	GO:0009615~response to virus	10	1.34048	0.0327047	MAVS, PTPRC, ABCC9, IL6, BCL2, SAMHD1, RSAD2, APOBEC3G, IFI44, MX1	2.26066	1	0.478393	44.9711
GOTERM_BP_FAT	GO:0016485~protein processing	10	1.34048	0.0379627	PCSK2, C1QB, CD55, P2RX7, MASP1, CFB, CD46, CRP, PRSS3, CFH	2.2001	1	0.506273	50.1037
GOTERM_BP_FAT	GO:0001503~ossification	10	1.34048	0.0437696	EGFR, BMP4, TWSG1, FGF18, SATB2, CHRDL2, SOST, CHRDL1, BCL2, AXIN2	2.14271	1	0.542588	55.2456
GOTERM_BP_FAT	GO:0050863~regulation of T cell activation	10	1.34048	0.0479552	CD83, PTPRC, IL6, TNFSF13B, ERBB2, IL12A, ITPKB, IDO1, PAWR, IL10	2.10608	1	0.557434	58.637
GOTERM_BP_FAT	GO:0051604~protein maturation	10	1.34048	0.0595526	PCSK2, C1QB, CD55, P2RX7, MASP1, CFB, CD46, CRP, PRSS3, CFH	2.01977	1	0.592152	66.8109
GOTERM_BP_FAT	GO:0060348~bone development	10	1.34048	0.0620701	EGFR, BMP4, TWSG1, FGF18, SATB2, CHRDL2, SOST, CHRDL1, BCL2, AXIN2	2.00335	1	0.600584	68.3712
GOTERM_BP_FAT	GO:0042110~T cell activation	10	1.34048	0.0700248	PTPRC, P2RX7, CHD7, PRLR, BCL2, EOMES, ITPKB, CLEC7A, DPP4, NKX2-3	1.95565	1	0.632372	72.8584
GOTERM_BP_FAT	GO:0048511~rhythmic process	10	1.34048	0.0756654	EGFR, BMP4, DBP, ERBB2, BCL2, TEF, GRIN2A, PER1, PER3, DMC1	1.92509	1	0.650075	75.6683
GOTERM_BP_FAT	GO:0010038~response to metal ion	10	1.34048	0.0785874	EGFR, SYT1, P2RX7, BCL2, CPOX, GRIA3, CNGA3, THBS1, KCNMB1, AQP3	1.91017	1	0.654683	77.0135
GOTERM_BP_FAT	GO:0002521~leukocyte differentiation	10	1.34048	0.084635	PTPRC, CHD7, MMP9, BCL2, CSF1, PPARG, EOMES, ITPKB, IL10, NKX2-3	1.88101	1	0.670297	79.5779
GOTERM_BP_FAT	GO:0022604~regulation of cell morphogenesis	10	1.34048	0.084635	KLK8, PLXNB1, TGFBR3, ITGB2, SEMA3A, NEFL, GAS7, CDH4, RHOU, ARAP1	1.88101	1	0.670297	79.5779
GOTERM_BP_FAT	GO:0006470~protein amino acid dephosphorylation	10	1.34048	0.090954	PPM1F, DUSP5, PTPRC, PTPRD, PTPRE, PTPRZ1, CDC14B, BCL2, PTPRU, MTMR4	1.85272	1	0.687054	81.9674
GOTERM_BP_FAT	GO:0045664~regulation of neuron differentiation	10	1.34048	0.090954	PRPF19, KLK8, PLXNB1, BCL2, NTRK2, PBX1, SEMA3A, NEFL, CDH4, KALRN	1.85272	1	0.687054	81.9674
GOTERM_BP_FAT	GO:0051924~regulation of calcium ion transport	9	1.20643	0.00656056	EDNRA, P2RX4, MCHR1, ADRB2, P2RX7, BCL2, STIM2, GJA1, JPH1	3.21407	1	0.26063	11.1516
GOTERM_BP_FAT	GO:0051384~response to glucocorticoid stimulus	9	1.20643	0.0134312	BMP4, C1QB, IL6, ACADS, BCL2, PTPRU, NEFL, ADIPOQ, IL10	2.84321	1	0.319855	21.5655
GOTERM_BP_FAT	GO:0006836~neurotransmitter transport	9	1.20643	0.0189868	SYT1, CPLX2, P2RX7, SLC1A3, SLC6A8, SLC6A15, RIMS1, PCLO, LIN7A	2.67193	1	0.36955	29.1318
GOTERM_BP_FAT	GO:0070663~regulation of leukocyte proliferation	9	1.20643	0.0202693	PTPRC, IL6, TNFSF13B, ERBB2, CSF1, IL12A, IDO1, PAWR, IL10	2.64012	1	0.372532	30.7777
GOTERM_BP_FAT	GO:0032944~regulation of mononuclear cell proliferation	9	1.20643	0.0202693	PTPRC, IL6, TNFSF13B, ERBB2, CSF1, IL12A, IDO1, PAWR, IL10	2.64012	1	0.372532	30.7777
GOTERM_BP_FAT	GO:0051605~protein maturation by peptide bond cleavage	9	1.20643	0.0230168	PCSK2, C1QB, CD55, MASP1, CFB, CD46, CRP, PRSS3, CFH	2.57873	1	0.404249	34.1832
GOTERM_BP_FAT	GO:0002253~activation of immune response	9	1.20643	0.0366238	C1QB, PTPRC, CD55, MASP1, CFB, CD46, CRP, CFH, CLEC7A	2.35926	1	0.506754	48.8415
GOTERM_BP_FAT	GO:0019933~cAMP-mediated signaling	9	1.20643	0.0386376	MCHR1, ADRB2, S1PR1, RXFP1, WASF2, ADRA1B, ADCY10, ADORA1, PCLO	2.33443	1	0.510384	50.7288
GOTERM_BP_FAT	GO:0031279~regulation of cyclase activity	9	1.20643	0.0474287	GUCA1B, EDNRA, MCHR1, EDNRB, ADRB2, S1PR1, NTRK2, ADCY10, ADORA1	2.24011	1	0.555398	58.2241
GOTERM_BP_FAT	GO:0048872~homeostasis of number of cells	9	1.20643	0.0498142	BMP4, P2RX7, IL6, TNFSF13B, BCL2, CSF1, TGFBR3, HEPH, NKX2-3	2.2177	1	0.55948	60.0641
GOTERM_BP_FAT	GO:0051339~regulation of lyase activity	9	1.20643	0.0522762	GUCA1B, EDNRA, MCHR1, EDNRB, ADRB2, S1PR1, NTRK2, ADCY10, ADORA1	2.19575	1	0.563813	61.8826
GOTERM_BP_FAT	GO:0007204~elevation of cytosolic calcium ion concentration	9	1.20643	0.077942	EDNRA, MCHR1, EDNRB, PTPRC, CD55, P2RX7, S1PR1, CD52, JPH1	2.0161	1	0.656434	76.7226
GOTERM_BP_FAT	GO:0030808~regulation of nucleotide biosynthetic process	9	1.20643	0.077942	GUCA1B, EDNRA, MCHR1, EDNRB, ADRB2, S1PR1, NTRK2, ADCY10, ADORA1	2.0161	1	0.656434	76.7226
GOTERM_BP_FAT	GO:0030802~regulation of cyclic nucleotide biosynthetic process	9	1.20643	0.077942	GUCA1B, EDNRA, MCHR1, EDNRB, ADRB2, S1PR1, NTRK2, ADCY10, ADORA1	2.0161	1	0.656434	76.7226
GOTERM_BP_FAT	GO:0046395~carboxylic acid catabolic process	9	1.20643	0.0811879	FRRS1, SHMT1, ASPA, ACADS, IDO1, GAD1, DDO, ADIPOQ, ACAA1	1.99793	1	0.660703	78.1514
GOTERM_BP_FAT	GO:0016054~organic acid catabolic process	9	1.20643	0.0811879	FRRS1, SHMT1, ASPA, ACADS, IDO1, GAD1, DDO, ADIPOQ, ACAA1	1.99793	1	0.660703	78.1514
GOTERM_BP_FAT	GO:0019216~regulation of lipid metabolic process	9	1.20643	0.084513	CAB39L, THRB, PRKAB2, PPARG, SERPINA3, PRKAA2, ADORA1, ADIPOQ, ABCG1	1.98009	1	0.671311	79.529
GOTERM_BP_FAT	GO:0042742~defense response to bacterium	9	1.20643	0.084513	MAVS, P2RX7, BPI, IL6, IL27RA, HCK, DEFB103B, IL12A, IL10	1.98009	1	0.671311	79.529
GOTERM_BP_FAT	GO:0030799~regulation of cyclic nucleotide metabolic process	9	1.20643	0.0879169	GUCA1B, EDNRA, MCHR1, EDNRB, ADRB2, S1PR1, NTRK2, ADCY10, ADORA1	1.96257	1	0.677119	80.854
GOTERM_BP_FAT	GO:0006140~regulation of nucleotide metabolic process	9	1.20643	0.0985999	GUCA1B, EDNRA, MCHR1, EDNRB, ADRB2, S1PR1, NTRK2, ADCY10, ADORA1	1.91181	1	0.703065	84.506
GOTERM_BP_FAT	GO:0006909~phagocytosis	8	1.07239	0.00299598	P2RX7, GULP1, HCK, CRP, CLEC7A, THBS1, ADORA1, ELMO1	4.10686	0.999851	0.193348	5.24722
GOTERM_BP_FAT	GO:0002822~regulation of adaptive immune response based on somatic recombination of immune receptors built from immunoglobulin superfamily domains	8	1.07239	0.00647735	PTPRC, P2RX7, TNFSF13B, IL27RA, IL12A, IDO1, DPP4, IL10	3.58417	1	0.264887	11.0178
GOTERM_BP_FAT	GO:0002819~regulation of adaptive immune response	8	1.07239	0.00715108	PTPRC, P2RX7, TNFSF13B, IL27RA, IL12A, IDO1, DPP4, IL10	3.52017	1	0.263154	12.0956
GOTERM_BP_FAT	GO:0045785~positive regulation of cell adhesion	8	1.07239	0.010373	ERBB2, SMOC1, CSF1, HSD17B12, IL12A, CX3CL1, THBS1, SRC	3.28549	1	0.285676	17.0811
GOTERM_BP_FAT	GO:0042129~regulation of T cell proliferation	8	1.07239	0.0123299	PTPRC, IL6, TNFSF13B, ERBB2, IL12A, IDO1, PAWR, IL10	3.17951	1	0.305287	19.9777
GOTERM_BP_FAT	GO:0001505~regulation of neurotransmitter levels	8	1.07239	0.0183635	SYT1, P2RX7, SLC1A3, RIMS1, PCLO, GAD1, GCHFR, LIN7A	2.94223	1	0.364581	28.3186
GOTERM_BP_FAT	GO:0050730~regulation of peptidyl-tyrosine phosphorylation	8	1.07239	0.0197815	LIF, EGFR, PTPRC, IL6, IL12A, KITLG, ITGB2, ADIPOQ	2.89896	1	0.376913	30.156
GOTERM_BP_FAT	GO:0050678~regulation of epithelial cell proliferation	8	1.07239	0.0244906	EGFR, CDKN1C, EDNRA, EDNRB, ERBB2, TGFBR3, WFDC1, MAP2K5	2.77647	1	0.4145	35.944
GOTERM_BP_FAT	GO:0000187~activation of MAPK activity	8	1.07239	0.0481715	SPAG9, PTPRC, P2RX7, KIAA1804, HGF, ADRA2B, THBS1, MAP2K6	2.40402	1	0.557066	58.8055
GOTERM_BP_FAT	GO:0050670~regulation of lymphocyte proliferation	8	1.07239	0.0508596	PTPRC, IL6, TNFSF13B, ERBB2, IL12A, IDO1, PAWR, IL10	2.37505	1	0.563254	60.846
GOTERM_BP_FAT	GO:0007188~G-protein signaling, coupled to cAMP nucleotide second messenger	8	1.07239	0.0565148	MCHR1, ADRB2, S1PR1, RXFP1, WASF2, ADRA1B, ADCY10, ADORA1	2.31917	1	0.583513	64.8315
GOTERM_BP_FAT	GO:0048871~multicellular organismal homeostasis	8	1.07239	0.0565148	P2RX4, NOX3, ADRB2, P2RX7, BCL2, CSF1, SERPINA3, ADORA1	2.31917	1	0.583513	64.8315
GOTERM_BP_FAT	GO:0031344~regulation of cell projection organization	8	1.07239	0.0689537	KLK8, PLXNB1, NTRK2, SEMA3A, NEFL, CDH4, ARAP1, KALRN	2.21494	1	0.628224	72.2913
GOTERM_BP_FAT	GO:0030335~positive regulation of cell migration	8	1.07239	0.0689537	EGFR, SPAG9, IL6, S1PR1, MMP9, BCL2, CSF1, THBS1	2.21494	1	0.628224	72.2913
GOTERM_BP_FAT	GO:0008203~cholesterol metabolic process	8	1.07239	0.079276	STARD3, TM7SF2, CYP27A1, LDLR, PRKAA2, LIPC, MBTPS1, ABCG1	2.14271	1	0.654786	77.3201
GOTERM_BP_FAT	GO:0045761~regulation of adenylate cyclase activity	8	1.07239	0.0943579	EDNRA, MCHR1, EDNRB, ADRB2, S1PR1, NTRK2, ADCY10, ADORA1	2.05343	1	0.696563	83.1426
GOTERM_BP_FAT	GO:0043123~positive regulation of I-kappaB kinase/NF-kappaB cascade	8	1.07239	0.0983614	MAVS, TRAF3IP2, APOL3, SECTM1, TNFSF10, GJA1, HTR2B, ADIPOQ	2.03226	1	0.703584	84.4322
GOTERM_BP_FAT	GO:0001818~negative regulation of cytokine production	7	0.938338	0.00393172	CD83, BPI, PPARG, IDO1, THBS1, ADIPOQ, IL10	4.53916	0.999991	0.222321	6.83208
GOTERM_BP_FAT	GO:0043270~positive regulation of ion transport	7	0.938338	0.00651972	EDNRA, P2RX4, MCHR1, ADRB2, P2RX7, STIM2, ADORA1	4.10686	1	0.262755	11.086
GOTERM_BP_FAT	GO:0006956~complement activation	7	0.938338	0.00651972	C1QB, CD55, MASP1, CFB, CD46, CRP, CFH	4.10686	1	0.262755	11.086
GOTERM_BP_FAT	GO:0002541~activation of plasma proteins involved in acute inflammatory response	7	0.938338	0.00732389	C1QB, CD55, MASP1, CFB, CD46, CRP, CFH	4.01135	1	0.265316	12.37
GOTERM_BP_FAT	GO:0030509~BMP signaling pathway	7	0.938338	0.0081973	BMP4, BMP10, TWSG1, MSX1, CHRDL1, SMAD6, TGFBR3	3.92019	1	0.269372	13.7447
GOTERM_BP_FAT	GO:0048762~mesenchymal cell differentiation	7	0.938338	0.0165057	EDNRA, EDNRB, BCL2, EOMES, TGFBR3, KITLG, HGF	3.38212	1	0.35611	25.8422
GOTERM_BP_FAT	GO:0014031~mesenchymal cell development	7	0.938338	0.0165057	EDNRA, EDNRB, BCL2, EOMES, TGFBR3, KITLG, HGF	3.38212	1	0.35611	25.8422
GOTERM_BP_FAT	GO:0060485~mesenchyme development	7	0.938338	0.0180407	EDNRA, EDNRB, BCL2, EOMES, TGFBR3, KITLG, HGF	3.31708	1	0.364266	27.894
GOTERM_BP_FAT	GO:0050900~leukocyte migration	7	0.938338	0.0271866	EDNRB, IL6, CD34, ITGB2, CX3CL1, IL10, NKX2-3	3.02611	1	0.436696	39.0506
GOTERM_BP_FAT	GO:0051222~positive regulation of protein transport	7	0.938338	0.0535799	BMP4, P2RX7, IL6, PANX1, PYCARD, TNFSF15, IL10	2.57445	1	0.569192	62.8136
GOTERM_BP_FAT	GO:0031099~regeneration	7	0.938338	0.060239	LIF, INA, BCL2, PPARG, PTPRU, NEFL, CCNA2	2.49983	1	0.594662	67.2434
GOTERM_BP_FAT	GO:0010975~regulation of neuron projection development	7	0.938338	0.0637449	KLK8, PLXNB1, NTRK2, SEMA3A, NEFL, CDH4, KALRN	2.46412	1	0.607113	69.3705
GOTERM_BP_FAT	GO:0051607~defense response to virus	6	0.80429	0.00100081	PTPRC, ABCC9, IL6, BCL2, SAMHD1, RSAD2	7.39235	0.947126	0.130636	1.78262
GOTERM_BP_FAT	GO:0010743~regulation of foam cell differentiation	6	0.80429	0.00290136	CSF1, CRP, PPARG, ITGB3, ADIPOQ, ABCG1	5.91388	0.999803	0.196468	5.08556
GOTERM_BP_FAT	GO:0002824~positive regulation of adaptive immune response based on somatic recombination of immune receptors built from immunoglobulin superfamily domains	6	0.80429	0.00658948	PTPRC, P2RX7, TNFSF13B, IL27RA, IL12A, IDO1	4.92823	1	0.258164	11.1981
GOTERM_BP_FAT	GO:0002821~positive regulation of adaptive immune response	6	0.80429	0.00760046	PTPRC, P2RX7, TNFSF13B, IL27RA, IL12A, IDO1	4.76926	1	0.26737	12.8075
GOTERM_BP_FAT	GO:0050714~positive regulation of protein secretion	6	0.80429	0.0241146	P2RX7, IL6, PANX1, PYCARD, TNFSF15, IL10	3.60602	1	0.414235	35.4991
GOTERM_BP_FAT	GO:0051899~membrane depolarization	6	0.80429	0.0290144	P2RX4, P2RX7, BCL2, GRIN2A, ADORA1, ADIPOQ	3.4383	1	0.44909	41.0754
GOTERM_BP_FAT	GO:0010810~regulation of cell-substrate adhesion	6	0.80429	0.0374687	ARHGAP6, BCL2, SMOC1, CSF1, HSD17B12, THBS1	3.21407	1	0.505975	49.6414
GOTERM_BP_FAT	GO:0043410~positive regulation of MAPKKK cascade	6	0.80429	0.0438607	LIF, PTPRC, ADRB2, P2RX7, IL6, ERBB2	3.08015	1	0.541227	55.3222
GOTERM_BP_FAT	GO:0016202~regulation of striated muscle tissue development	6	0.80429	0.0508673	BMP4, BMP10, ADRB2, MYOCD, BCL2, BOC	2.95694	1	0.561361	60.8517
GOTERM_BP_FAT	GO:0032102~negative regulation of response to external stimulus	6	0.80429	0.0508673	ADRB2, KLK8, PPARG, ADORA1, ADIPOQ, IL10	2.95694	1	0.561361	60.8517
GOTERM_BP_FAT	GO:0050864~regulation of B cell activation	6	0.80429	0.0546022	PTPRC, IL6, TNFSF13B, IL27RA, PAWR, IL10	2.89896	1	0.574364	63.5286
GOTERM_BP_FAT	GO:0048634~regulation of muscle development	6	0.80429	0.0546022	BMP4, BMP10, ADRB2, MYOCD, BCL2, BOC	2.89896	1	0.574364	63.5286
GOTERM_BP_FAT	GO:0035150~regulation of tube size	6	0.80429	0.0625356	WNT2, EDNRA, P2RX4, EDNRB, ADRB2, ADRA1B	2.78957	1	0.601629	68.652
GOTERM_BP_FAT	GO:0050880~regulation of blood vessel size	6	0.80429	0.0625356	WNT2, EDNRA, P2RX4, EDNRB, ADRB2, ADRA1B	2.78957	1	0.601629	68.652
GOTERM_BP_FAT	GO:0002706~regulation of lymphocyte mediated immunity	6	0.80429	0.0667334	PTPRC, P2RX7, IL27RA, IL12A, DPP4, IL10	2.73791	1	0.61924	71.08
GOTERM_BP_FAT	GO:0051592~response to calcium ion	6	0.80429	0.0710842	EGFR, SYT1, P2RX7, THBS1, KCNMB1, AQP3	2.68813	1	0.632958	73.4085
GOTERM_BP_FAT	GO:0030336~negative regulation of cell migration	6	0.80429	0.0802411	BMP10, BCL2, TGFBR3, PTPRU, THBS1, ADORA1	2.59381	1	0.657811	77.7434
GOTERM_BP_FAT	GO:0034330~cell junction organization	6	0.80429	0.0802411	ARHGAP6, TLN2, BCL2, GJA1, NLGN2, ITGB3	2.59381	1	0.657811	77.7434
GOTERM_BP_FAT	GO:0003018~vascular process in circulatory system	6	0.80429	0.0850445	WNT2, EDNRA, P2RX4, EDNRB, ADRB2, ADRA1B	2.54909	1	0.669029	79.7414
GOTERM_BP_FAT	GO:0050708~regulation of protein secretion	6	0.80429	0.0850445	P2RX7, IL6, PANX1, PYCARD, TNFSF15, IL10	2.54909	1	0.669029	79.7414
GOTERM_BP_FAT	GO:0001890~placenta development	6	0.80429	0.0950929	LIF, NDP, PPARG, CCNF, EOMES, ETNK2	2.46412	1	0.698035	83.3867
GOTERM_BP_FAT	GO:0010745~negative regulation of foam cell differentiation	5	0.670241	0.00101653	CRP, PPARG, ITGB3, ADIPOQ, ABCG1	10.2672	0.949514	0.126922	1.81039
GOTERM_BP_FAT	GO:0050830~defense response to Gram-positive bacterium	5	0.670241	0.00769133	P2RX7, IL6, IL27RA, HCK, IL12A	6.16029	1	0.266945	12.9508
GOTERM_BP_FAT	GO:0050715~positive regulation of cytokine secretion	5	0.670241	0.0127737	P2RX7, PANX1, PYCARD, TNFSF15, IL10	5.35678	1	0.311827	20.6212
GOTERM_BP_FAT	GO:0050873~brown fat cell differentiation	5	0.670241	0.0148485	ADRB2, RGS2, PPARG, PRDM16, ADIPOQ	5.13358	1	0.339236	23.5651
GOTERM_BP_FAT	GO:0048641~regulation of skeletal muscle tissue development	5	0.670241	0.0283299	BMP4, ADRB2, MYOCD, BCL2, BOC	4.24848	1	0.443425	40.3246
GOTERM_BP_FAT	GO:0032368~regulation of lipid transport	5	0.670241	0.0316745	P2RX4, P2RX7, ITGB3, THBS1, ADIPOQ	4.10686	1	0.469659	43.9088
GOTERM_BP_FAT	GO:0050707~regulation of cytokine secretion	5	0.670241	0.0316745	P2RX7, PANX1, PYCARD, TNFSF15, IL10	4.10686	1	0.469659	43.9088
GOTERM_BP_FAT	GO:0050728~negative regulation of inflammatory response	5	0.670241	0.0352411	ADRB2, PPARG, ADORA1, ADIPOQ, IL10	3.97438	1	0.495402	47.5063
GOTERM_BP_FAT	GO:0051928~positive regulation of calcium ion transport	5	0.670241	0.0430435	EDNRA, P2RX4, MCHR1, P2RX7, STIM2	3.73351	1	0.540755	54.6312
GOTERM_BP_FAT	GO:0048489~synaptic vesicle transport	5	0.670241	0.0430435	P2RX7, BIN1, RIMS1, PCLO, LIN7A	3.73351	1	0.540755	54.6312
GOTERM_BP_FAT	GO:0007269~neurotransmitter secretion	5	0.670241	0.0472799	SYT1, P2RX7, RIMS1, PCLO, LIN7A	3.6237	1	0.556291	58.1067
GOTERM_BP_FAT	GO:0006885~regulation of pH	5	0.670241	0.0472799	SLC9A9, EDNRB, AQP11, ATP1A4, PPT1	3.6237	1	0.556291	58.1067
GOTERM_BP_FAT	GO:0001776~leukocyte homeostasis	5	0.670241	0.0564192	P2RX7, IL6, TNFSF13B, BCL2, NKX2-3	3.42238	1	0.584753	64.7674
GOTERM_BP_FAT	GO:0031348~negative regulation of defense response	5	0.670241	0.0564192	ADRB2, PPARG, ADORA1, ADIPOQ, IL10	3.42238	1	0.584753	64.7674
GOTERM_BP_FAT	GO:0030595~leukocyte chemotaxis	5	0.670241	0.0613192	EDNRB, IL6, ITGB2, CX3CL1, IL10	3.32989	1	0.597771	67.9132
GOTERM_BP_FAT	GO:0060326~cell chemotaxis	5	0.670241	0.0717685	EDNRB, IL6, ITGB2, CX3CL1, IL10	3.15912	1	0.633226	73.7581
GOTERM_BP_FAT	GO:0002700~regulation of production of molecular mediator of immune response	5	0.670241	0.0830628	PTPRC, IL6, IL27RA, DEFB103B, IL10	3.00502	1	0.666266	78.9386
GOTERM_BP_FAT	GO:0034329~cell junction assembly	5	0.670241	0.0830628	ARHGAP6, TLN2, BCL2, GJA1, ITGB3	3.00502	1	0.666266	78.9386
GOTERM_BP_FAT	GO:0002761~regulation of myeloid leukocyte differentiation	5	0.670241	0.0830628	LIF, CSF1, KITLG, PRDM16, ADIPOQ	3.00502	1	0.666266	78.9386
GOTERM_BP_FAT	GO:0045667~regulation of osteoblast differentiation	5	0.670241	0.0951718	BMP4, TWSG1, IL6, AXIN2, TWIST2	2.86525	1	0.695409	83.4127
GOTERM_BP_FAT	GO:0051930~regulation of sensory perception of pain	4	0.536193	0.00640951	EDNRB, ADRB2, GRIN2A, IL10	9.85647	1	0.269954	10.9086
GOTERM_BP_FAT	GO:0051931~regulation of sensory perception	4	0.536193	0.00640951	EDNRB, ADRB2, GRIN2A, IL10	9.85647	1	0.269954	10.9086
GOTERM_BP_FAT	GO:0006911~phagocytosis, engulfment	4	0.536193	0.00640951	GULP1, CLEC7A, THBS1, ELMO1	9.85647	1	0.269954	10.9086
GOTERM_BP_FAT	GO:0010888~negative regulation of lipid storage	4	0.536193	0.0110619	CRP, PPARG, ITGB3, ABCG1	8.21372	1	0.290913	18.112
GOTERM_BP_FAT	GO:0035265~organ growth	4	0.536193	0.0172341	BMP10, BCL2, ADRA1B, TGFBR3	7.04033	1	0.360919	26.8226
GOTERM_BP_FAT	GO:0022612~gland morphogenesis	4	0.536193	0.0249732	EGFR, ERBB2, BCL2, NKX2-3	6.16029	1	0.418409	36.5109
GOTERM_BP_FAT	GO:0033993~response to lipid	4	0.536193	0.034284	EGFR, PPARG, TGFBR3, ABCG1	5.47581	1	0.490253	46.5629
GOTERM_BP_FAT	GO:0048536~spleen development	4	0.536193	0.039521	BCL2, NKX3-2, PBX1, NKX2-3	5.18761	1	0.512033	51.5358
GOTERM_BP_FAT	GO:0051181~cofactor transport	4	0.536193	0.045138	P2RX7, SLC6A8, SLC25A29, PPT1	4.92823	1	0.549637	56.3823
GOTERM_BP_FAT	GO:0002709~regulation of T cell mediated immunity	4	0.536193	0.0511273	PTPRC, P2RX7, IL12A, DPP4	4.69356	1	0.559388	61.0439
GOTERM_BP_FAT	GO:0010883~regulation of lipid storage	4	0.536193	0.0511273	CRP, PPARG, ITGB3, ABCG1	4.69356	1	0.559388	61.0439
GOTERM_BP_FAT	GO:0043547~positive regulation of GTPase activity	4	0.536193	0.05748	ARHGAP6, S1PR1, RGS9, ARAP1	4.48021	1	0.584306	65.4722
GOTERM_BP_FAT	GO:0009066~aspartate family amino acid metabolic process	4	0.536193	0.0712342	ASPA, MTHFR, SMS, DDO	4.10686	1	0.632064	73.4855
GOTERM_BP_FAT	GO:0045778~positive regulation of ossification	4	0.536193	0.0712342	BMP4, ADRB2, P2RX7, THRB	4.10686	1	0.632064	73.4855
GOTERM_BP_FAT	GO:0048742~regulation of skeletal muscle fiber development	4	0.536193	0.0786128	BMP4, MYOCD, BCL2, BOC	3.94259	1	0.653185	77.0249
GOTERM_BP_FAT	GO:0040018~positive regulation of multicellular organism growth	4	0.536193	0.0786128	CHD7, BCL2, CREB1, CSF1	3.94259	1	0.653185	77.0249
GOTERM_BP_FAT	GO:0006493~protein amino acid O-linked glycosylation	4	0.536193	0.0786128	GCNT3, LDLR, GALNT6, GALNT9	3.94259	1	0.653185	77.0249
GOTERM_BP_FAT	GO:0031100~organ regeneration	4	0.536193	0.0863094	LIF, PPARG, PTPRU, CCNA2	3.79095	1	0.671592	80.2387
GOTERM_BP_FAT	GO:0042311~vasodilation	4	0.536193	0.0863094	WNT2, P2RX4, EDNRB, ADRB2	3.79095	1	0.671592	80.2387
GOTERM_BP_FAT	GO:0002637~regulation of immunoglobulin production	4	0.536193	0.0863094	PTPRC, IL6, IL27RA, IL10	3.79095	1	0.671592	80.2387
GOTERM_BP_FAT	GO:0042130~negative regulation of T cell proliferation	4	0.536193	0.0943107	ERBB2, IDO1, PAWR, IL10	3.65054	1	0.697859	83.1268
GOTERM_BP_FAT	GO:0001952~regulation of cell-matrix adhesion	4	0.536193	0.0943107	ARHGAP6, BCL2, CSF1, THBS1	3.65054	1	0.697859	83.1268
GOTERM_BP_FAT	GO:0051497~negative regulation of stress fiber formation	3	0.402145	0.00930743	ARHGAP6, S1PR1, ARAP1	18.4809	1	0.270627	15.4627
GOTERM_BP_FAT	GO:0032232~negative regulation of actin filament bundle formation	3	0.402145	0.0150978	ARHGAP6, S1PR1, ARAP1	14.7847	1	0.341263	23.9118
GOTERM_BP_FAT	GO:0010871~negative regulation of receptor biosynthetic process	3	0.402145	0.0150978	PPARG, ITGB3, ADIPOQ	14.7847	1	0.341263	23.9118
GOTERM_BP_FAT	GO:0007185~transmembrane receptor protein tyrosine phosphatase signaling pathway	3	0.402145	0.0300418	PTPRD, PTPRE, PTPRU	10.5605	1	0.45398	42.1853
GOTERM_BP_FAT	GO:0001916~positive regulation of T cell mediated cytotoxicity	3	0.402145	0.0300418	PTPRC, P2RX7, IL12A	10.5605	1	0.45398	42.1853
GOTERM_BP_FAT	GO:0016601~Rac protein signal transduction	3	0.402145	0.0389963	WASF2, RHOU, ELMO1	9.24044	1	0.511529	51.058
GOTERM_BP_FAT	GO:0030225~macrophage differentiation	3	0.402145	0.0389963	MMP9, CSF1, NKX2-3	9.24044	1	0.511529	51.058
GOTERM_BP_FAT	GO:0010869~regulation of receptor biosynthetic process	3	0.402145	0.0488167	PPARG, ITGB3, ADIPOQ	8.21372	1	0.553973	59.3042
GOTERM_BP_FAT	GO:0043368~positive T cell selection	3	0.402145	0.0488167	PTPRC, BCL2, ITPKB	8.21372	1	0.553973	59.3042
GOTERM_BP_FAT	GO:0034405~response to fluid shear stress	3	0.402145	0.0488167	P2RX4, P2RX7, SMAD6	8.21372	1	0.553973	59.3042
GOTERM_BP_FAT	GO:0001914~regulation of T cell mediated cytotoxicity	3	0.402145	0.0488167	PTPRC, P2RX7, IL12A	8.21372	1	0.553973	59.3042
GOTERM_BP_FAT	GO:0043266~regulation of potassium ion transport	3	0.402145	0.0594186	ADRB2, ADORA1, KCNE3	7.39235	1	0.593127	66.7259
GOTERM_BP_FAT	GO:0033138~positive regulation of peptidyl-serine phosphorylation	3	0.402145	0.0594186	LIF, IL6, BCL2	7.39235	1	0.593127	66.7259
GOTERM_BP_FAT	GO:0045661~regulation of myoblast differentiation	3	0.402145	0.0707225	BMP4, MYOCD, BOC	6.72032	1	0.632718	73.2219
GOTERM_BP_FAT	GO:0007512~adult heart development	3	0.402145	0.0707225	BMP10, CHD7, ADRA1B	6.72032	1	0.632718	73.2219
GOTERM_BP_FAT	GO:0043586~tongue development	3	0.402145	0.0707225	EGFR, BMP4, ERBB2	6.72032	1	0.632718	73.2219
GOTERM_BP_FAT	GO:0007567~parturition	3	0.402145	0.0707225	RXFP1, PTGFR, HPGD	6.72032	1	0.632718	73.2219
GOTERM_BP_FAT	GO:0045649~regulation of macrophage differentiation	3	0.402145	0.0707225	LIF, CSF1, ADIPOQ	6.72032	1	0.632718	73.2219
GOTERM_BP_FAT	GO:0032370~positive regulation of lipid transport	3	0.402145	0.0707225	P2RX4, P2RX7, ADIPOQ	6.72032	1	0.632718	73.2219
GOTERM_BP_FAT	GO:0051926~negative regulation of calcium ion transport	3	0.402145	0.0826547	ADRB2, BCL2, STIM2	6.16029	1	0.665963	78.7695
GOTERM_BP_FAT	GO:0050718~positive regulation of interleukin-1 beta secretion	3	0.402145	0.0826547	P2RX7, PANX1, PYCARD	6.16029	1	0.665963	78.7695
GOTERM_BP_FAT	GO:0002920~regulation of humoral immune response	3	0.402145	0.0826547	PTPRC, MASP1, DEFB103B	6.16029	1	0.665963	78.7695
GOTERM_BP_FAT	GO:0033198~response to ATP	3	0.402145	0.0951457	P2RX4, P2RX7, PANX1	5.68642	1	0.696773	83.4041
GOTERM_BP_FAT	GO:0042100~B cell proliferation	3	0.402145	0.0951457	PTPRC, BCL2, IL10	5.68642	1	0.696773	83.4041
GOTERM_BP_FAT	GO:0045191~regulation of isotype switching	3	0.402145	0.0951457	PTPRC, IL27RA, IL10	5.68642	1	0.696773	83.4041
GOTERM_BP_FAT	GO:0050706~regulation of interleukin-1 beta secretion	3	0.402145	0.0951457	P2RX7, PANX1, PYCARD	5.68642	1	0.696773	83.4041
UP_SEQ_FEATURE	sequence variant	496	66.4879	0.000865757	SLC9A9, KLRC2, BTD, PLEKHM2, MASP1, BTC, AQP11, ADAM2, KCNK5, RAB27B, CCNA2, MAP2K5, INA, CLCA2, CLCA1, KIAA1804, OLFML2B, SPAG1, GRIN2A, EOMES, OLFML2A, PTPRU, SKP1, PCLO, MARK1, HLA-DQA1, ERMAP, SPAG9, MSX1, ZNF235, EIF2AK1, F5, MAPK3, MGAM, WFDC1, ACAA1, IL1R1, RALGPS2, ERBB2, HSD17B12, CACNB2, PPT1, SORCS2, KBTBD4, FGL2, POTED, HGF, TSGA10IP, APOL3, CDC42BPG, COL14A1, PENK, ZNF385D, TGFBR3, R…	1.08889	0.8328	0.138471	1.48361
UP_SEQ_FEATURE	splice variant	337	45.1743	2.56691e-05	PNMA3, MASP1, LYPD5, TRAPPC2L, ZNRF1, ADORA1, AQP3, HS2ST1, ATP2B3, PRRT2, RAVER2, WNK4, ADAM2, CD46, CFH, CREB3L3, HTRA3, MAP2K6, MAP2K5, WFDC10B, SLC12A7, STRN3, OLFML2B, KIAA1804, MDGA1, TTC7B, OLFML2A, PTPRU, SKP1, PCLO, VASH2, MARK1, SPAG9, BTN3A1, EIF2AK1, ZNF235, PGM5, CD34, PARP14, LAMC2, ATP6V1G3, BIN1, RALGPS2, NEK2, CACNB2, DENND2A, AFAP1L1, RIMS1, KCNMB1, FAM65B, MOV10, EPHB6, FAM65C,…	1.1896	0.051627	0.0105455	0.044289
UP_SEQ_FEATURE	glycosylation site:N-linked (GlcNAc...)	246	32.9759	7.94093e-15	SLC9A9, SYT1, KLRC2, BTD, MASP1, LYPD5, BTC, CD52, ADORA1, AQP3, HS2ST1, S1PR1, PRRT2, AQP11, ADAM2, CD46, KCNK5, CFH, CREB3L3, SLC12A7, CLCA2, CLCA1, OLFML2B, MDGA1, EFNB2, GRIN2A, PTPRU, HLA-DQA1, ERMAP, AADAC, BTN3A1, F5, CD34, ASPHD2, MGAM, LAMC2, AMFR, BTN3A3, ENPP5, GCNT3, MFNG, IL1R1, GPR149, ERBB2, MME, PPT1, SORCS2, KCNMB1, SERINC3, LIF, GOLGA6L1, EPHB6, FGL2, OLFM2, BMP4, ST6GAL2, PLB1,…	1.56849	1.65068e-11	1.65068e-11	1.38001e-11
UP_SEQ_FEATURE	transmembrane region	216	28.9544	0.0077556	SLC9A9, SYT1, KLRC2, BTC, ADORA1, AQP3, HS2ST1, ATP2B3, S1PR1, PRRT2, AQP11, ADAM2, CD46, KCNK5, CREB3L3, SLC12A7, CLCA2, EFNB2, GRIN2A, PTPRU, HLA-DQA1, ERMAP, AADAC, BTN3A1, CD34, ASPHD2, MGAM, AMFR, BTN3A3, ENPP5, GCNT3, MFNG, IL1R1, ERBB2, GPR149, PTPLAD2, HSD17B12, MMD, MME, SORCS2, KCNMB1, SERINC3, GOLGA6L1, EPHB6, SPPL3, ST6GAL2, PLB1, PPAPDC1A, ABCG1, KCNJ5, EPHA4, PCNXL2, IFI27, KCNJ6, N…	1.15791	1	0.68286	12.5728
UP_SEQ_FEATURE	signal peptide	193	25.8713	4.11867e-11	MASP1, BTD, LYPD5, BTC, CD52, CD46, ADAM2, CFH, HTRA3, WFDC10B, CLCA2, CLCA1, OLFML2B, MDGA1, EFNB2, GRIN2A, OLFML2A, PTPRU, HLA-DQA1, ERMAP, C1QB, BTN3A1, F5, CD34, WFDC1, LAMC2, AMFR, BTN3A3, CHGB, ENPP5, IL1R1, ERBB2, PPT1, ESM1, PF4V1, SORCS2, LIF, EPHB6, FGL2, OLFM2, BMP4, PLB1, CFB, HGF, PXDNL, EPHA4, CD55, COL14A1, LAMA3, PENK, NTRK2, TGFBR3, HEPH, TLL2, IL27RA, LDLR, LRRC15, EDNRA, EDNRB,…	1.56339	8.50506e-08	4.25253e-08	7.10776e-08
UP_SEQ_FEATURE	topological domain:Cytoplasmic	173	23.1903	1.55466e-05	F2RL2, SYT1, KLRC2, SLC44A1, BTC, TSPAN5, TNFSF15, LRRC4B, IL17RD, ADORA1, AQP3, IL17RA, HS2ST1, STARD3, ATP2B3, S1PR1, PRRT2, CD46, ADAM2, KCNK5, CREB3L3, EGFR, SLC12A7, CLCA2, KCND1, PLXNB1, EFNB2, STIM2, GRIN2A, PTPRU, HLA-DQA1, ERMAP, AADAC, BTN3A1, CD34, ASPHD2, ATP9A, GPR56, MGAM, AMFR, BTN3A3, MAVS, GCNT3, MFNG, FXYD3, IL1R1, PANX1, GPR149, ERBB2, MMD, MME, PAQR8, ITGB2, ITGB3, CX3CL1, PAQ…	1.34987	0.0315942	0.00799389	0.0268261
UP_SEQ_FEATURE	disulfide bond	154	20.6434	1.69286e-06	F2RL2, BMP10, KLRC2, MASP1, MMP9, BTC, TNFSF15, LRRC4B, ADORA1, IL10, OLFML1, OLFML3, LPA, CD46, ADAM2, KCNK5, CFH, RAB27B, EGFR, MDGA1, OLFML2B, EFNB2, OLFML2A, PTPRU, TCN2, HLA-DQA1, ERMAP, AADAC, C1QB, BTN3A1, F5, MGAM, WFDC1, LAMC2, PSCA, BTN3A3, CHGB, KALRN, IGLV3-21, GCNT3, IL1R1, ADAMTSL3, ERBB2, GPR149, ASTN1, MME, PPT1, ITGB2, ITGB3, CX3CL1, PF4V1, LIF, ANGPTL7, ADAM33, FGL2, ADRA2B, B4G…	1.4382	0.00348966	0.00116458	0.0029214
UP_SEQ_FEATURE	topological domain:Extracellular	137	18.3646	0.000351815	F2RL2, KLRC2, BTC, TSPAN5, LRRC4B, TNFSF15, IL17RD, ADORA1, IL17RA, AQP3, STARD3, ATP2B3, S1PR1, PRRT2, CD46, ADAM2, EGFR, CLCA2, PLXNB1, EFNB2, STIM2, GRIN2A, PTPRU, HLA-DQA1, ERMAP, BTN3A1, CD34, ATP9A, GPR56, AMFR, BTN3A3, IL1R1, FXYD3, PANX1, ERBB2, GPR149, MME, ITGB2, PAQR8, ITGB3, CX3CL1, PAQR9, KCNMB1, SERINC3, EPHB6, GOLGA6L1, ADAM33, ADRA2B, HAVCR2, GABRD, PLB1, ADAM23, SLC6A15, ABCG1, K…	1.32649	0.516463	0.0868255	0.605409
UP_SEQ_FEATURE	mutagenesis site	94	12.6005	0.0370565	F2RL2, KCNK15, LDLR, MASP1, PLEKHM2, FAM175A, MMP9, PDE11A, APOBEC3G, CPEB1, ZNRF1, RHOU, EDNRB, ASPA, ANK1, S1PR1, CD46, CPOX, STARD8, ZNF395, CREB3L3, MX1, AKR1C1, DPP4, MAP2K6, MAP2K5, EGFR, CLCA2, SATB2, AR, RXFP1, PLXNB1, EFNB2, STIM2, POLB, PTPRU, FLNC, NR0B1, MARK1, BPI, ADRB2, MTMR14, NCOA4, AKR1B10, PLA2G7, DMC1, SMS, RASD1, KALRN, MAVS, OTUD5, CPM, GANAB, GULP1, NEK2, CSF1, NDP, UNG, KC…	1.21012	1	0.961186	47.8814
UP_SEQ_FEATURE	active site:Proton acceptor	40	5.36193	0.0040064	BTD, NEK2, UNG, ERBB2, HSD17B12, MKNK2, AURKA, SRC, CAMKK1, GALM, WNK4, SULT1C2, PRKAA2, DCLK1, MAP2K6, HSD17B7, MAP2K5, EGFR, RNASE1, ACADS, KIAA1804, HCK, MAPK10, MARK1, PXDNL, RDH5, RPS6KA5, QPCT, MAP4K4, EPHA4, STYK1, CDC42BPG, EIF2AK1, PLK1, NTRK2, MAPK3, ABL1, HPGD, KALRN, ACAA1	1.60039	0.999749	0.471483	6.69337
UP_SEQ_FEATURE	binding site:ATP	31	4.1555	0.0249382	NEK2, ERBB2, MKNK2, QARS, ITPKB, AURKA, SRC, CAMKK1, WNK4, PRKAA2, DCLK1, MAP2K6, MAP2K5, EGFR, KIAA1804, HCK, MAPK10, MARK1, RPS6KA5, MAP4K4, EPHA4, STYK1, CDC42BPG, EIF2AK1, PLK1, MAPK3, NTRK2, CARS2, ABL1, ACSM5, KALRN	1.50576	1	0.935736	35.3269
UP_SEQ_FEATURE	domain:Protein kinase	28	3.75335	0.0211103	NEK2, ERBB2, MKNK2, AURKA, SRC, CAMKK1, EPHB6, WNK4, MLKL, PRKAA2, DCLK1, MAP2K6, MAP2K5, EGFR, KIAA1804, HCK, MAPK10, MARK1, MAP4K4, EPHA4, STYK1, CDC42BPG, EIF2AK1, PLK1, MAPK3, NTRK2, ABL1, KALRN	1.57173	1	0.92511	30.8028
UP_SEQ_FEATURE	compositionally biased region:Ser-rich	24	3.21716	0.0565945	EGFR, GLIS3, FAM149A, KIAA1804, SEC14L5, CPEB1, CDH4, PCLO, RIMS1, DOCK3, CDH5, MCTP1, SH3BP5, PLEKHG3, PCNXL2, CASS4, MYOCD, DCAF10, ANK3, FLG, PER1, AUTS2, PER3, JPH1	1.48667	1	0.984211	63.4102
UP_SEQ_FEATURE	binding site:Substrate	19	2.54692	0.0346891	NMNAT3, RNASE1, PLB1, ACCS, HSD17B12, ITPKB, DDO, RDH5, ASPA, GALM, HNMT, AKR1B10, CPOX, DAO, GAD1, HPGD, HSD17B7, AKR1C1, MTMR4	1.68418	1	0.963624	45.6254
UP_SEQ_FEATURE	domain:SH3	18	2.41287	0.000421849	FYB, SNX9, KIAA1804, HCK, MPP4, CACNB2, GAS7, DOCK3, SRC, MCF2L, CASS4, STAC, MAPK8IP1, SNX33, BIN1, ABL1, SH3TC1, SPATA13	2.67727	0.581593	0.0922727	0.725511
UP_SEQ_FEATURE	domain:Fibronectin type-III 1	16	2.14477	0.000134953	PTPRC, PTPRD, IL27RA, SDK2, ASTN1, PTPRU, ABI3BP, EPHA4, EPHB6, IGSF22, COL14A1, PRLR, SNED1, CDON, CNTN3, BOC	3.21544	0.243231	0.0390318	0.232639
UP_SEQ_FEATURE	domain:PH	16	2.14477	0.0371934	ARHGEF3, TBC1D2B, RALGPS2, PLEKHM2, FERMT1, MCF2L, ELMO1, PLEKHA4, PLCL2, PLEKHG3, PLEKHA6, CDC42BPG, PLEKHA5, DOK6, SPATA13, DNM1	1.77731	1	0.956315	48.0091
UP_SEQ_FEATURE	domain:Fibronectin type-III 2	15	2.01072	0.000422913	PTPRC, PTPRD, IL27RA, SDK2, PTPRU, ABI3BP, EPHA4, EPHB6, IGSF22, COL14A1, PRLR, SNED1, CDON, CNTN3, BOC	3.03767	0.582512	0.0836437	0.727335
UP_SEQ_FEATURE	active site:Charge relay system	14	1.87668	0.0364728	CES3, CES2, KLK8, MASP1, CFB, PCSK2, LPA, PRSS3, PLA2G7, KLK10, HTRA3, LIPC, MBTPS1, DPP4	1.88046	1	0.964415	47.3335
UP_SEQ_FEATURE	propeptide:Removed in mature form	14	1.87668	0.0965324	CPM, LYPD5, MDGA1, BTC, CD52, PSMB8, XPNPEP2, RGMA, CD55, DIRAS3, CEACAM6, PSCA, CNTN3, RASD1	1.60948	1	0.989508	82.6554
UP_SEQ_FEATURE	domain:Ig-like C2-type 1	13	1.74263	0.0586386	IL18R1, PTPRD, IL1R1, ADAMTSL3, ICAM2, SDK2, PXDNL, CDON, NTRK2, CEACAM6, FCRLA, CNTN3, BOC	1.80128	1	0.982142	64.7545
UP_SEQ_FEATURE	domain:Ig-like C2-type 2	13	1.74263	0.0605239	IL18R1, PTPRD, IL1R1, ADAMTSL3, ICAM2, SDK2, PXDNL, CDON, NTRK2, CEACAM6, FCRLA, CNTN3, BOC	1.79185	1	0.982206	65.9531
UP_SEQ_FEATURE	active site:Proton donor	13	1.74263	0.0664199	RNASE1, GANAB, PDE11A, MME, APOBEC3G, GALM, PDE7B, CPOX, AKR1B10, MGAM, PDE4B, PHEX, AKR1C1	1.76414	1	0.982664	69.4583
UP_SEQ_FEATURE	domain:Fibronectin type-III 3	9	1.20643	0.0133507	PTPRD, COL14A1, IL27RA, SNED1, CDON, SDK2, CNTN3, PTPRU, BOC	2.85467	1	0.842813	20.7014
UP_SEQ_FEATURE	domain:Ig-like C2-type 3	9	1.20643	0.0927506	IL18R1, IL1R1, PTPRD, ADAMTSL3, CDON, SDK2, CNTN3, BOC, PXDNL	1.94211	1	0.988515	81.3589
UP_SEQ_FEATURE	active site:Phosphocysteine intermediate	8	1.07239	0.0380312	DUSP5, PTPRC, PTPRD, PTPRE, PTPRZ1, CDC14B, PTPRU, MTMR4	2.53749	1	0.954017	48.7844
UP_SEQ_FEATURE	metal ion-binding site:Iron (heme axial ligand)	8	1.07239	0.0788873	FRRS1, CYP2U1, CYP3A5, CYP3A7, CYP27A1, CYP2C18, CYB561, PXDNL	2.1491	1	0.984057	75.7824
UP_SEQ_FEATURE	domain:SAM	7	0.938338	0.0870129	EPHA4, EPHB6, SAMD13, STIM2, SAMHD1, ARAP1, SAMD1	2.27512	1	0.986051	79.2163
UP_SEQ_FEATURE	domain:Olfactomedin-like	6	0.80429	7.73313e-05	OLFML1, OLFML3, OLFML2B, OLFML2A, OLFM2, MYOC	12.1507	0.147597	0.0262648	0.13337
UP_SEQ_FEATURE	short sequence motif:Microbody targeting signal	6	0.80429	0.0187776	FNDC5, C1QTNF3, DAO, DDO, SCP2, MYOC	3.85265	1	0.913407	27.9013
UP_SEQ_FEATURE	domain:Sushi 1	6	0.80429	0.0248174	CD55, MASP1, CFB, CD46, CFH, SUSD4	3.58997	1	0.944035	35.1885
UP_SEQ_FEATURE	domain:Sushi 2	6	0.80429	0.0248174	CD55, MASP1, CFB, CD46, CFH, SUSD4	3.58997	1	0.944035	35.1885
UP_SEQ_FEATURE	metal ion-binding site:Calcium 1	6	0.80429	0.0270772	SYT1, NPTX1, MASP1, SYT11, MMP9, CRP	3.51019	1	0.941239	37.7322
UP_SEQ_FEATURE	lipid moiety-binding region:GPI-anchor amidated serine	6	0.80429	0.0532914	CPM, CD55, MDGA1, PSCA, CD52, CNTN3	2.92516	1	0.982382	61.1353
UP_SEQ_FEATURE	metal ion-binding site:Calcium 2	6	0.80429	0.0568738	SYT1, NPTX1, MASP1, SYT11, MMP9, CRP	2.87198	1	0.982235	63.5967
UP_SEQ_FEATURE	domain:C2 2	6	0.80429	0.0605912	SYT1, MCTP2, SYT11, RIMS1, PCLO, MCTP1	2.82069	1	0.979985	65.9952
UP_SEQ_FEATURE	domain:C2 1	6	0.80429	0.0605912	SYT1, MCTP2, SYT11, RIMS1, PCLO, MCTP1	2.82069	1	0.979985	65.9952
UP_SEQ_FEATURE	repeat:ANK 7	6	0.80429	0.0684297	FEM1C, ANKRD29, ANK1, ANK3, POTED, ESPN	2.72343	1	0.982854	70.5733
UP_SEQ_FEATURE	domain:Tyrosine-protein phosphatase 1	5	0.670241	0.000796474	PTPRC, PTPRD, PTPRE, PTPRZ1, PTPRU	10.9694	0.80706	0.13893	1.36564
UP_SEQ_FEATURE	domain:Tyrosine-protein phosphatase 2	5	0.670241	0.000796474	PTPRC, PTPRD, PTPRE, PTPRZ1, PTPRU	10.9694	0.80706	0.13893	1.36564
UP_SEQ_FEATURE	metal ion-binding site:Calcium 1; via carbonyl oxygen	5	0.670241	0.0318045	SYT1, NPTX1, MASP1, SYT11, CRP	4.11351	1	0.958342	42.7522
UP_SEQ_FEATURE	domain:Sushi 3	5	0.670241	0.0318045	CD55, CFB, CD46, CFH, SUSD4	4.11351	1	0.958342	42.7522
UP_SEQ_FEATURE	calcium-binding region:3	5	0.670241	0.0463215	GUCA1B, TNNC2, NCALD, VSNL1, EFCAB1	3.65645	1	0.973415	55.8905
UP_SEQ_FEATURE	domain:Kazal-like	5	0.670241	0.0639475	SMOC2, SPINK13, SMOC1, SLCO3A1, HTRA3	3.29081	1	0.981932	68.032
UP_SEQ_FEATURE	repeat:ANK 8	5	0.670241	0.0739003	FEM1C, ANKRD29, ANK1, ANK3, ESPN	3.1341	1	0.984579	73.4173
UP_SEQ_FEATURE	repeat:Spectrin 1	4	0.536193	0.0740494	SESTD1, PPL, DSP, KALRN	4.05022	1	0.982984	73.4911
UP_SEQ_FEATURE	domain:CRAL-TRIO	4	0.536193	0.0740494	SESTD1, SEC14L5, MCF2L, KALRN	4.05022	1	0.982984	73.4911
UP_SEQ_FEATURE	repeat:Spectrin 2	4	0.536193	0.0740494	SESTD1, PPL, DSP, KALRN	4.05022	1	0.982984	73.4911
UP_SEQ_FEATURE	domain:Sushi 4	4	0.536193	0.081056	CD55, CD46, CFH, SUSD4	3.90021	1	0.984331	76.7478
UP_SEQ_FEATURE	region of interest:Linker 2	3	0.402145	0.0737368	INA, NES, NEFL	6.58161	1	0.986087	73.3362
UP_SEQ_FEATURE	lipid moiety-binding region:GPI-anchor amidated alanine	3	0.402145	0.0850175	RGMA, LYPD5, XPNPEP2	6.07533	1	0.985975	78.4184
UP_SEQ_FEATURE	glycosylation site:N-linked (GlcNAc...); partial	3	0.402145	0.0967757	EGFR, RNASE1, KITLG	5.64138	1	0.988576	82.7358
UP_SEQ_FEATURE	glycosylation site:O-linked (Gal...); partial	2	0.268097	0.0744276	COL14A1, ADIPOQ	26.3264	1	0.981553	73.6773
UP_SEQ_FEATURE	region of interest:Syntrophin-binding region	2	0.268097	0.0744276	DTNB, DTNA	26.3264	1	0.981553	73.6773
SP_PIR_KEYWORDS	polymorphism	477	63.941	0.0010384	SLC9A9, KLRC2, BTD, PLEKHM2, MASP1, BTC, AQP11, ADAM2, KCNK5, RAB27B, CCNA2, MAP2K5, INA, CLCA2, CLCA1, KIAA1804, OLFML2B, SPAG1, GRIN2A, EOMES, OLFML2A, PTPRU, SKP1, PCLO, MARK1, HLA-DQA1, ERMAP, SPAG9, ZNF235, EIF2AK1, F5, MAPK3, MGAM, WFDC1, ACAA1, IL1R1, RALGPS2, ERBB2, HSD17B12, CACNB2, PPT1, SORCS2, KBTBD4, FGL2, POTED, HGF, TSGA10IP, APOL3, CDC42BPG, COL14A1, PENK, ZNF385D, TGFBR3, RGS9, A…	1.09268	0.404546	0.0422826	1.48456
SP_PIR_KEYWORDS	alternative splicing	339	45.4424	1.21461e-05	PNMA3, MASP1, LYPD5, TRAPPC2L, ZNRF1, ADORA1, AQP3, HS2ST1, ATP2B3, PRRT2, RAVER2, WNK4, ADAM2, CD46, CFH, CREB3L3, HTRA3, MAP2K6, MAP2K5, WFDC10B, SLC12A7, STRN3, OLFML2B, KIAA1804, MDGA1, TTC7B, OLFML2A, PTPRU, SKP1, PCLO, VASH2, MARK1, SPAG9, BTN3A1, EIF2AK1, ZNF235, PGM5, CD34, PARP14, LAMC2, ATP6V1G3, AMFR, BIN1, RALGPS2, NEK2, CACNB2, DENND2A, AFAP1L1, RIMS1, KCNMB1, FAM65B, MOV10, EPHB6, F…	1.19782	0.0060426	0.000865473	0.0174845
SP_PIR_KEYWORDS	membrane	280	37.5335	0.000360436	SLC9A9, SYT1, CYP3A5, KLRC2, CYP3A7, LYPD5, BTC, CD52, ZNRF1, ADORA1, AQP3, HS2ST1, ATP2B3, S1PR1, PRRT2, DIRAS3, AQP11, ADAM2, CD46, KCNK5, CREB3L3, RAB27B, SLC12A7, CLCA2, CLCA1, STRN3, MDGA1, EFNB2, GRIN2A, PTPRU, HLA-DQA1, ERMAP, AADAC, BTN3A1, CD34, ASPHD2, MGAM, AMFR, BTN3A3, ENPP5, GCNT3, MFNG, RALGPS2, IL1R1, GPR149, ERBB2, HSD17B12, PTPLAD2, MMD, CACNB2, MME, RIMS1, SORCS2, KCNMB1, SERIN…	1.18418	0.164638	0.0162206	0.517646
SP_PIR_KEYWORDS	glycoprotein	257	34.4504	8.18139e-16	SLC9A9, SYT1, KLRC2, BTD, MASP1, LYPD5, BTC, CD52, ADORA1, AQP3, HS2ST1, S1PR1, PRRT2, AQP11, ADAM2, CD46, KCNK5, CFH, CREB3L3, INA, SLC12A7, CLCA2, CLCA1, OLFML2B, MDGA1, EFNB2, GRIN2A, OLFML2A, PTPRU, HLA-DQA1, ERMAP, AADAC, C1QB, BTN3A1, F5, CD34, ASPHD2, MGAM, LAMC2, AMFR, BTN3A3, CHGB, ENPP5, GCNT3, MFNG, IL1R1, GPR149, ERBB2, MME, PPT1, PF4V1, SORCS2, KCNMB1, SERINC3, LIF, GOLGA6L1, EPHB6, …	1.57474	3.87801e-13	3.87801e-13	1.12133e-12
SP_PIR_KEYWORDS	transmembrane	216	28.9544	0.0107083	SLC9A9, SYT1, KLRC2, BTC, ADORA1, AQP3, HS2ST1, ATP2B3, S1PR1, PRRT2, AQP11, ADAM2, CD46, KCNK5, CREB3L3, SLC12A7, CLCA2, EFNB2, GRIN2A, PTPRU, HLA-DQA1, ERMAP, AADAC, BTN3A1, CD34, ASPHD2, MGAM, AMFR, BTN3A3, ENPP5, GCNT3, MFNG, IL1R1, ERBB2, GPR149, PTPLAD2, HSD17B12, MMD, MME, SORCS2, KCNMB1, SERINC3, GOLGA6L1, EPHB6, SPPL3, ST6GAL2, PLB1, PPAPDC1A, ABCG1, KCNJ5, EPHA4, PCNXL2, IFI27, KCNJ6, N…	1.14919	0.995356	0.180428	14.3578
SP_PIR_KEYWORDS	signal	193	25.8713	2.64915e-11	MASP1, BTD, LYPD5, BTC, CD52, CD46, ADAM2, CFH, HTRA3, WFDC10B, CLCA2, CLCA1, OLFML2B, MDGA1, EFNB2, GRIN2A, OLFML2A, PTPRU, HLA-DQA1, ERMAP, C1QB, BTN3A1, F5, CD34, WFDC1, LAMC2, AMFR, BTN3A3, CHGB, ENPP5, IL1R1, ERBB2, PPT1, ESM1, PF4V1, SORCS2, LIF, EPHB6, FGL2, OLFM2, BMP4, PLB1, CFB, HGF, PXDNL, EPHA4, CD55, COL14A1, LAMA3, PENK, NTRK2, TGFBR3, HEPH, TLL2, IL27RA, LDLR, LRRC15, EDNRA, EDNRB,…	1.5712	1.32192e-08	6.60962e-09	3.81381e-08
SP_PIR_KEYWORDS	disulfide bond	157	21.0456	2.63017e-06	F2RL2, BMP10, KLRC2, MASP1, MMP9, BTC, TNFSF15, LRRC4B, ADORA1, IL10, OLFML1, OLFML3, LPA, CD46, ADAM2, KCNK5, CFH, RAB27B, EGFR, MDGA1, OLFML2B, EFNB2, OLFML2A, PTPRU, TCN2, HLA-DQA1, ERMAP, AADAC, C1QB, BTN3A1, EIF2AK1, F5, MGAM, WFDC1, LAMC2, PSCA, BTN3A3, CHGB, KALRN, IGLV3-21, GCNT3, IL1R1, ADAMTSL3, GPR149, ERBB2, ASTN1, MME, PPT1, ITGB2, ITGB3, CX3CL1, ESM1, PF4V1, LIF, ANGPTL7, ADAM33, FG…	1.42063	0.0013116	0.00032806	0.00378642
SP_PIR_KEYWORDS	cytoplasm	151	20.2413	0.00982234	GNPDA1, MYH15, PLEKHM2, TRAPPC2L, ADH1C, ADH1A, AURKA, APOBEC3G, IL17RD, ASPA, ANK1, STAC, ANK3, RAVER2, ZNF395, PITPNC1, MX1, CCNA2, TWIST2, RNF32, MTUS1, MTUS2, STRN3, DTX3L, SPAG1, GSTT1, IFI44, DCTN5, NR0B1, MARK1, ERMAP, SPAG9, RBPMS, PGM5, PARP14, AKR1B10, DSP, BIVM, ERC2, BIN1, FILIP1L, KALRN, TPPP3, RALGPS2, TDRD6, CRIPT, NEK2, FAM65B, GALM, MOV10, HNMT, PPL, DDX3Y, AXIN2, SMYD3, AK5, MYO…	1.19903	0.992741	0.178828	13.247
SP_PIR_KEYWORDS	Secreted	103	13.807	1.21615e-06	FGF18, BMP10, BTD, MASP1, MMP9, FGF17, BTC, FGF16, TNFSF15, IL10, WNT2, OLFML1, OLFML3, CFH, HTRA3, EGFR, RNLS, HHIPL2, WFDC10B, CLCA2, CLCA1, PLXNB1, OLFML2B, OLFML2A, TCN2, C1QB, F5, WFDC1, LAMC2, CHGB, ENPP5, TWSG1, PODN, MAMDC2, ADAMTSL3, ESM1, CX3CL1, PF4V1, LIF, ANGPTL7, EPHB6, FGL2, OLFM2, ANGPTL5, BMP4, CFB, ADAM23, PXDNL, COL14A1, LAMA3, PENK, TGFBR3, WIF1, TLL2, CRP, RSPO1, RSPO3, SERPI…	1.61349	0.000606676	0.000202266	0.0017508
SP_PIR_KEYWORDS	cell membrane	102	13.6729	0.0201798	F2RL2, SLC44A1, LYPD5, BTC, LRRC4B, CD52, ADORA1, IL17RD, AQP3, ATP2B3, S1PR1, DIRAS3, MTUS1, EGFR, CLCA2, CLCA1, PLXNB1, MDGA1, GRIN2A, PTPRU, ERMAP, MGAM, GPR56, PSCA, SLC40A1, GBP1, RALGPS2, SNAP91, PANX1, GPR149, PHKA1, MME, CACNB2, PAQR8, CX3CL1, RIMS1, SERINC3, PPL, ADRA2B, POTED, GABRD, PLB1, ADAM23, CAMK2N1, LIN7A, CD55, ADRA1B, TGFBR3, SLC5A12, MCHR1, GPR85, CLDN4, CLSTN2, TLN2, FERMT1, …	1.23005	0.999962	0.272322	25.4341
SP_PIR_KEYWORDS	disease mutation	82	10.992	0.00340789	LDLR, BTD, THRB, PPARG, GJA1, IL10, EDNRB, ASPA, ANK1, SLC1A3, IDS, GATA3, WNK4, CPOX, CD46, SERPINA3, CFH, HADH, MTUS1, EGFR, AR, SATB2, ACADS, LDB3, GTF2H5, CNGA3, NR0B1, RDH5, C1QB, MTMR14, MSX1, F5, CYP27A1, GPR56, PLA2G7, DSP, BIN1, SLC40A1, UNG, NDP, PHKA1, KCNA1, GDAP1, CACNB2, PPT1, SLC19A3, ITGB2, ITGB3, RIMS1, ALDH3A2, ESPN, MTHFR, CHD7, GNPTAB, C1QTNF3, BCL2, GAD1, NEFL, MYOC, KCNE3, D…	1.36365	0.817944	0.0902957	4.79569
SP_PIR_KEYWORDS	hydrolase	77	10.3217	0.0119574	GNPDA1, MASP1, BTD, CDC14B, MMP9, PDE11A, APOBEC3G, ASPA, ATP2B3, LPA, IDS, DDX60, PDE4B, SYNJ2, KLK10, HTRA3, PLCB1, DPP4, ATP8B4, SPAG1, PTPRU, CTSS, MAN1A1, LPIN1, PPM1F, AADAC, MTMR14, CTSO, ATP9A, MGAM, PLA2G7, ENPP5, OTUD5, CPM, GANAB, UNG, MME, PPT1, PCSK2, MOV10, CHD7, DDX3Y, PRSS3, ADAM33, INPP5E, MTMR4, GCHFR, SPPL3, PTPRC, CES3, RNASE1, PTPRD, KLK8, CES2, PTPRE, PLB1, PTPRZ1, ADAM23, C…	1.31014	0.997528	0.192961	15.9015
SP_PIR_KEYWORDS	calcium	52	6.97051	0.000201956	SYT1, CLSTN2, TNNC2, MASP1, MMP9, CRP, ATP2B3, MCTP2, IDS, SLC25A25, PLCB1, PCDHB9, CLCA2, CLCA1, RXFP1, NCALD, GRIN2A, STIM2, PCDHGB6, MAN1A1, PCDHGB2, PCLO, MCTP1, BSPRY, F5, VSNL1, GALNT9, GALNT6, CACNB2, CDH4, CDH5, SMOC2, NPTX1, GNPTAB, SMOC1, PCDHB16, PRSS3, EFCAB1, CERK, THBS1, B4GALT6, GUCA1B, SYT11, CAPN8, MAN1C1, PXDNL, FBLN1, SNED1, S100B, FLG, TLL2, MBTPS1	1.71335	0.0958738	0.0125193	0.290351
SP_PIR_KEYWORDS	transmembrane protein	48	6.43432	1.17706e-05	MCHR1, SYT1, CYP3A5, KLRC2, FXYD3, IL1R1, GPR85, CYP3A7, LDLR, CYP2C18, CSF1, ERBB2, MME, GJA1, ITGB2, ITGB3, ADORA1, CDH4, CDH5, S1PR1, SLC1A3, ADAM2, ADRA2B, DPP4, EGFR, PTPRC, PTPRD, PTPRE, PTPRZ1, OR7A5, GRIA3, MAN1A1, PTGFR, HLA-DQA1, CD83, ADRB2, IFI27, KCNJ6, PRLR, CYP27A1, CD34, SLC6A8, NTRK2, ADRA1B, TGFBR3, AMFR, ABCC2, HTR2B	1.97817	0.00585633	0.000978445	0.016944
SP_PIR_KEYWORDS	lipoprotein	44	5.89812	0.000205949	SYT1, CPM, LDLR, LYPD5, MARCKSL1, PHKA1, KCNA1, APOBEC3G, CD52, C2ORF88, ZNRF1, ADORA1, RHOU, SRC, RGMA, EDNRB, LPA, S1PR1, ANK1, DIRAS3, PLIN2, CEACAM6, ADRA2B, RAB27B, RAB20, MYOC, GUCA1B, NCALD, MDGA1, HCK, GRIA3, XPNPEP2, CD55, ADRB2, VSNL1, ADRA1B, DSP, PSCA, CNTN3, ABL1, HTR2B, APOL6, RASD1, GBP1	1.81332	0.0976739	0.011355	0.296083
SP_PIR_KEYWORDS	ion transport	38	5.09383	0.00127315	SLC9A9, SLC39A14, FXYD3, KCNK15, KCNAB1, KCNA1, CACNB2, PKD1L2, KCNMB1, ATP2B3, KCNK5, SLC4A8, SLCO3A1, KCNE3, KCNE4, HCN1, GABRD, SLC12A7, CLCA2, CLCA1, KCND1, STIM2, GRIN2A, ATP1A4, GRIA3, CNGA3, TCN2, KCNJ5, P2RX4, BSPRY, P2RX7, KCNJ6, SLC6A8, SLC13A1, HEPH, ATP6V1G3, SLC40A1, SLC5A12	1.73946	0.470438	0.0443921	1.81732
SP_PIR_KEYWORDS	cell junction	35	4.69169	9.03784e-06	CLDN17, CGNL1, SYT1, PANX1, CLDN4, TLN2, CRIPT, FERMT1, LRRC4B, GJA1, CPEB1, ZNRF1, RHOU, RIMS1, CDH5, PPL, WNK4, STARD8, SSX2IP, DPP4, DTNA, GABRD, CLCA2, SYT11, GRIN2A, GRIA3, PTPRU, PCLO, CAMK2N1, LIN7A, PGM5, CASS4, DSP, ERC2, GRASP	2.32088	0.00449975	0.000901574	0.0130104
SP_PIR_KEYWORDS	cytoskeleton	35	4.69169	0.0264972	TPPP3, TLN2, WASF2, EPB41L4A, FERMT1, KITLG, ITGB2, AURKA, ITGB3, SPAG17, ESPN, FAM65B, ANK1, TMSB15A, ANK3, PPL, LMOD1, ADCY10, MTUS1, MTUS2, BOD1, LDB3, NUSAP1, DCTN5, FLNC, MARK1, EPB41L3, PGM5, CASS4, CEP68, DSP, ERC2, ABL1, DNM1, KALRN	1.45602	0.999998	0.318098	32.0642
SP_PIR_KEYWORDS	oxidoreductase	34	4.55764	0.0083192	CYP2U1, TM7SF2, PHYHD1, CYP3A5, CYP3A7, CYP2C18, HSD17B12, ADH1C, ADH1A, ALDH3A2, FAR2, MTHFR, CPOX, DAO, HADH, AKR1C1, HSD17B7, CHDH, RNLS, NOX3, ACADS, IDO1, NDUFA10, CRYZ, DDO, VAT1, PXDNL, RDH5, FRRS1, CYP27A1, ASPHD2, AKR1B10, HEPH, ZADH2, HPGD	1.60066	0.984527	0.165769	11.3317
SP_PIR_KEYWORDS	kinase	34	4.55764	0.0952617	NEK2, ERBB2, MKNK2, ITPKB, AURKA, SRC, CAMKK1, WNK4, ETNK2, CERK, PRKAA2, DCLK1, MAP2K6, MAP2K5, EGFR, KIAA1804, HCK, AK5, PI4KB, MAPK10, MARK1, RPS6KA5, MAP4K4, EPHA4, SPAG9, STYK1, CDC42BPG, EIF2AK1, PLK1, NTRK2, MAPK3, MAPK8IP1, ABL1, KALRN	1.30752	1	0.541842	76.3359
SP_PIR_KEYWORDS	cell adhesion	32	4.28954	0.000339412	CLSTN2, ASTN1, FERMT1, KITLG, ITGB2, ITGB3, CX3CL1, CDH4, CDH5, ADAM2, PCDHB16, SSX2IP, THBS1, BOC, DPP4, PCDHB9, CLCA2, ADAM23, ICAM2, SDK2, NLGN2, PCDHGB6, PTPRU, PCDHGB2, PGM5, LAMA3, COL14A1, CASS4, CD34, LAMC2, CNTN3, ABL1	2.0063	0.155825	0.0167969	0.487521
SP_PIR_KEYWORDS	Signal-anchor	26	3.48525	0.0175535	KLRC2, MFNG, GCNT3, GALNT6, TNFSF15, MME, HS2ST1, GOLGA6L1, GNPTAB, CREB3L3, B4GALT6, DPP4, ACSL5, A4GALT, ST6GAL2, MAN1A1, MAN1C1, AADAC, TNFSF10, TNFSF13B, ASPHD2, MGAM, CLEC7A, SCARA3, PHEX, GALNT9	1.63399	0.999855	0.255145	22.5045
SP_PIR_KEYWORDS	Immunoglobulin domain	26	3.48525	0.0541516	IL1R1, LRRC4B, CEACAM6, SEMA3A, BOC, HAVCR2, HAPLN1, IL18R1, PTPRD, MDGA1, ICAM2, SDK2, PTPRU, PXDNL, ERMAP, CD83, BTN3A1, IGSF22, CDON, NTRK2, LRRN1, FCRLA, CNTN3, BTN3A3, IGLV3-21, KALRN	1.46364	1	0.439411	55.1339
SP_PIR_KEYWORDS	Protease	26	3.48525	0.0708966	OTUD5, CPM, MASP1, MMP9, MME, PCSK2, LPA, PRSS3, ADAM33, KLK10, HTRA3, DPP4, SPPL3, KLK8, ADAM23, CFB, CAPN8, CTSS, CPVL, PSMB8, XPNPEP2, CASP10, CTSO, PHEX, TLL2, MBTPS1	1.4213	1	0.499597	65.3073
SP_PIR_KEYWORDS	magnesium	25	3.35121	0.0481466	NEK2, MKNK2, RHOU, ATP2B3, CERK, PRKAA2, B4GALT6, ADCY10, MAP2K5, ATP8B4, ACSL5, NMNAT3, GRIN2A, ATP1A4, POLB, CDS1, MARK1, PPM1F, RPS6KA5, CDC42BPG, PGM5, ATP9A, ABL1, ACSM5, KALRN	1.4965	1	0.421417	50.8541
SP_PIR_KEYWORDS	ionic channel	20	2.68097	0.0331424	GABRD, HCN1, KCNK15, FXYD3, KCND1, KCNAB1, KCNA1, GRIN2A, CACNB2, GRIA3, CNGA3, KCNMB1, PKD1L2, KCNJ5, P2RX4, P2RX7, KCNJ6, KCNK5, KCNE3, KCNE4	1.66403	1	0.350297	38.4436
SP_PIR_KEYWORDS	sh3 domain	19	2.54692	0.00105393	FYB, SNX9, KIAA1804, HCK, MPP4, CACNB2, GAS7, DOCK3, SRC, CASS4, STAC, MAPK8IP1, SNX33, SH3D19, BIN1, ABL1, SH3TC1, SPATA13, KALRN	2.39382	0.409146	0.0396677	1.50661
SP_PIR_KEYWORDS	extracellular matrix	18	2.41287	0.0102279	BMP4, HAPLN1, PODN, MAMDC2, ADAMTSL3, MMP9, COL4A5, WNT2, SMOC2, FBLN1, COL14A1, COL9A3, LAMA3, COL27A1, SMOC1, LAMC2, WNT11, WNT9A	1.97612	0.994083	0.179062	13.7571
SP_PIR_KEYWORDS	synapse	17	2.27882	0.00707756	GABRD, SYT1, TLN2, CRIPT, SYT11, GRIN2A, LRRC4B, GRIA3, CPEB1, ZNRF1, PCLO, RIMS1, CAMK2N1, LIN7A, ERC2, GRASP, DTNA	2.11168	0.97111	0.155301	9.71993
SP_PIR_KEYWORDS	chromosomal rearrangement	17	2.27882	0.0644297	SLC9A9, CGNL1, SATB2, POU2AF1, CREB1, CCDC34, MAPK10, PRDM16, GAS7, DOCK3, COL4A5, FBLN1, NCOA4, BCL2, AUTS2, PBX1, ABL1	1.61214	1	0.478802	61.6641
SP_PIR_KEYWORDS	cytokine	15	2.01072	0.00887589	BMP4, CXCL1, BMP10, IL6, CXCL5, CSF1, CXCL2, TNFSF15, CX3CL1, IL10, LIF, TNFSF10, TNFSF13B, IL12A, GDF10	2.19266	0.988308	0.169202	12.0455
SP_PIR_KEYWORDS	zymogen	15	2.01072	0.0247826	KLK8, CFB, MMP9, CTSS, CPVL, PSMB8, PCSK2, CASP10, IDS, F5, CTSO, PRSS3, ADAM33, TLL2, MBTPS1	1.92656	0.999996	0.308093	30.3212
SP_PIR_KEYWORDS	growth factor	14	1.87668	0.00137677	BMP4, CXCL1, FGF18, BMP10, IL6, CSF1, FGF17, BTC, FGF16, KITLG, HGF, LIF, IL12A, GDF10	2.82758	0.49716	0.0447978	1.96388
SP_PIR_KEYWORDS	phosphotransferase	14	1.87668	0.0418213	EGFR, ERBB2, PHKA1, AURKA, ITPKB, MAPK10, PI4KB, SRC, RPS6KA5, PLK1, MAPK3, NTRK2, PRKAA2, MAP2K6	1.84285	1	0.383991	45.9373
SP_PIR_KEYWORDS	Proto-oncogene	14	1.87668	0.0967223	EGFR, POU2AF1, THRB, MAFB, ERBB2, GAS7, SRC, MCF2L, STYK1, NCOA4, BCL2, ETS2, PBX1, ABL1	1.61049	1	0.536572	76.88
SP_PIR_KEYWORDS	potassium transport	12	1.60858	0.00416004	KCNJ5, HCN1, SLC12A7, KCNK15, KCNJ6, KCND1, KCNAB1, KCNK5, KCNA1, ATP1A4, KCNE3, KCNE4	2.76084	0.875093	0.103703	5.82489
SP_PIR_KEYWORDS	potassium	12	1.60858	0.00820666	KCNJ5, HCN1, SLC12A7, KCNK15, KCNJ6, KCND1, KCNAB1, KCNK5, KCNA1, ATP1A4, KCNE3, KCNE4	2.51981	0.983625	0.170482	11.1867
SP_PIR_KEYWORDS	lipid metabolism	12	1.60858	0.0281639	FAR2, LDLR, ACADS, INPP5E, HADH, LIPC, MBTPS1, LPIN1, HPGD, ACSM5, ACAA1, ACSL5	2.10263	0.999999	0.326984	33.7196
SP_PIR_KEYWORDS	wnt signaling pathway	11	1.47453	0.0172018	WNT2, TCF7, SOST, RSPO1, RSPO3, NDP, TLE3, WNT11, WIF1, WNT9A, AXIN2	2.38556	0.999826	0.258118	22.1042
SP_PIR_KEYWORDS	tumor suppressor	11	1.47453	0.0349076	EGFR, CDKN1C, RASSF4, MAFB, RASSF2, PYCARD, KLK10, BIN1, HPGD, MTUS1, HIC1	2.12437	1	0.358056	40.0418
SP_PIR_KEYWORDS	voltage-gated channel	11	1.47453	0.0581981	KCNJ5, HCN1, KCNK15, KCNJ6, KCND1, KCNAB1, KCNK5, KCNA1, CACNB2, KCNE3, KCNE4	1.94026	1	0.456984	57.8195
SP_PIR_KEYWORDS	nadp	11	1.47453	0.0717335	TM7SF2, CYP2U1, FAR2, MTHFR, CYP27A1, AKR1B10, HSD17B12, ZADH2, CRYZ, HSD17B7, AKR1C1	1.86563	1	0.497343	65.7544
SP_PIR_KEYWORDS	innate immunity	10	1.34048	0.00263678	MAVS, C1QB, CD55, MASP1, CFB, CD46, CFH, SAMHD1, TRIM25, CLEC7A	3.39206	0.732193	0.0745724	3.72968
SP_PIR_KEYWORDS	tyrosine-protein kinase	10	1.34048	0.0246199	EGFR, EPHA4, STYK1, ERBB2, HCK, NTRK2, ABL1, SRC, MAP2K6, MAP2K5	2.38361	0.999996	0.314044	30.1537
SP_PIR_KEYWORDS	gpi-anchor	10	1.34048	0.0492667	RGMA, CPM, CD55, LYPD5, MDGA1, CEACAM6, PSCA, CD52, CNTN3, XPNPEP2	2.09984	1	0.421924	51.6802
SP_PIR_KEYWORDS	Serine protease	10	1.34048	0.0725378	PCSK2, KLK8, LPA, MASP1, CFB, PRSS3, KLK10, HTRA3, MBTPS1, DPP4	1.94544	1	0.488806	66.1792
SP_PIR_KEYWORDS	lipid transport	9	1.20643	0.0022136	STARD3, APOL3, LPA, LDLR, GULP1, PITPNC1, APOL6, SCP2, ABCG1	3.84068	0.669057	0.0667788	3.13995
SP_PIR_KEYWORDS	G protein-coupled receptor	9	1.20643	0.0724246	ADRB2, GPR85, S1PR1, ADRA1B, MKNK2, OR7A5, ADRA2B, HTR2B, ADORA1	2.05278	1	0.494445	66.1197
SP_PIR_KEYWORDS	myristate	9	1.20643	0.0812905	GUCA1B, MARCKSL1, NCALD, HCK, VSNL1, C2ORF88, ABL1, ZNRF1, SRC	2.00103	1	0.511825	70.4947
SP_PIR_KEYWORDS	heme	9	1.20643	0.0875426	FRRS1, CYP2U1, CYP3A5, CYP3A7, CYP27A1, CYP2C18, IDO1, CYB561, PXDNL	1.96795	1	0.533232	73.2572
SP_PIR_KEYWORDS	peroxisome	8	1.07239	0.0536411	FAR2, FNDC5, C1QTNF3, DAO, ZADH2, DDO, SCP2, ACAA1	2.35183	1	0.44309	54.784
SP_PIR_KEYWORDS	collagen	8	1.07239	0.0678089	C1QB, COL9A3, COL14A1, C1QTNF3, COL27A1, SCARA3, ADIPOQ, COL4A5	2.22805	1	0.490241	63.61
SP_PIR_KEYWORDS	calcium binding	8	1.07239	0.0947227	S100B, TNNC2, FLG, PRSS3, MAN1A1, THBS1, CDH4, CDH5	2.05499	1	0.551087	76.1322
SP_PIR_KEYWORDS	sushi	7	0.938338	0.0185451	CD55, MASP1, SNED1, CFB, CD46, CFH, SUSD4	3.30726	0.999912	0.260158	23.623
SP_PIR_KEYWORDS	fatty acid metabolism	7	0.938338	0.0291039	ACADS, HADH, LPIN1, HPGD, ACSM5, ACAA1, ACSL5	2.9872	1	0.321487	34.6366
SP_PIR_KEYWORDS	heparin-binding	7	0.938338	0.0356166	SOST, RSPO1, RSPO3, LAMC2, PF4V1, LIPC, THBS1	2.84933	1	0.356857	40.6729
SP_PIR_KEYWORDS	Pyrrolidone carboxylic acid	7	0.938338	0.0404396	C1QB, CES2, FLG, CRP, IGJ, ITGB2, HGF	2.76427	1	0.380622	44.8041
SP_PIR_KEYWORDS	potassium channel	7	0.938338	0.0741253	HCN1, KCNK15, KCND1, KCNK5, KCNA1, KCNE3, KCNE4	2.37444	1	0.484494	67.003
SP_PIR_KEYWORDS	brain	6	0.80429	0.00422487	GPR85, SLC1A3, S100B, PTPRZ1, SLC6A8, NEFL	5.47408	0.879086	0.100246	5.91312
SP_PIR_KEYWORDS	transcription factor	6	0.80429	0.0984351	TCF7, CREB1, SKP1, FOXD1, TFDP1, NR2F1	2.44228	1	0.537802	77.5032
SP_PIR_KEYWORDS	tyrosine-specific phosphatase	5	0.670241	0.0282097	PTPRC, PTPRD, PTPRE, PTPRZ1, PTPRU	4.26743	0.999999	0.320174	33.7646
SP_PIR_KEYWORDS	basement membrane	5	0.670241	0.0583836	SMOC2, LAMA3, SMOC1, LAMC2, COL4A5	3.39206	1	0.451391	57.9388
SP_PIR_KEYWORDS	pyroglutamic acid	5	0.670241	0.0946638	C1QB, CRP, IGJ, ITGB2, HGF	2.87587	1	0.556707	76.1098
SP_PIR_KEYWORDS	biological rhythms	4	0.536193	0.0378359	DBP, TEF, PER1, PER3	5.29161	1	0.367612	42.6084
SP_PIR_KEYWORDS	acute phase	4	0.536193	0.0947961	IL6, CFB, CRP, SERPINA3	3.64939	1	0.545636	76.16
SP_PIR_KEYWORDS	complement pathway	4	0.536193	0.0947961	C1QB, CD55, MASP1, CD46	3.64939	1	0.545636	76.16
SP_PIR_KEYWORDS	epidermolysis bullosa	3	0.402145	0.0730966	LAMA3, DSP, LAMC2	6.61451	1	0.485474	66.4713
SP_PIR_KEYWORDS	lymphokine	3	0.402145	0.0959583	IL6, CSF1, IL10	5.66958	1	0.539041	76.5969
SMART	SM00060:FN3	22	2.94906	0.000142745	PTPRC, PTPRD, IL27RA, PTPRZ1, MDGA1, SDK2, ASTN1, PTPRU, ABI3BP, EPHA4, EPHB6, FNDC5, IGSF22, COL14A1, PRLR, SNED1, CDON, LRRN1, KIAA0319, CNTN3, BOC, KALRN	2.53926	0.0339569	0.0339569	0.184334
SMART	SM00326:SH3	20	2.68097	0.00380757	FYB, SNX9, KIAA1804, HCK, MPP4, CACNB2, GAS7, DOCK3, SRC, MCF2L, CASS4, STAC, SH3D19, MAPK8IP1, SNX33, BIN1, ABL1, SH3TC1, SPATA13, KALRN	2.05915	0.60275	0.264886	4.81089
SMART	SM00233:PH	20	2.68097	0.0482592	ARHGEF3, TBC1D2B, RALGPS2, PLEKHM2, FERMT1, AFAP1L1, MCF2L, ELMO1, PLEKHA4, PLCL2, PLEKHG3, CDC42BPG, PLEKHA6, PLEKHA5, DOK6, CERK, SPATA13, ARAP1, DNM1, KALRN	1.58339	0.999994	0.863985	47.2326
SMART	SM00219:TyrKc	10	1.34048	0.0884919	EGFR, STYK1, EPHB6, KIAA1804, ERBB2, HCK, NTRK2, MLKL, ABL1, SRC	1.85847	1	0.93936	69.8056
SMART	SM00032:CCP	7	0.938338	0.0407845	CD55, MASP1, SNED1, CFB, CD46, CFH, SUSD4	2.74124	0.999958	0.919475	41.6184
SMART	SM00284:OLF	6	0.80429	0.000180663	OLFML1, OLFML3, OLFML2B, OLFML2A, OLFM2, MYOC	10.1215	0.0427823	0.021625	0.233246
SMART	SM00338:BRLZ	6	0.80429	0.0919336	BATF, DBP, MAFB, CREB1, TEF, CREB3L3	2.48264	1	0.925212	71.2464
SMART	SM00150:SPEC	5	0.670241	0.0503321	SESTD1, PPL, DSP, MCF2L, KALRN	3.53709	0.999996	0.832265	48.6989
SMART	SM00261:FU	4	0.536193	0.0458775	EGFR, RSPO1, ERBB2, RSPO3	4.87332	0.999988	0.896999	45.5003
SMART	SM00471:HDc	4	0.536193	0.0933583	PDE7B, PDE4B, SAMHD1, PDE11A	3.65499	1	0.906687	71.824
PIR_SUPERFAMILY	PIRSF018524:Noelin/Myocilin	3	0.402145	0.0222133	OLFML1, OLFML3, MYOC	12.245	0.999507	0.999507	26.3446
PIR_SUPERFAMILY	PIRSF002477:complement subcomponent C1q chain A	3	0.402145	0.0491849	C1QB, C1QTNF3, ADIPOQ	8.16336	1	0.999806	49.6677
PIR_SUPERFAMILY	PIRSF001842:endothelin receptor	2	0.268097	0.0797443	EDNRA, EDNRB	24.4901	1	0.999917	67.7353
PIR_SUPERFAMILY	PIRSF038204:Distrobrevin	2	0.268097	0.0797443	DTNB, DTNA	24.4901	1	0.999917	67.7353
PIR_SUPERFAMILY	PIRSF000189:D-amino-acid oxidase	2	0.268097	0.0797443	DAO, DDO	24.4901	1	0.999917	67.7353
OMIM_DISEASE	Genome-wide association analysis of metabolic traits in a birth cohort from a founder population	4	0.536193	0.0744514	AR, LDLR, CRP, LIPC	3.99673	1	1	64.6922
OMIM_DISEASE	Genome-wide association to body mass index and waist circumference: the Framingham Heart Study 100K project	3	0.402145	0.0996612	PTPRE, CRP, GDAP1	5.49551	1	0.999983	75.6505
OMIM_DISEASE	Hemolytic-uremic syndrome	2	0.268097	0.0884056	CD46, CFH	21.982	1	1	71.2198
INTERPRO	IPR013783:Immunoglobulin-like fold	30	4.02145	0.0915299	IL1R1, ADAMTSL3, LRRC4B, CEACAM6, SEMA3A, BOC, HAVCR2, HAPLN1, IL18R1, PTPRD, MDGA1, ICAM2, SDK2, PTPRU, FLNC, HLA-DQA1, PXDNL, ERMAP, CD83, BTN3A1, IGSF22, CDON, NTRK2, LRRN1, FCRLA, CNTN3, BTN3A3, RBPJ, KALRN, IGLV3-21	1.34686	1	0.934597	78.4864
INTERPRO	IPR000719:Protein kinase, core	28	3.75335	0.0477617	NEK2, ERBB2, MKNK2, AURKA, SRC, CAMKK1, EPHB6, WNK4, MLKL, PRKAA2, DCLK1, MAP2K6, MAP2K5, EGFR, KIAA1804, HCK, MAPK10, MARK1, RPS6KA5, MAP4K4, STYK1, CDC42BPG, EIF2AK1, PLK1, MAPK3, NTRK2, ABL1, KALRN	1.46042	1	0.885711	54.3124
INTERPRO	IPR017441:Protein kinase, ATP binding site	27	3.6193	0.0468933	NEK2, ERBB2, MKNK2, AURKA, SRC, CAMKK1, WNK4, PRKAA2, DCLK1, MAP2K6, MAP2K5, EGFR, KIAA1804, HCK, MAPK10, MARK1, RPS6KA5, MAP4K4, EPHA4, CDC42BPG, STYK1, EIF2AK1, PLK1, MAPK3, NTRK2, ABL1, KALRN	1.47326	1	0.891098	53.6408
INTERPRO	IPR003961:Fibronectin, type III	22	2.94906	2.7091e-05	PTPRC, PTPRD, IL27RA, PTPRZ1, MDGA1, SDK2, ASTN1, PTPRU, ABI3BP, EPHA4, EPHB6, FNDC5, IGSF22, COL14A1, PRLR, SNED1, CDON, LRRN1, KIAA0319, CNTN3, BOC, KALRN	2.87472	0.0295712	0.0295712	0.0433535
INTERPRO	IPR011993:Pleckstrin homology-type	22	2.94906	0.0111315	TBC1D2B, RALGPS2, PLEKHM2, TLN2, GULP1, EPB41L4A, FERMT1, MCF2L, ELMO1, PLEKHA4, PLCL2, EPB41L3, PLEKHG3, PLEKHA6, PLEKHA5, DOK6, MAPK8IP1, SHC3, SPATA13, ARAP1, DNM1, KALRN	1.80263	0.999996	0.916305	16.4038
INTERPRO	IPR001452:Src homology-3 domain	20	2.68097	0.00100435	FYB, SNX9, KIAA1804, HCK, MPP4, CACNB2, GAS7, DOCK3, SRC, MCF2L, CASS4, STAC, SH3D19, MAPK8IP1, SNX33, BIN1, ABL1, SH3TC1, SPATA13, KALRN	2.33119	0.671552	0.310043	1.59552
INTERPRO	IPR001849:Pleckstrin homology	20	2.68097	0.0167242	ARHGEF3, TBC1D2B, RALGPS2, PLEKHM2, FERMT1, AFAP1L1, MCF2L, ELMO1, PLEKHA4, PLCL2, PLEKHG3, CDC42BPG, PLEKHA6, PLEKHA5, DOK6, CERK, SPATA13, ARAP1, DNM1, KALRN	1.79257	1	0.930719	23.6586
INTERPRO	IPR008957:Fibronectin, type III-like fold	18	2.41287	0.00123803	PTPRC, PTPRD, IL27RA, PTPRZ1, SDK2, PTPRU, ABI3BP, EPHA4, EPHB6, FNDC5, IGSF22, COL14A1, PRLR, SNED1, CDON, CNTN3, BOC, KALRN	2.42874	0.746549	0.290466	1.96331
INTERPRO	IPR013032:EGF-like region, conserved site	18	2.41287	0.0838546	MASP1, LDLR, ADAM23, BTC, ASTN1, ITGB2, ITGB3, DCT, FBLN1, LAMA3, SNED1, ADAM2, ADAM33, WIF1, LAMC2, TLL2, THBS1, CLEC14A	1.52522	1	0.922203	75.3852
INTERPRO	IPR011992:EF-Hand type	16	2.14477	0.0545609	GUCA1B, TNNC2, NCALD, CAPN8, PLCL2, EFHC2, SMOC2, SLC25A25, S100B, FLG, SMOC1, VSNL1, DTNB, EFCAB1, PLCB1, DTNA	1.68319	1	0.891411	59.2632
INTERPRO	IPR013098:Immunoglobulin I-set	12	1.60858	0.0235421	PTPRD, IGSF22, ADAMTSL3, CDON, NTRK2, SDK2, LRRC4B, LRRN1, CNTN3, BOC, PXDNL, KALRN	2.15888	1	0.928615	31.7045
INTERPRO	IPR016040:NAD(P)-binding domain	11	1.47453	0.0810052	FAR2, HSD17B12, DAO, ZADH2, HADH, CRYZ, DDO, HPGD, HSD17B7, VAT1, RDH5	1.82066	1	0.93104	74.1308
INTERPRO	IPR001245:Tyrosine protein kinase	10	1.34048	0.0484558	EGFR, STYK1, EPHB6, KIAA1804, ERBB2, HCK, NTRK2, MLKL, ABL1, SRC	2.10399	1	0.879568	54.8425
INTERPRO	IPR016130:Protein-tyrosine phosphatase, active site	9	1.20643	0.0266888	DUSP5, PTPRC, MTMR14, PTPRD, PTPRE, PTPRZ1, CDC14B, PTPRU, MTMR4	2.51061	1	0.900302	35.1433
INTERPRO	IPR000387:Protein-tyrosine phosphatase	8	1.07239	0.0442301	DUSP5, PTPRC, PTPRD, PTPRE, PTPRZ1, CDC14B, PTPRU, MTMR4	2.45206	1	0.918422	51.5234
INTERPRO	IPR000387:Dual-specific/protein-tyrosine phosphatase, conserved region	8	1.07239	0.046758	DUSP5, PTPRC, PTPRD, PTPRE, PTPRZ1, CDC14B, PTPRU, MTMR4	2.42216	1	0.900428	53.5354
INTERPRO	IPR008160:Collagen triple helix repeat	8	1.07239	0.0520857	C1QB, COL9A3, COL14A1, C1QTNF3, COL27A1, SCARA3, ADIPOQ, COL4A5	2.36449	1	0.888655	57.5223
INTERPRO	IPR008266:Tyrosine protein kinase, active site	8	1.07239	0.0957388	EGFR, EPHA4, STYK1, ERBB2, HCK, NTRK2, ABL1, SRC	2.0476	1	0.934102	80.0275
INTERPRO	IPR000436:Sushi/SCR/CCP	7	0.938338	0.0244373	CD55, MASP1, SNED1, CFB, CD46, CFH, SUSD4	3.10339	1	0.917262	32.6998
INTERPRO	IPR016060:Complement control module	7	0.938338	0.0264171	CD55, MASP1, SNED1, CFB, CD46, CFH, SUSD4	3.04895	1	0.915582	34.8529
INTERPRO	IPR013111:EGF, extracellular	7	0.938338	0.0405287	SNED1, ADAM23, ADAM2, ADAM33, ITGB2, WIF1, ITGB3	2.75857	1	0.910426	48.4296
INTERPRO	IPR011511:Variant SH3	7	0.938338	0.046117	FYB, STAC, MPP4, SH3D19, MCF2L, DOCK3, KALRN	2.67369	1	0.917182	53.0327
INTERPRO	IPR003112:Olfactomedin-like	6	0.80429	0.000101927	OLFML1, OLFML3, OLFML2B, OLFML2A, OLFM2, MYOC	11.4587	0.106797	0.0549058	0.163022
INTERPRO	IPR008983:Tumour necrosis factor-like	6	0.80429	0.0336466	C1QB, TNFSF10, TNFSF13B, C1QTNF3, TNFSF15, ADIPOQ	3.31028	1	0.906531	42.1792
INTERPRO	IPR004827:Basic-leucine zipper (bZIP) transcription factor	6	0.80429	0.0610787	BATF, DBP, MAFB, CREB1, TEF, CREB3L3	2.81062	1	0.902477	63.5332
INTERPRO	IPR018159:Spectrin/alpha-actinin	5	0.670241	0.034487	SESTD1, PPL, DSP, MCF2L, KALRN	4.00437	1	0.884714	42.9789
INTERPRO	IPR003962:Fibronectin, type III subdomain	5	0.670241	0.0462943	EPHA4, EPHB6, PTPRD, IGSF22, SDK2	3.65105	1	0.908117	53.1723
INTERPRO	IPR000242:Protein-tyrosine phosphatase, receptor/non-receptor type	5	0.670241	0.0757844	PTPRC, PTPRD, PTPRE, PTPRZ1, PTPRU	3.10339	1	0.929073	71.6756
INTERPRO	IPR001811:Small chemokine, interleukin-8-like	5	0.670241	0.0814368	CXCL1, CXCL5, CXCL2, CX3CL1, PF4V1	3.0277	1	0.926789	74.3246
INTERPRO	IPR001089:Small chemokine, C-X-C	4	0.536193	0.0136956	CXCL1, CXCL5, CXCL2, PF4V1	7.63911	1	0.921653	19.8067
INTERPRO	IPR002473:Small chemokine, C-X-C/Interleukin 8	4	0.536193	0.0169182	CXCL1, CXCL5, CXCL2, PF4V1	7.09346	1	0.905883	23.8993
INTERPRO	IPR013154:Alcohol dehydrogenase GroES-like	4	0.536193	0.0169182	ADH1C, ADH1A, ZADH2, CRYZ, VAT1	7.09346	1	0.905883	23.8993
INTERPRO	IPR002085:Alcohol dehydrogenase superfamily, zinc-containing	4	0.536193	0.0289098	ADH1C, ADH1A, ZADH2, CRYZ, VAT1	5.84168	1	0.901896	37.472
INTERPRO	IPR013149:Alcohol dehydrogenase, zinc-binding	4	0.536193	0.0289098	ADH1C, ADH1A, ZADH2, CRYZ, VAT1	5.84168	1	0.901896	37.472
INTERPRO	IPR018048:Small chemokine, C-X-C, conserved site	4	0.536193	0.0289098	CXCL1, CXCL5, CXCL2, PF4V1	5.84168	1	0.901896	37.472
INTERPRO	IPR006212:Furin-like repeat	4	0.536193	0.0336806	EGFR, RSPO1, ERBB2, RSPO3	5.51714	1	0.892794	42.2118
INTERPRO	IPR001125:Recoverin	4	0.536193	0.05651	GUCA1B, NCALD, VSNL1, EFCAB1	4.51402	1	0.891659	60.5869
INTERPRO	IPR003607:Metal-dependent phosphohydrolase, HD region	4	0.536193	0.0700575	PDE7B, PDE4B, SAMHD1, PDE11A	4.13785	1	0.919129	68.7318
INTERPRO	IPR001251:Cellular retinaldehyde-binding/triple function, C-terminal	4	0.536193	0.0928031	SESTD1, SEC14L5, MCF2L, KALRN	3.67809	1	0.932651	78.964
INTERPRO	IPR013568:SEFIR	3	0.402145	0.0217514	TRAF3IP2, IL17RD, IL17RA	12.4136	1	0.933289	29.6719
INTERPRO	IPR002364:Quinone oxidoreductase/zeta-crystallin, conserved site	3	0.402145	0.029649	ZADH2, CRYZ, VAT1	10.6402	1	0.891737	38.2295
INTERPRO	IPR003924:GPCR, family 2, latrophilin	3	0.402145	0.029649	OLFML2B, OLFML2A, MYOC	10.6402	1	0.891737	38.2295
INTERPRO	IPR004254:Hly-III related	3	0.402145	0.0698463	MMD, PAQR8, PAQR9	6.77103	1	0.924823	68.618
INTERPRO	IPR015422:Pyridoxal phosphate-dependent transferase, major region, subdomain 2	3	0.402145	0.0816446	SHMT1, SPTLC3, ACCS	6.20678	1	0.921959	74.4174
INTERPRO	IPR000499:Endothelin receptor	2	0.268097	0.0788218	EDNRA, EDNRB	24.8271	1	0.931131	73.1293
INTERPRO	IPR017432:Distrobrevin	2	0.268097	0.0788218	DTNB, DTNA	24.8271	1	0.931131	73.1293
INTERPRO	IPR006181:D-amino acid oxidase, conserved site	2	0.268097	0.0788218	DAO, DDO	24.8271	1	0.931131	73.1293
COG_ONTOLOGY	Posttranslational modification, protein turnover, chaperones	10	1.34048	0.00520381	GDAP1, RNF128, GSTT1, MME, AMFR, SKP1, HTRA3, PHEX, PSMB8, RNF32	2.92969	0.0800891	0.0408801	3.63726
COG_ONTOLOGY	Lipid metabolism	8	1.07239	0.00380917	AADAC, CES3, CES2, ACADS, NLGN2, HADH, ACSM5, ACSL5	3.80859	0.0592362	0.0592362	2.67379
COG_ONTOLOGY	Secondary metabolites biosynthesis, transport, and catabolism	6	0.80429	0.0558635	CYP2U1, CYP3A5, CYP3A7, F5, CYP27A1, CYP2C18	2.8125	0.601382	0.264044	33.5166
BIOCARTA	h_bArrestin-srcPathway:Roles of ???-arrestin-dependent Recruitment of Src Kinases in GPCR Signaling	6	0.80429	0.00269016	HCK, MAPK3, KCNA1, PLCB1, DNM1, SRC	5.70238	0.402209	0.402209	3.29539
BIOCARTA	h_edg1Pathway:Phospholipids as signalling intermediaries	5	0.670241	0.0394953	S1PR1, MAPK3, ITGB3, PLCB1, SRC	3.71894	0.999546	0.978684	39.4235
BIOCARTA	h_erkPathway:Erk1/Erk2 Mapk Signaling pathway	5	0.670241	0.0815935	EGFR, RPS6KA5, MAPK3, MKNK2, SRC	2.94951	1	0.93343	65.3122
BIOCARTA	h_barr-mapkPathway:Role of ???-arrestins in the activation and targeting of MAP kinases	4	0.536193	0.0425992	MAPK3, KCNA1, PLCB1, DNM1	4.88776	0.999755	0.874908	41.8141
BIOCARTA	h_LDLpathway:Low-density lipoprotein (LDL) pathway during atherogenesis	3	0.402145	0.0424803	IL6, LDLR, CSF1	8.55357	0.999749	0.936943	41.7242
BIOCARTA	h_melanocytepathway:Melanocyte Development and Pigmentation Pathway	3	0.402145	0.0572743	BCL2, CREB1, KITLG	7.33163	0.999987	0.89492	51.9859
BBID	125.T_Cells_CNS-APCs	3	0.402145	0.0741455	IL12A, ITGB2, IL10	6.10227	0.973239	0.973239	51.8921
