# Supplementary material for: Bioinformatics-Based Identification of MicroRNA-Regulated and Rheumatoid Arthritis-Associated Genes
Source: PLoS One. 2015 Sep 11;10(9):e0137551. doi: 10.1371/journal.pone.0137551 (PMC4567271; doi:10.1371/journal.pone.0137551)
Supplement: S3 Table — The gene expression profiling of rheumatoid arthritis (RA) was compared with that of osteoarthritis (OA). (XLS) [file pone.0137551.s004.xls]

## Sheet: RA-OA
S3 Table. Functional annotation of differentially expressed genes (DEGs) in series GSE7669.
The gene expression profiling of rheumatoid arthritis (RA) was compared with that of osteoarthritis (OA).
Category	Term	Count	%	PValue	Genes	Fold Enrichment	Bonferroni	Benjamini	FDR
KEGG_PATHWAY	hsa04510:Focal adhesion	13	4.46735	0.00223599	COL4A1, PDGFA, TNC, COL3A1, PIK3CD, COL5A2, PRKCB, COMP, COL1A1, THBS1, COL11A1, MYLK, THBS4	2.7637	0.249133	0.133474	2.56614
KEGG_PATHWAY	hsa04080:Neuroactive ligand-receptor interaction	11	3.78007	0.0722641	EDNRA, ADRB1, GRIK3, NPY2R, TRHR, MAS1, GNRHR, ADRA2C, GRIA3, HTR2C, NPY5R	1.8361	0.999932	0.617147	58.1507
KEGG_PATHWAY	hsa04010:MAPK signaling pathway	11	3.78007	0.0898561	MEF2C, PDGFA, MAP3K1, RASGRP1, TGFBR1, NF1, NTRK2, PTPRR, CACNB2, CACNA1C, PRKCB	1.76046	0.999994	0.665659	66.4933
KEGG_PATHWAY	hsa04020:Calcium signaling pathway	10	3.43643	0.0204075	EDNRA, GNAL, ADRB1, ADCY8, TRHR, CACNA1C, HTR2C, MYLK, PRKCB, VDAC1	2.4279	0.92858	0.41012	21.294
KEGG_PATHWAY	hsa04512:ECM-receptor interaction	9	3.09278	0.000663226	COL4A1, TNC, COMP, COL3A1, COL1A1, THBS1, COL5A2, COL11A1, THBS4	4.57833	0.0814153	0.0814153	0.767522
KEGG_PATHWAY	hsa04350:TGF-beta signaling pathway	8	2.74914	0.00382341	INHBB, BMP4, LTBP1, COMP, TGFBR1, BMP7, THBS1, THBS4	3.9293	0.387578	0.150787	4.35126
KEGG_PATHWAY	hsa04270:Vascular smooth muscle contraction	8	2.74914	0.0147596	EDNRA, ACTG2, RAMP2, ADCY8, GUCY1A3, CACNA1C, MYLK, PRKCB	3.05222	0.850926	0.378629	15.8598
KEGG_PATHWAY	hsa04540:Gap junction	6	2.06186	0.0549247	ADRB1, ADCY8, PDGFA, GUCY1A3, HTR2C, PRKCB	2.88075	0.999276	0.644053	48.1101
KEGG_PATHWAY	hsa05414:Dilated cardiomyopathy	6	2.06186	0.0616653	ADRB1, ADCY8, CACNB2, TPM2, CACNA1C, SGCA	2.78681	0.99971	0.595549	52.2491
KEGG_PATHWAY	hsa05214:Glioma	5	1.71821	0.0576178	PDGFA, PIK3CD, MDM2, RB1, PRKCB	3.39136	0.999498	0.61307	49.8016
KEGG_PATHWAY	hsa03022:Basal transcription factors	4	1.37457	0.0465399	TAF1, STON1, TAF4B, TAF6L	4.88355	0.997758	0.638213	42.5046
GOTERM_MF_FAT	GO:0043167~ion binding	89	30.5842	0.0610465	CYP3A5, ZBTB33, LTBP1, LMO2, KCNAB1, ADCY8, AGTPBP1, ADH1C, ADH1B, ADH1A, EDIL3, GLI2, OCM2, PDCD2, GATA2, TYR, CGREF1, TRIM3, P4HA2, DNTT, GATA3, GUCY1A3, CPA1, RARB, LOXL2, SLC4A4, RET, KCND3, ADAM10, SPARCL1, MICAL2, MMP17, CFTR, CDS1, TCN1, PRKCB, ALOX15, EYA2, PPM1E, CA9, RRM2, MDM2, CTSC, ADAM12, SGCA, KALRN, CDRT1, MBL2, IFIH1, CPM, ENPP1, CA5B, RSAD2, CACNB2, NPTX1, ANXA9, DGKB, NPTX2, AL…	1.15939	1	0.666884	60.0331
GOTERM_MF_FAT	GO:0030554~adenyl nucleotide binding	38	13.0584	0.055241	IFIH1, ENPP1, ADCY8, OAS1, OAS2, CKB, EPHB2, ACTG2, DGKB, PEX1, FMO1, MAP3K1, AAK1, FMO3, TGM2, ENTPD3, RAPGEF3, STK38L, CIITA, CPT1B, TAF1, RET, TGFBR1, PIK3CD, CFTR, ATP1A2, MYH8, ABCG1, PRKCB, RENBP, OASL, DYRK1B, NTRK2, MERTK, CLCN4, MYLK, ATP8A1, KALRN	1.33125	1	0.653575	56.2804
GOTERM_MF_FAT	GO:0001883~purine nucleoside binding	38	13.0584	0.0661025	IFIH1, ENPP1, ADCY8, OAS1, OAS2, CKB, EPHB2, ACTG2, DGKB, PEX1, FMO1, MAP3K1, AAK1, FMO3, TGM2, ENTPD3, RAPGEF3, STK38L, CIITA, CPT1B, TAF1, RET, TGFBR1, PIK3CD, CFTR, ATP1A2, MYH8, ABCG1, PRKCB, RENBP, OASL, DYRK1B, NTRK2, MERTK, CLCN4, MYLK, ATP8A1, KALRN	1.31129	1	0.663172	63.0547
GOTERM_MF_FAT	GO:0001882~nucleoside binding	38	13.0584	0.0715663	IFIH1, ENPP1, ADCY8, OAS1, OAS2, CKB, EPHB2, ACTG2, DGKB, PEX1, FMO1, MAP3K1, AAK1, FMO3, TGM2, ENTPD3, RAPGEF3, STK38L, CIITA, CPT1B, TAF1, RET, TGFBR1, PIK3CD, CFTR, ATP1A2, MYH8, ABCG1, PRKCB, RENBP, OASL, DYRK1B, NTRK2, MERTK, CLCN4, MYLK, ATP8A1, KALRN	1.30234	1	0.682663	66.08
GOTERM_MF_FAT	GO:0032559~adenyl ribonucleotide binding	36	12.3711	0.0639896	IFIH1, ENPP1, ADCY8, OAS1, OAS2, CKB, EPHB2, ACTG2, DGKB, PEX1, MAP3K1, AAK1, TGM2, ENTPD3, RAPGEF3, STK38L, CIITA, CPT1B, TAF1, RET, TGFBR1, PIK3CD, CFTR, ATP1A2, MYH8, ABCG1, PRKCB, OASL, RENBP, DYRK1B, NTRK2, MERTK, CLCN4, MYLK, ATP8A1, KALRN	1.32858	1	0.661797	61.8189
GOTERM_MF_FAT	GO:0005524~ATP binding	35	12.0275	0.0798159	IFIH1, ENPP1, ADCY8, OAS1, OAS2, CKB, EPHB2, ACTG2, DGKB, PEX1, MAP3K1, AAK1, TGM2, ENTPD3, STK38L, CIITA, CPT1B, TAF1, RET, TGFBR1, PIK3CD, CFTR, ATP1A2, MYH8, ABCG1, PRKCB, OASL, RENBP, DYRK1B, NTRK2, MERTK, CLCN4, MYLK, ATP8A1, KALRN	1.30917	1	0.713505	70.2135
GOTERM_MF_FAT	GO:0005509~calcium ion binding	33	11.3402	0.000244939	MBL2, LTBP1, CACNB2, EDIL3, OCM2, NPTX1, CGREF1, ANXA9, DGKB, NPTX2, RASGRP1, COMP, TGM2, ENTPD3, PCSK6, THBS1, SCG2, THBS4, RET, SPARCL1, MMP17, NID1, NID2, PRKCB, NOTCH3, CDH18, DSC2, CACNA1C, MEGF6, MYLK, SGCA, CDH11, VLDLR	1.98384	0.124122	0.0218458	0.356037
GOTERM_MF_FAT	GO:0005198~structural molecule activity	22	7.56014	0.00531376	COL4A1, EPB41, TSPAN2, ELN, COL3A1, COL15A1, COL16A1, TPM2, COL5A2, MYH8, COL4A5, CYLC1, KRT18, BGN, PKP1, COMP, ACAN, COL1A1, THBS1, COL11A1, MYOC, THBS4	1.91708	0.944	0.21353	7.46416
GOTERM_MF_FAT	GO:0030246~carbohydrate binding	17	5.84192	0.000702918	BMP4, HAPLN1, PTPRC, MBL2, ENPP1, PRG4, FCER2, POSTN, BGN, NPTX2, COMP, ACAN, THBS1, BMP7, PCSK6, FGFBP1, THBS4	2.6531	0.31642	0.0413872	1.01858
GOTERM_MF_FAT	GO:0019899~enzyme binding	15	5.15464	0.0910687	GLRX3, PTPRC, ADAM10, TGFBR1, EXPH5, PTPRR, ABI2, ITGB2, RB1, DOCK3, MAP3K1, CHM, MDM2, CACNA1C, APC	1.58452	1	0.716331	75.0991
GOTERM_MF_FAT	GO:0019838~growth factor binding	14	4.811	4.88998e-08	LTBP1, COL4A1, PDGFA, TGFBR1, COL3A1, WISP1, WISP3, KAZALD1, NTRK2, IGFBP1, COL1A1, THBS1, PCSK6, FGFBP1	7.36624	2.64544e-05	2.64544e-05	7.11977e-05
GOTERM_MF_FAT	GO:0001871~pattern binding	14	4.811	4.19917e-06	BMP4, HAPLN1, PTPRC, ENPP1, PRG4, POSTN, BGN, COMP, ACAN, THBS1, BMP7, PCSK6, FGFBP1, THBS4	5.02244	0.00226918	0.000756965	0.00611378
GOTERM_MF_FAT	GO:0030247~polysaccharide binding	14	4.811	4.19917e-06	BMP4, HAPLN1, PTPRC, ENPP1, PRG4, POSTN, BGN, COMP, ACAN, THBS1, BMP7, PCSK6, FGFBP1, THBS4	5.02244	0.00226918	0.000756965	0.00611378
GOTERM_MF_FAT	GO:0032403~protein complex binding	14	4.811	5.55565e-05	CIITA, GNAO1, ADAM10, ENPP1, TGFBR1, FCER2, COL3A1, EDIL3, COL16A1, PEX1, PKP1, SLC2A2, THBS1, ADAMDEC1	3.9462	0.0296097	0.00599335	0.0808594
GOTERM_MF_FAT	GO:0005539~glycosaminoglycan binding	12	4.12371	4.53777e-05	BMP4, HAPLN1, PTPRC, BGN, COMP, ACAN, POSTN, PCSK6, BMP7, THBS1, FGFBP1, THBS4	4.73544	0.024251	0.00611868	0.0660493
GOTERM_MF_FAT	GO:0005201~extracellular matrix structural constituent	11	3.78007	3.18823e-06	BGN, COL4A1, COMP, ELN, COL3A1, ACAN, COL15A1, COL1A1, COL5A2, COL11A1, COL4A5	7.06645	0.00172335	0.000862046	0.00464194
GOTERM_MF_FAT	GO:0008201~heparin binding	9	3.09278	0.000539434	BMP4, PTPRC, COMP, POSTN, PCSK6, BMP7, THBS1, FGFBP1, THBS4	4.82739	0.253166	0.0408443	0.782546
GOTERM_MF_FAT	GO:0008083~growth factor activity	9	3.09278	0.00877549	INHBB, BMP4, MIA, IL5, PDGFA, WISP3, ARTN, BMP7, CXCL12	3.08833	0.991507	0.307057	12.0441
GOTERM_MF_FAT	GO:0019900~kinase binding	9	3.09278	0.0158835	GLRX3, PTPRC, ADAM10, MAP3K1, PTPRR, ABI2, ITGB2, RB1, APC	2.77777	0.999827	0.418051	20.7941
GOTERM_MF_FAT	GO:0042277~peptide binding	9	3.09278	0.030861	EDNRA, CCR3, CCR1, NPY2R, GPX3, MAS1, SLC7A8, PCSK5, NPY5R	2.44937	1	0.554058	36.6448
GOTERM_MF_FAT	GO:0008237~metallopeptidase activity	8	2.74914	0.0480232	CPM, ADAM10, AGTPBP1, MMP17, CPA1, ADAM12, CPB1, ADAMDEC1	2.41516	1	0.64086	51.1571
GOTERM_MF_FAT	GO:0005178~integrin binding	7	2.4055	0.000652292	ADAM10, FCER2, COL3A1, EDIL3, COL16A1, THBS1, ADAMDEC1	6.55471	0.297426	0.0431663	0.945544
GOTERM_MF_FAT	GO:0019901~protein kinase binding	7	2.4055	0.0500989	GLRX3, PTPRC, ADAM10, MAP3K1, PTPRR, ITGB2, APC	2.6308	1	0.64294	52.685
GOTERM_MF_FAT	GO:0008528~peptide receptor activity, G-protein coupled	6	2.06186	0.0552274	EDNRA, CCR3, CCR1, NPY2R, MAS1, NPY5R	2.90773	1	0.666352	56.2712
GOTERM_MF_FAT	GO:0001653~peptide receptor activity	6	2.06186	0.0552274	EDNRA, CCR3, CCR1, NPY2R, MAS1, NPY5R	2.90773	1	0.666352	56.2712
GOTERM_MF_FAT	GO:0019842~vitamin binding	6	2.06186	0.0860317	ALDH1A2, FOLR3, P4HA2, ALB, TTPA, TCN1	2.54985	1	0.722168	73.0127
GOTERM_MF_FAT	GO:0050840~extracellular matrix binding	5	1.71821	0.00130285	BGN, ELN, NID1, THBS1, COL11A1	10.2309	0.506042	0.0621062	1.88028
GOTERM_MF_FAT	GO:0004714~transmembrane receptor protein tyrosine kinase activity	5	1.71821	0.0326031	NRP2, RET, NTRK2, MERTK, EPHB2	4.1229	1	0.557405	38.2829
GOTERM_MF_FAT	GO:0019992~diacylglycerol binding	5	1.71821	0.0341683	DGKB, RASGRP1, CHN1, CHN2, PRKCB	4.06227	1	0.558576	39.7209
GOTERM_MF_FAT	GO:0030674~protein binding, bridging	5	1.71821	0.089836	FLRT1, CHN1, ABI2, CHN2, COL11A1	2.93866	1	0.720042	74.6028
GOTERM_MF_FAT	GO:0048407~platelet-derived growth factor binding	4	1.37457	0.000856983	COL4A1, PDGFA, COL3A1, COL1A1	20.0897	0.371127	0.0453234	1.24054
GOTERM_MF_FAT	GO:0005520~insulin-like growth factor binding	4	1.37457	0.00992073	WISP1, WISP3, KAZALD1, IGFBP1	8.83949	0.995456	0.31974	13.5122
GOTERM_MF_FAT	GO:0004181~metallocarboxypeptidase activity	4	1.37457	0.00992073	CPM, AGTPBP1, CPA1, CPB1	8.83949	0.995456	0.31974	13.5122
GOTERM_MF_FAT	GO:0043498~cell surface binding	4	1.37457	0.0149528	MBL2, PDGFA, PCSK6, THBS1	7.62025	0.999711	0.419213	19.6965
GOTERM_MF_FAT	GO:0005518~collagen binding	4	1.37457	0.0266597	PDGFA, COMP, NID2, THBS1	6.13853	1	0.556096	32.5262
GOTERM_MF_FAT	GO:0001948~glycoprotein binding	4	1.37457	0.0286361	PTPRC, COMP, ITGB2, THBS1	5.97263	1	0.562763	34.4939
GOTERM_MF_FAT	GO:0004180~carboxypeptidase activity	4	1.37457	0.0286361	CPM, AGTPBP1, CPA1, CPB1	5.97263	1	0.562763	34.4939
GOTERM_MF_FAT	GO:0008235~metalloexopeptidase activity	4	1.37457	0.0306882	CPM, AGTPBP1, CPA1, CPB1	5.81545	1	0.569635	36.4802
GOTERM_MF_FAT	GO:0003823~antigen binding	4	1.37457	0.0799365	IGHG1, IGHG2, IGHG3, IGHG4, SLC7A8, IGHV4-31, IGHM	3.9462	1	0.704228	70.2704
GOTERM_MF_FAT	GO:0043394~proteoglycan binding	3	1.03093	0.0221365	PTPRC, COMP, THBS1	12.7493	0.999994	0.509522	27.8142
GOTERM_MF_FAT	GO:0043499~eukaryotic cell surface binding	3	1.03093	0.0368227	MBL2, PCSK6, THBS1	9.74944	1	0.55598	42.0886
GOTERM_MF_FAT	GO:0016849~phosphorus-oxygen lyase activity	3	1.03093	0.0589957	GNAL, ADCY8, GUCY1A3	7.53366	1	0.665983	58.7432
GOTERM_MF_FAT	GO:0009975~cyclase activity	3	1.03093	0.0638674	GNAL, ADCY8, GUCY1A3	7.20611	1	0.672341	61.7462
GOTERM_MF_FAT	GO:0019534~toxin transporter activity	2	0.687285	0.0357237	SLC7A8, ABCG1	55.2468	1	0.559571	41.119
GOTERM_MF_FAT	GO:0001601~peptide YY receptor activity	2	0.687285	0.0869403	NPY2R, NPY5R	22.0987	1	0.716826	73.4007
GOTERM_MF_FAT	GO:0004499~flavin-containing monooxygenase activity	2	0.687285	0.0869403	FMO1, FMO3	22.0987	1	0.716826	73.4007
GOTERM_CC_FAT	GO:0005886~plasma membrane	92	31.6151	0.00171052	IGHG1, NRP2, ZBTB33, IGHG3, ADCY8, GRIK3, SLC7A8, TSPAN7, GNRHR, IGHM, TLR6, LSR, EDNRA, ANK2, TRAK2, GPR45, SLC2A2, AAK1, SLC4A4, RAMP2, KCND3, ADAM10, PTPRR, MMP17, CFTR, PRKCB, NCAM1, GNAL, ADRB1, BGN, CA9, TMPRSS11D, CCR3, MDM2, ERC2, COL1A1, ADAM12, CHL1, SGCA, HLA-DQB1, CPM, ENPP1, FCER2, CCR1, NPY2R, TRHR, NEDD9, CACNB2, ABI2, RSAD2, ITGB2, EPHB2, GJC1, SLC29A1, DGKB, RASGRP1, MAS1, TGM2, …	1.31369	0.403704	0.0299551	2.26402
GOTERM_CC_FAT	GO:0005576~extracellular region	89	30.5842	3.59549e-16	IGHG1, IGHG2, RARRES2, IGHG3, LTBP1, IGHG4, PDGFA, POSTN, EDIL3, IGHM, CXCL12, SCGB1A1, LSR, CGREF1, WISP1, ISG15, WISP3, GPX3, ANGPT1, CPA1, LOXL2, CASP1, COL11A1, SPON1, RS1, STC2, PRG4, SPARCL1, CRISP2, ARTN, MMP17, TCN1, NCAM1, WFDC8, INHBB, BGN, TMPRSS11D, STC1, COL1A1, ADAM12, CHL1, MIA, MBL2, ENPP1, FCER2, TNC, ELN, CRLF1, COL3A1, PAMR1, GREM1, FOLR3, NPTX2, ALB, COMP, ACAN, TFF3, COL8A1, …	2.38806	1.00586e-13	5.02931e-14	4.44089e-13
GOTERM_CC_FAT	GO:0044459~plasma membrane part	62	21.3058	0.000507092	GRIK3, SLC7A8, TSPAN7, GNRHR, TLR6, EDNRA, ANK2, GPR45, SLC2A2, SLC4A4, RAMP2, KCND3, MMP17, CFTR, NCAM1, ADRB1, CA9, TMPRSS11D, CCR3, ERC2, SGCA, HLA-DQB1, ENPP1, FCER2, NPY2R, CCR1, TRHR, RSAD2, ABI2, CACNB2, NEDD9, ITGB2, EPHB2, GJC1, SLC29A1, MAS1, ADRA2C, SSX2IP, THBS1, APC, PTPRC, FLRT1, TGFBR1, PODXL, GRIA3, ATP1A2, UPK3A, ABCG1, NPY5R, SLC16A3, PROM1, NOTCH3, SLC17A7, PKP1, SLC6A5, NTRK2,…	1.51785	0.142025	0.0126839	0.67619
GOTERM_CC_FAT	GO:0044421~extracellular region part	59	20.2749	3.06018e-16	LTBP1, PDGFA, POSTN, LSR, CXCL12, ISG15, GPX3, ANGPT1, CPA1, LOXL2, COL11A1, RS1, SPON1, SPARCL1, CRISP2, MMP17, BGN, STC1, COL1A1, CHL1, MIA, MBL2, ENPP1, TNC, COL3A1, CRLF1, ELN, GREM1, ALB, COMP, ACAN, TFF3, COL8A1, PCSK6, THBS1, PCSK5, FGFBP1, MYOC, THBS4, SCG2, BMP4, HAPLN1, FLRT1, IL5, COL4A1, COL15A1, NID1, GRIA3, NID2, COL16A1, COL5A2, COL4A5, PROM1, KAZALD1, SFRP4, SMPD1, IGFBP1, BMP7, V…	3.3146	1.00586e-13	1.00586e-13	4.44089e-13
GOTERM_CC_FAT	GO:0000267~cell fraction	41	14.0893	1.67801e-05	NRP2, IGHG1, IGHG2, CYP3A5, IGHG3, IGHG4, ADCY8, OAS1, OAS2, IGHM, GLI2, SLC29A1, DGKB, WISP1, FOLR3, WISP3, FMO1, RASGRP1, MAP3K1, SLC2A2, PDE4B, FMO3, GPX3, RAPGEF3, CPA1, PCSK6, CPT1B, GNAO1, IL5, MCF2, GRIA3, ATP1A2, DOCK3, AADAC, SLC16A3, SLC17A7, ADRB1, NTS, MDM2, IGHV4-31, ERC2, MERTK, CACNA1C, VLDLR	2.04177	0.0050548	0.000633252	0.0224436
GOTERM_CC_FAT	GO:0005887~integral to plasma membrane	39	13.4021	0.000550322	GRIK3, FCER2, NPY2R, CCR1, TRHR, SLC7A8, TSPAN7, CACNB2, ITGB2, GNRHR, TLR6, EPHB2, SLC29A1, EDNRA, GPR45, SLC2A2, MAS1, ADRA2C, SLC4A4, RAMP2, PTPRC, FLRT1, KCND3, TGFBR1, PODXL, MMP17, ATP1A2, ABCG1, NPY5R, PROM1, NOTCH3, SLC16A3, ADRB1, TMPRSS11D, CCR3, SLC6A5, NTRK2, MERTK, CD200	1.77051	0.15316	0.0127065	0.73364
GOTERM_CC_FAT	GO:0031226~intrinsic to plasma membrane	39	13.4021	0.000843024	GRIK3, FCER2, NPY2R, CCR1, TRHR, SLC7A8, TSPAN7, CACNB2, ITGB2, GNRHR, TLR6, EPHB2, SLC29A1, EDNRA, GPR45, SLC2A2, MAS1, ADRA2C, SLC4A4, RAMP2, PTPRC, FLRT1, KCND3, TGFBR1, PODXL, MMP17, ATP1A2, ABCG1, NPY5R, PROM1, NOTCH3, SLC16A3, ADRB1, TMPRSS11D, CCR3, SLC6A5, NTRK2, MERTK, CD200	1.73117	0.224852	0.0168367	1.12181
GOTERM_CC_FAT	GO:0031012~extracellular matrix	32	10.9966	2.34205e-13	LTBP1, TNC, ELN, COL3A1, POSTN, COMP, ACAN, TFF3, PCSK6, COL8A1, THBS1, COL11A1, THBS4, SPON1, BMP4, HAPLN1, FLRT1, COL4A1, SPARCL1, COL15A1, MMP17, GRIA3, NID1, NID2, COL16A1, COL5A2, COL4A5, BGN, KAZALD1, COL1A1, BMP7, CHL1	5.00243	7.07456e-11	2.35819e-11	3.1336e-10
GOTERM_CC_FAT	GO:0005615~extracellular space	32	10.9966	3.35886e-06	MIA, MBL2, ENPP1, PDGFA, CRLF1, COL3A1, GREM1, LSR, CXCL12, ISG15, ALB, GPX3, ANGPT1, CPA1, PCSK6, LOXL2, THBS1, PCSK5, FGFBP1, MYOC, SCG2, RS1, BMP4, IL5, CRISP2, PROM1, SFRP4, SMPD1, STC1, IGFBP1, BMP7, VLDLR	2.51947	0.00101386	0.000144901	0.00449291
GOTERM_CC_FAT	GO:0005626~insoluble fraction	32	10.9966	0.000166426	IGHG1, NRP2, IGHG2, CYP3A5, IGHG3, IGHG4, ADCY8, OAS1, OAS2, GLI2, IGHM, SLC29A1, DGKB, FOLR3, FMO1, MAP3K1, SLC2A2, RASGRP1, PDE4B, FMO3, RAPGEF3, CPT1B, GNAO1, MCF2, GRIA3, ATP1A2, SLC17A7, SLC16A3, AADAC, ADRB1, MDM2, IGHV4-31, ERC2, CACNA1C, VLDLR	2.05702	0.0490226	0.00556943	0.222392
GOTERM_CC_FAT	GO:0005624~membrane fraction	30	10.3093	0.000451769	IGHG1, NRP2, IGHG2, CYP3A5, IGHG3, IGHG4, ADCY8, OAS1, OAS2, GLI2, IGHM, SLC29A1, DGKB, FOLR3, FMO1, MAP3K1, SLC2A2, RASGRP1, FMO3, RAPGEF3, CPT1B, GNAO1, MCF2, GRIA3, ATP1A2, SLC17A7, SLC16A3, AADAC, ADRB1, IGHV4-31, ERC2, CACNA1C, VLDLR	1.99997	0.127563	0.0123293	0.602625
GOTERM_CC_FAT	GO:0005578~proteinaceous extracellular matrix	28	9.62199	3.98114e-11	LTBP1, TNC, ELN, COL3A1, POSTN, COMP, ACAN, TFF3, COL8A1, COL11A1, THBS4, SPON1, BMP4, HAPLN1, FLRT1, COL4A1, SPARCL1, COL15A1, MMP17, NID1, NID2, COL16A1, COL5A2, COL4A5, BGN, KAZALD1, COL1A1, CHL1	4.71909	1.2023e-08	3.00576e-09	5.32539e-08
GOTERM_CC_FAT	GO:0042995~cell projection	22	7.56014	0.0186368	NRP2, KCND3, PDGFA, GRIK3, NF1, ABI2, NEDD9, GRIA3, ATP1A2, GLI2, NCAM1, PROM1, CA9, SLC2A2, NTRK2, ADRA2C, ERC2, MERTK, CACNA1C, MYOC, APC, KALRN	1.70232	0.996591	0.210793	22.2483
GOTERM_CC_FAT	GO:0031982~vesicle	21	7.21649	0.02321	BMP4, ADAM10, PDGFA, CFTR, GRIA3, TLR6, SLC17A7, CYLC1, NPTX1, TYR, BGN, NTS, ALB, SMPD1, MDM2, TFF3, THBS1, BMP7, PCSK5, THBS4, ATP8A1	1.69042	0.999168	0.238733	26.9576
GOTERM_CC_FAT	GO:0031988~membrane-bounded vesicle	19	6.52921	0.0181481	BMP4, ADAM10, PDGFA, CFTR, GRIA3, SLC17A7, CYLC1, NPTX1, TYR, BGN, NTS, ALB, SMPD1, MDM2, TFF3, THBS1, BMP7, PCSK5, THBS4	1.80408	0.996038	0.213751	21.7287
GOTERM_CC_FAT	GO:0031410~cytoplasmic vesicle	19	6.52921	0.0512118	ADAM10, PDGFA, CFTR, GRIA3, TLR6, SLC17A7, CYLC1, NPTX1, TYR, BGN, NTS, ALB, SMPD1, MDM2, TFF3, THBS1, PCSK5, THBS4, ATP8A1	1.59613	1	0.400782	50.5002
GOTERM_CC_FAT	GO:0009986~cell surface	18	6.18557	0.000255216	PTPRC, PPFIA4, ADAM10, ENPP1, PDGFA, FCER2, PTPRR, MMP17, GREM1, ABCG1, NCAM1, PROM1, ANXA9, BGN, NTRK2, PCSK6, THBS1, HTR2C	2.78961	0.0741889	0.00767888	0.340853
GOTERM_CC_FAT	GO:0016023~cytoplasmic membrane-bounded vesicle	17	5.84192	0.0492768	ADAM10, PDGFA, CFTR, GRIA3, SLC17A7, CYLC1, NPTX1, TYR, BGN, NTS, ALB, SMPD1, MDM2, TFF3, THBS1, PCSK5, THBS4	1.667	1	0.398718	49.1326
GOTERM_CC_FAT	GO:0044420~extracellular matrix part	15	5.15464	3.10232e-08	COL4A1, TNC, COL3A1, COL15A1, NID1, GRIA3, NID2, COL16A1, COL5A2, COL4A5, ACAN, TFF3, COL1A1, COL8A1, COL11A1	6.91442	9.36896e-06	1.8738e-06	4.14984e-05
GOTERM_CC_FAT	GO:0043005~neuron projection	14	4.811	0.0110908	NRP2, KCND3, GRIK3, NF1, ABI2, GRIA3, ATP1A2, NCAM1, NTRK2, ADRA2C, ERC2, CACNA1C, APC, KALRN	2.20776	0.965546	0.148186	13.8591
GOTERM_CC_FAT	GO:0030141~secretory granule	10	3.43643	0.00630976	CYLC1, NPTX1, NTS, PDGFA, ALB, SMPD1, TFF3, THBS1, PCSK5, THBS4	2.99625	0.852154	0.100754	8.11848
GOTERM_CC_FAT	GO:0005581~collagen	9	3.09278	1.83616e-07	COL4A1, COL3A1, COL15A1, COL1A1, COL16A1, COL8A1, COL5A2, COL11A1, COL4A5	13.8684	5.54504e-05	9.24194e-06	0.000245614
GOTERM_CC_FAT	GO:0070161~anchoring junction	9	3.09278	0.0147124	PTPRC, PKP1, NPY2R, ABI2, NEDD9, DSC2, SSX2IP, TJP2, APC	2.82205	0.988623	0.184098	17.9846
GOTERM_CC_FAT	GO:0044433~cytoplasmic vesicle part	9	3.09278	0.0231117	SLC17A7, CYLC1, PDGFA, ALB, MDM2, CFTR, GRIA3, THBS1, THBS4	2.59568	0.999143	0.246077	26.8591
GOTERM_CC_FAT	GO:0016323~basolateral plasma membrane	9	3.09278	0.0353122	PTPRC, CA9, ENPP1, ANK2, SLC2A2, TGFBR1, NPY2R, NEDD9, CFTR	2.3911	0.999981	0.321421	38.1772
GOTERM_CC_FAT	GO:0005792~microsome	9	3.09278	0.0723833	AADAC, CPT1B, CYP3A5, ADRB1, FMO1, FMO3, OAS1, ATP1A2, OAS2	2.04807	1	0.477078	63.3981
GOTERM_CC_FAT	GO:0042598~vesicular fraction	9	3.09278	0.0830597	AADAC, CPT1B, CYP3A5, ADRB1, FMO1, FMO3, OAS1, ATP1A2, OAS2	1.98931	1	0.480393	68.6489
GOTERM_CC_FAT	GO:0005604~basement membrane	8	2.74914	0.000580525	COL4A1, TNC, ACAN, COL15A1, NID1, NID2, COL8A1, COL4A5	5.53154	0.160853	0.0124483	0.773759
GOTERM_CC_FAT	GO:0030424~axon	8	2.74914	0.0281526	NRP2, NCAM1, GRIK3, NF1, NTRK2, ADRA2C, GRIA3, APC	2.71358	0.99982	0.273422	31.7497
GOTERM_CC_FAT	GO:0005912~adherens junction	7	2.4055	0.0676228	PTPRC, NPY2R, ABI2, NEDD9, SSX2IP, TJP2, APC	2.43566	1	0.473113	60.8041
GOTERM_CC_FAT	GO:0030425~dendrite	7	2.4055	0.0817003	GRIK3, NF1, NTRK2, ABI2, GRIA3, ATP1A2, CACNA1C	2.31612	1	0.483147	68.0214
GOTERM_CC_FAT	GO:0043025~cell soma	7	2.4055	0.0923657	KCND3, GRIK3, NTRK2, GRIA3, CACNA1C, EPHB2, KALRN	2.24719	1	0.510246	72.6478
GOTERM_CC_FAT	GO:0009897~external side of plasma membrane	7	2.4055	0.0965882	NCAM1, PTPRC, FCER2, MMP17, THBS1, HTR2C, ABCG1	2.22075	1	0.518277	74.3018
GOTERM_CC_FAT	GO:0042383~sarcolemma	6	2.06186	0.00784389	EDNRA, KCND3, BGN, ATP1A2, CACNA1C, SGCA	4.82978	0.907282	0.112112	9.99797
GOTERM_CC_FAT	GO:0043292~contractile fiber	6	2.06186	0.0734661	ACTG2, ANK2, TPM2, CACNA1C, MYH8, TMOD1	2.67434	1	0.472766	63.9655
GOTERM_CC_FAT	GO:0005583~fibrillar collagen	4	1.37457	0.00120863	COL3A1, COL1A1, COL5A2, COL11A1	17.9775	0.305961	0.0225681	1.6047
GOTERM_CC_FAT	GO:0060205~cytoplasmic membrane-bounded vesicle lumen	4	1.37457	0.0472935	PDGFA, ALB, THBS1, THBS4	4.90295	1	0.396212	47.6947
GOTERM_CC_FAT	GO:0031983~vesicle lumen	4	1.37457	0.0527906	PDGFA, ALB, THBS1, THBS4	4.68978	1	0.400611	51.5907
GOTERM_CC_FAT	GO:0033267~axon part	4	1.37457	0.0776349	GRIK3, NTRK2, GRIA3, APC	3.995	1	0.473898	66.0749
GOTERM_CC_FAT	GO:0030935~sheet-forming collagen	3	1.03093	0.00670573	COL4A1, COL8A1, COL4A5	23.1139	0.868921	0.101425	8.60704
GOTERM_CC_FAT	GO:0043195~terminal button	3	1.03093	0.0771463	GRIK3, NTRK2, GRIA3	6.4719	1	0.480712	65.8337
GOTERM_CC_FAT	GO:0060076~excitatory synapse	2	0.687285	0.0718417	SLC17A7, NTRK2	26.9662	1	0.484288	63.1112
GOTERM_BP_FAT	GO:0007166~cell surface receptor linked signal transduction	51	17.5258	0.00209015	ZBTB33, PDGFA, ADCY8, GRIK3, GNRHR, GLI2, CXCL12, EDNRA, WISP1, GPR45, ANGPT1, RAMP2, RET, ADAM10, STC2, TLE3, NCAM1, GNAL, ADRB1, MSX1, CCR3, STC1, NPY2R, CCR1, COL3A1, TRHR, NEDD9, ITGB2, EPHB2, DGKB, MAP3K1, TGM2, MAS1, ADRA2C, DEFB1, APC, BMP4, PTPRC, GNAO1, TGFBR1, GRIA3, COL16A1, NPY5R, NOTCH3, NTRK2, SFRP4, IGFBP1, MERTK, BMP7, HTR2C, ADAMDEC1	1.51726	0.988781	0.0929991	3.562
GOTERM_BP_FAT	GO:0007155~cell adhesion	40	13.7457	2.69313e-10	NRP2, MIA, TNC, CCR1, COL3A1, NEDD9, POSTN, ITGB2, EDIL3, CXCL12, ANXA9, WISP1, COMP, ACAN, SSX2IP, COL8A1, SPAM1, LOXL2, THBS1, COL11A1, RS1, SPON1, THBS4, APC, HAPLN1, PTPRC, FLRT1, RET, COL15A1, NID1, NID2, COL16A1, NCAM1, PKP1, CCR3, CDH18, DSC2, ADAM12, CHL1, CDH11	3.15522	5.77945e-07	5.77945e-07	4.66844e-07
GOTERM_BP_FAT	GO:0022610~biological adhesion	40	13.7457	2.76778e-10	NRP2, MIA, TNC, CCR1, COL3A1, NEDD9, POSTN, ITGB2, EDIL3, CXCL12, ANXA9, WISP1, COMP, ACAN, SSX2IP, COL8A1, SPAM1, LOXL2, THBS1, COL11A1, RS1, SPON1, THBS4, APC, HAPLN1, PTPRC, FLRT1, RET, COL15A1, NID1, NID2, COL16A1, NCAM1, PKP1, CCR3, CDH18, DSC2, ADAM12, CHL1, CDH11	3.15072	5.93965e-07	2.96982e-07	4.79784e-07
GOTERM_BP_FAT	GO:0007242~intracellular signaling cascade	35	12.0275	0.0107431	ZBTB33, ADCY8, NPY2R, CCR1, TLR6, EDNRA, ALDH1A2, DGKB, MAP3K1, RASGRP1, TGM2, MAS1, GUCY1A3, ADRA2C, RAPGEF3, THBS1, STK38L, SCG2, PTPRC, RET, MCF2, TGFBR1, NF1, PIK3CD, ARID1A, RB1, PRKCB, GNAL, ADRB1, CCR3, CHN1, CHN2, HTR2C, ASB4, KALRN	1.53867	1	0.194773	17.0752
GOTERM_BP_FAT	GO:0007267~cell-cell signaling	30	10.3093	1.28235e-06	AGTPBP1, PDGFA, CCR1, CACNB2, ITGB2, GLI2, GREM1, GJC1, NPTX1, WISP1, ISG15, NPTX2, WISP3, ADRA2C, FGFBP1, PCSK5, BMP4, ADAM10, STC2, ATP1A2, SNAI2, NPY5R, VDAC1, SLC17A7, SLC6A5, NTRK2, STC1, MERTK, CACNA1C, HTR2C	2.76082	0.00274813	0.00034393	0.00222288
GOTERM_BP_FAT	GO:0010033~response to organic substance	30	10.3093	4.28905e-05	ENPP1, ADCY8, PDGFA, COL3A1, TLR6, EDNRA, ALDH1A2, GATA3, TFF3, ANGPT1, THBS1, CASP1, CIITA, BMP4, ADAM10, GNAO1, TGFBR1, CFTR, ABCG1, GNAL, MSX1, CA9, SMPD1, CTSC, COL1A1, IGFBP1, BMP7, HTR2C, TJP2, VLDLR	2.29749	0.0879358	0.00510056	0.0743231
GOTERM_BP_FAT	GO:0042127~regulation of cell proliferation	25	8.59107	0.00822933	PDGFA, GNRHR, GLI2, SCGB1A1, EDNRA, ALDH1A2, CGREF1, TGM2, RARB, THBS1, FGFBP1, APC, SCG2, BMP4, PTPRC, IL5, ADAM10, TGFBR1, NF1, RB1, NPY5R, MSX1, MDM2, BMP7, KLF4	1.75401	1	0.171925	13.3456
GOTERM_BP_FAT	GO:0010941~regulation of cell death	25	8.59107	0.0123028	MEF2C, IFIH1, ALB, COMP, MAP3K1, TGM2, POU4F1, RARB, THBS1, MX1, CASP1, PCSK6, APC, SCG2, BMP4, PTPRC, MCF2, TGFBR1, NF1, HRK, KRT18, MSX1, SMPD1, BMP7, KALRN	1.69375	1	0.207872	19.3126
GOTERM_BP_FAT	GO:0042981~regulation of apoptosis	24	8.24742	0.0192386	MEF2C, PTPRC, IFIH1, MCF2, TGFBR1, NF1, HRK, KRT18, MSX1, ALB, COMP, MAP3K1, SMPD1, TGM2, POU4F1, RARB, PCSK6, BMP7, CASP1, MX1, THBS1, KALRN, APC, SCG2	1.64825	1	0.265674	28.5908
GOTERM_BP_FAT	GO:0043067~regulation of programmed cell death	24	8.24742	0.0213222	MEF2C, PTPRC, IFIH1, MCF2, TGFBR1, NF1, HRK, KRT18, MSX1, ALB, COMP, MAP3K1, SMPD1, TGM2, POU4F1, RARB, PCSK6, BMP7, CASP1, MX1, THBS1, KALRN, APC, SCG2	1.63201	1	0.283051	31.1755
GOTERM_BP_FAT	GO:0007610~behavior	23	7.90378	4.15937e-05	NRP2, GNAO1, PDGFA, ADCY8, CCR1, NPY2R, NF1, ABI2, ITGB2, ATP1A2, CXCL12, NPY5R, VDAC1, EPHB2, CCR3, NTRK2, POU4F1, GFI1, CACNA1C, DEFB1, HTR2C, VLDLR, SCG2	2.70784	0.0853941	0.00523695	0.0720768
GOTERM_BP_FAT	GO:0042592~homeostatic process	23	7.90378	0.0171731	BMP4, GLRX3, PTPRC, ENPP1, GRIK3, CCR1, NF1, TRHR, SLC7A8, RB1, ATP1A2, UPK3A, CXCL12, ABCG1, CKB, PRKCB, EDNRA, ADRB1, CCR3, TGM2, STC1, CACNA1C, APC	1.69105	1	0.250364	25.9386
GOTERM_BP_FAT	GO:0010604~positive regulation of macromolecule metabolic process	23	7.90378	0.0599629	MEF2C, BMP4, CIITA, TAF1, PTPRC, IL5, PDGFA, FCER2, TGFBR1, ARID1A, RB1, TLR6, GLI2, EDNRA, GATA2, MAP3K1, DYRK1B, MDM2, RARB, BMP7, THBS1, KLF4, APC	1.48189	1	0.45595	65.7644
GOTERM_BP_FAT	GO:0030182~neuron differentiation	22	7.56014	4.5509e-05	BMP4, NRP2, RET, GNAO1, SOX1, AGTPBP1, MCF2, TGFBR1, PTPRR, ABI2, GLI2, CXCL12, EPHB2, NOTCH3, GATA2, ALDH1A2, NTRK2, POU4F1, GFI1, BMP7, APC, KALRN	2.77342	0.0930469	0.00512705	0.078859
GOTERM_BP_FAT	GO:0006955~immune response	22	7.56014	0.0133608	IGHG1, HLA-DQB1, MBL2, IGHG2, IGHG3, IFIH1, IGHG4, ENPP1, CCR1, RSAD2, IFI44L, OAS1, OAS2, IGHM, TLR6, CXCL12, THBS1, DEFB1, CIITA, PTPRC, IL5, PRG4, OASL, IGHV4-31, CTSC	1.76052	1	0.217001	20.7978
GOTERM_BP_FAT	GO:0044093~positive regulation of molecular function	21	7.21649	0.00476116	PTPRC, GNAO1, IL5, EPB41, ADCY8, TGFBR1, FCER2, ABHD5, NF1, TLR6, EDNRA, GNAL, ADRB1, DGKB, MAP3K1, NTRK2, TGM2, ADRA2C, THBS1, HTR2C, VLDLR	1.97874	0.999964	0.137942	7.94004
GOTERM_BP_FAT	GO:0009891~positive regulation of biosynthetic process	21	7.21649	0.026686	BMP4, CIITA, MEF2C, TAF1, IL5, PDGFA, FCER2, TGFBR1, ARID1A, RB1, TLR6, GLI2, ABCG1, GATA2, MAP3K1, DYRK1B, GUCY1A3, RARB, BMP7, THBS1, KLF4	1.66841	1	0.309073	37.4295
GOTERM_BP_FAT	GO:0042325~regulation of phosphorylation	20	6.87285	0.000801772	BMP4, PTPRC, IL5, ENPP1, PDGFA, ADCY8, TGFBR1, NF1, ITGB2, RB1, TLR6, EDNRA, DGKB, MAP3K1, ADRA2C, RAPGEF3, THBS1, BMP7, APC, VLDLR	2.3698	0.821165	0.04799	1.38078
GOTERM_BP_FAT	GO:0019220~regulation of phosphate metabolic process	20	6.87285	0.00128116	BMP4, PTPRC, IL5, ENPP1, PDGFA, ADCY8, TGFBR1, NF1, ITGB2, RB1, TLR6, EDNRA, DGKB, MAP3K1, ADRA2C, RAPGEF3, THBS1, BMP7, APC, VLDLR	2.27696	0.936144	0.0648989	2.19776
GOTERM_BP_FAT	GO:0051174~regulation of phosphorus metabolic process	20	6.87285	0.00128116	BMP4, PTPRC, IL5, ENPP1, PDGFA, ADCY8, TGFBR1, NF1, ITGB2, RB1, TLR6, EDNRA, DGKB, MAP3K1, ADRA2C, RAPGEF3, THBS1, BMP7, APC, VLDLR	2.27696	0.936144	0.0648989	2.19776
GOTERM_BP_FAT	GO:0006952~defense response	20	6.87285	0.0157005	MBL2, IFIH1, CCR1, RSAD2, ITGB2, TLR6, GATA3, TFF3, THBS1, MX1, DEFB1, SCG2, CIITA, PTPRC, IL5, GAGE2A, GAGE2D, GAGE2E, GAGE12G, GAGE12F, GAGE12E, GAGE2C, GAGE12D, GAGE12C, GAGE12B, VDAC1, INHBB, GAGE1, ALOX15, GAGE5, GAGE4, CCR3, GAGE7, GAGE12I, GAGE6, GAGE8	1.79565	1	0.239573	23.9912
GOTERM_BP_FAT	GO:0006468~protein amino acid phosphorylation	20	6.87285	0.032605	TAF1, PTPRC, RET, ADAM10, TGFBR1, PIK3CD, ABI2, EPHB2, PRKCB, DYRK1B, AAK1, MAP3K1, NTRK2, ADRA2C, MERTK, BMP7, THBS1, STK38L, MYLK, KALRN	1.65566	1	0.337141	43.7079
GOTERM_BP_FAT	GO:0006357~regulation of transcription from RNA polymerase II promoter	20	6.87285	0.0665356	BMP4, CIITA, MEF2C, TAF1, RB1, TAF6L, GLI2, SNAI2, SCGB1A1, GATA2, MSX1, TRAK2, MAP3K1, MDM2, TFAP2A, POU4F1, RARB, GFI1, BMP7, KLF4	1.51902	1	0.479931	69.6851
GOTERM_BP_FAT	GO:0001568~blood vessel development	19	6.52921	4.75968e-07	BMP4, NRP2, LMO2, PDGFA, TGFBR1, NF1, COL3A1, COL15A1, CXCL12, GJC1, EDNRA, BGN, NTRK2, TGM2, CHM, ANGPT1, COL1A1, THBS1, SCG2	4.28208	0.00102091	0.000255324	0.000825071
GOTERM_BP_FAT	GO:0001944~vasculature development	19	6.52921	6.8039e-07	BMP4, NRP2, LMO2, PDGFA, TGFBR1, NF1, COL3A1, COL15A1, CXCL12, GJC1, EDNRA, BGN, NTRK2, TGM2, CHM, ANGPT1, COL1A1, THBS1, SCG2	4.17972	0.00145905	0.000243323	0.00117943
GOTERM_BP_FAT	GO:0001501~skeletal system development	19	6.52921	1.94177e-05	BMP4, TGFBR1, NF1, COL3A1, POSTN, GLI2, COL5A2, ALOX15, MSX1, KAZALD1, COMP, ACAN, TFAP2A, STC1, COL1A1, BMP7, COL11A1, PCSK5, CDH11	3.28875	0.0408144	0.00320031	0.0336545
GOTERM_BP_FAT	GO:0009719~response to endogenous stimulus	19	6.52921	0.000403515	BMP4, GNAO1, ENPP1, PDGFA, ADCY8, TGFBR1, CFTR, ABCG1, GNAL, ALDH1A2, CA9, GATA3, TFF3, ANGPT1, COL1A1, IGFBP1, BMP7, THBS1, VLDLR	2.5904	0.579419	0.0294245	0.697178
GOTERM_BP_FAT	GO:0043085~positive regulation of catalytic activity	19	6.52921	0.00629004	PTPRC, GNAO1, ADCY8, TGFBR1, FCER2, ABHD5, NF1, TLR6, EDNRA, GNAL, ADRB1, DGKB, MAP3K1, NTRK2, TGM2, ADRA2C, THBS1, HTR2C, VLDLR	2.01752	0.999999	0.155713	10.361
GOTERM_BP_FAT	GO:0010557~positive regulation of macromolecule biosynthetic process	19	6.52921	0.0496927	BMP4, CIITA, MEF2C, TAF1, IL5, PDGFA, TGFBR1, FCER2, ARID1A, RB1, TLR6, GLI2, GATA2, MAP3K1, DYRK1B, RARB, THBS1, BMP7, KLF4	1.60414	1	0.422851	58.6685
GOTERM_BP_FAT	GO:0031328~positive regulation of cellular biosynthetic process	19	6.52921	0.0708353	BMP4, CIITA, MEF2C, TAF1, IL5, PDGFA, TGFBR1, ARID1A, RB1, TLR6, GLI2, GATA2, MAP3K1, DYRK1B, GUCY1A3, RARB, THBS1, BMP7, KLF4	1.53155	1	0.494664	72.0167
GOTERM_BP_FAT	GO:0048878~chemical homeostasis	18	6.18557	0.0117056	PTPRC, ENPP1, GRIK3, CCR1, NF1, TRHR, SLC7A8, ATP1A2, UPK3A, CXCL12, ABCG1, PRKCB, CKB, EDNRA, CCR3, TGM2, STC1, CACNA1C	1.9412	1	0.200377	18.4627
GOTERM_BP_FAT	GO:0045935~positive regulation of nucleobase, nucleoside, nucleotide and nucleic acid metabolic process	18	6.18557	0.059571	BMP4, CIITA, MEF2C, TAF1, PTPRC, IL5, PDGFA, TGFBR1, ARID1A, RB1, GLI2, GATA2, MAP3K1, DYRK1B, GUCY1A3, RARB, BMP7, KLF4	1.59278	1	0.456763	65.5161
GOTERM_BP_FAT	GO:0051173~positive regulation of nitrogen compound metabolic process	18	6.18557	0.0752999	BMP4, CIITA, MEF2C, TAF1, PTPRC, IL5, PDGFA, TGFBR1, ARID1A, RB1, GLI2, GATA2, MAP3K1, DYRK1B, GUCY1A3, RARB, BMP7, KLF4	1.54331	1	0.509274	74.2582
GOTERM_BP_FAT	GO:0007423~sensory organ development	17	5.84192	4.01106e-06	BMP4, SOX1, PDGFA, NF1, ABI2, COL5A2, EPHB2, ALDH1A2, MAP3K1, NTRK2, RARB, GFI1, COL8A1, BMP7, COL11A1, KLF4, APC	4.09903	0.00857081	0.000782217	0.0069528
GOTERM_BP_FAT	GO:0009725~response to hormone stimulus	17	5.84192	0.00103106	BMP4, ENPP1, PDGFA, ADCY8, TGFBR1, CFTR, ABCG1, ALDH1A2, CA9, GATA3, TFF3, ANGPT1, COL1A1, IGFBP1, BMP7, THBS1, VLDLR	2.5577	0.890714	0.0565931	1.77233
GOTERM_BP_FAT	GO:0050801~ion homeostasis	17	5.84192	0.0031338	PTPRC, ENPP1, CCR1, GRIK3, NF1, TRHR, SLC7A8, ATP1A2, UPK3A, CXCL12, PRKCB, CKB, EDNRA, CCR3, TGM2, STC1, CACNA1C	2.29506	0.998812	0.115265	5.29549
GOTERM_BP_FAT	GO:0019725~cellular homeostasis	17	5.84192	0.0104881	GLRX3, PTPRC, ENPP1, CCR1, GRIK3, NF1, TRHR, ATP1A2, CXCL12, PRKCB, CKB, EDNRA, CCR3, TGM2, STC1, CACNA1C, APC	2.01433	1	0.192212	16.7038
GOTERM_BP_FAT	GO:0009611~response to wounding	17	5.84192	0.0302562	CIITA, MBL2, IL5, PDGFA, CCR1, TNC, NF1, COL3A1, ITGB2, TLR6, NOTCH3, ALOX15, CCR3, MAP3K1, IGFBP1, THBS1, SCG2	1.77109	1	0.327789	41.2911
GOTERM_BP_FAT	GO:0010942~positive regulation of cell death	16	5.49828	0.012571	BMP4, PTPRC, MCF2, TGFBR1, NF1, HRK, MAP3K1, TGM2, SMPD1, POU4F1, RARB, BMP7, CASP1, MX1, APC, KALRN	2.03095	1	0.210277	19.6915
GOTERM_BP_FAT	GO:0006928~cell motion	16	5.49828	0.0253263	NRP2, RET, SOX1, TGFBR1, PODXL, ABI2, ITGB2, GLI2, CXCL12, EPHB2, POU4F1, THBS1, BMP7, APC, SCG2, THBS4	1.85992	1	0.305506	35.8969
GOTERM_BP_FAT	GO:0043062~extracellular structure organization	15	5.15464	1.47745e-06	MIA, TNC, TGFBR1, NF1, COL3A1, ELN, CACNB2, POSTN, NID1, COL5A2, KAZALD1, ACAN, POU4F1, COL1A1, COL11A1	5.08126	0.00316559	0.000352228	0.00256108
GOTERM_BP_FAT	GO:0048514~blood vessel morphogenesis	15	5.15464	2.88799e-05	BMP4, NRP2, PDGFA, TGFBR1, NF1, COL15A1, CXCL12, GJC1, EDNRA, BGN, NTRK2, TGM2, ANGPT1, THBS1, SCG2	3.92533	0.0600957	0.00412329	0.0500505
GOTERM_BP_FAT	GO:0008285~negative regulation of cell proliferation	15	5.15464	0.00603456	BMP4, NF1, GNRHR, RB1, SCGB1A1, ALDH1A2, CGREF1, MSX1, RARB, THBS1, BMP7, FGFBP1, KLF4, APC, SCG2	2.29431	0.999998	0.153403	9.96069
GOTERM_BP_FAT	GO:0009628~response to abiotic stimulus	15	5.15464	0.00698517	BMP4, PTPRC, TGFBR1, NF1, COL3A1, TTPA, ATP1A2, SNAI2, ADRB1, MAP3K1, COL1A1, GFI1, THBS1, CACNA1C, COL11A1	2.25067	1	0.163962	11.4418
GOTERM_BP_FAT	GO:0006873~cellular ion homeostasis	15	5.15464	0.00803971	PTPRC, ENPP1, CCR1, GRIK3, NF1, TRHR, ATP1A2, CXCL12, PRKCB, CKB, EDNRA, CCR3, TGM2, STC1, CACNA1C	2.21456	1	0.176869	13.058
GOTERM_BP_FAT	GO:0055082~cellular chemical homeostasis	15	5.15464	0.00916792	PTPRC, ENPP1, CCR1, GRIK3, NF1, TRHR, ATP1A2, CXCL12, PRKCB, CKB, EDNRA, CCR3, TGM2, STC1, CACNA1C	2.17959	1	0.180981	14.7563
GOTERM_BP_FAT	GO:0043065~positive regulation of apoptosis	15	5.15464	0.0242698	PTPRC, MCF2, TGFBR1, NF1, HRK, MAP3K1, TGM2, SMPD1, POU4F1, RARB, CASP1, MX1, BMP7, APC, KALRN	1.92615	1	0.301399	34.6817
GOTERM_BP_FAT	GO:0043068~positive regulation of programmed cell death	15	5.15464	0.0257146	PTPRC, MCF2, TGFBR1, NF1, HRK, MAP3K1, TGM2, SMPD1, POU4F1, RARB, CASP1, MX1, BMP7, APC, KALRN	1.91281	1	0.304429	36.3382
GOTERM_BP_FAT	GO:0032268~regulation of cellular protein metabolic process	15	5.15464	0.0493807	BMP4, TAF1, PTPRC, IL5, ENPP1, PDGFA, TGFBR1, ITGB2, TLR6, EDNRA, MAP3K1, MDM2, RAPGEF3, THBS1, BMP7	1.74735	1	0.4224	58.4326
GOTERM_BP_FAT	GO:0001654~eye development	14	4.811	7.47372e-07	BMP4, SOX1, NF1, ABI2, COL5A2, EPHB2, ALDH1A2, MAP3K1, NTRK2, RARB, COL8A1, BMP7, KLF4, APC	5.85628	0.00160258	0.000229097	0.00129554
GOTERM_BP_FAT	GO:0035295~tube development	14	4.811	0.0001787	BMP4, RET, PDGFA, TGFBR1, CFTR, GREM1, GLI2, CXCL12, EDNRA, ALDH1A2, TFAP2A, RARB, BMP7, PCSK5	3.51377	0.318544	0.0180973	0.309318
GOTERM_BP_FAT	GO:0048598~embryonic morphogenesis	14	4.811	0.00385132	BMP4, RET, TGFBR1, GREM1, GLI2, ALDH1A2, MSX1, EYA2, TFAP2A, RARB, GFI1, BMP7, COL11A1, KLF4	2.51801	0.999747	0.126941	6.4702
GOTERM_BP_FAT	GO:0048666~neuron development	14	4.811	0.00866285	NRP2, RET, GNAO1, SOX1, MCF2, ABI2, GLI2, CXCL12, EPHB2, NTRK2, POU4F1, BMP7, APC, KALRN	2.28032	1	0.175097	13.9999
GOTERM_BP_FAT	GO:0045893~positive regulation of transcription, DNA-dependent	14	4.811	0.09143	BMP4, CIITA, MEF2C, TAF1, IL5, ARID1A, RB1, GLI2, GATA2, MAP3K1, DYRK1B, RARB, BMP7, KLF4	1.6206	1	0.558037	81.026
GOTERM_BP_FAT	GO:0051254~positive regulation of RNA metabolic process	14	4.811	0.0963451	BMP4, CIITA, MEF2C, TAF1, IL5, ARID1A, RB1, GLI2, GATA2, MAP3K1, DYRK1B, RARB, BMP7, KLF4	1.60713	1	0.573684	82.7289
GOTERM_BP_FAT	GO:0001822~kidney development	13	4.46735	1.48064e-07	BMP4, RET, TGFBR1, NF1, NID1, UPK3A, GREM1, GLI2, ALDH1A2, RARB, BMP7, PCSK5, APC	7.47721	0.000317696	0.00010591	0.000256664
GOTERM_BP_FAT	GO:0001655~urogenital system development	13	4.46735	6.67175e-07	BMP4, RET, TGFBR1, NF1, NID1, UPK3A, GREM1, GLI2, ALDH1A2, RARB, BMP7, PCSK5, APC	6.52557	0.00143073	0.000286311	0.00115652
GOTERM_BP_FAT	GO:0003013~circulatory system process	13	4.46735	0.000140273	EPB41, ELN, CFTR, ATP1A2, CXCL12, EDNRA, ACTG2, RENBP, ADRB1, NTS, GUCY1A3, CACNA1C, PCSK5	3.85921	0.259956	0.0149396	0.242879
GOTERM_BP_FAT	GO:0008015~blood circulation	13	4.46735	0.000140273	EPB41, ELN, CFTR, ATP1A2, CXCL12, EDNRA, ACTG2, RENBP, ADRB1, NTS, GUCY1A3, CACNA1C, PCSK5	3.85921	0.259956	0.0149396	0.242879
GOTERM_BP_FAT	GO:0031667~response to nutrient levels	13	4.46735	0.000239596	BMP4, STC2, PDGFA, HRK, TTPA, ALDH1A2, ALB, ANGPT1, STC1, COL1A1, BMP7, KLF4, VLDLR	3.64372	0.402042	0.0203593	0.414519
GOTERM_BP_FAT	GO:0055065~metal ion homeostasis	13	4.46735	0.000343509	PTPRC, CCR1, TRHR, SLC7A8, UPK3A, ATP1A2, CXCL12, PRKCB, EDNRA, CCR3, TGM2, STC1, CACNA1C	3.50152	0.521594	0.0269378	0.593792
GOTERM_BP_FAT	GO:0007507~heart development	13	4.46735	0.000529496	BMP4, NRP2, TGFBR1, COL3A1, NF1, GLI2, GJC1, EDNRA, ALDH1A2, MSX1, RARB, PCSK5, COL11A1	3.33866	0.679091	0.0348953	0.913904
GOTERM_BP_FAT	GO:0045596~negative regulation of cell differentiation	13	4.46735	0.000554644	BMP4, ENPP1, LMO2, TGFBR1, NF1, GLI2, ABCG1, EPHB2, NOTCH3, GFI1, BMP7, KLF4, APC	3.3232	0.69596	0.0354356	0.957112
GOTERM_BP_FAT	GO:0009991~response to extracellular stimulus	13	4.46735	0.000647138	BMP4, STC2, PDGFA, HRK, TTPA, ALDH1A2, ALB, ANGPT1, STC1, COL1A1, BMP7, KLF4, VLDLR	3.26278	0.750727	0.0400355	1.11588
GOTERM_BP_FAT	GO:0016477~cell migration	13	4.46735	0.00438937	NRP2, RET, SOX1, TGFBR1, PODXL, ABI2, ITGB2, CXCL12, POU4F1, THBS1, APC, SCG2, THBS4	2.60077	0.999921	0.131424	7.34207
GOTERM_BP_FAT	GO:0055080~cation homeostasis	13	4.46735	0.0058132	PTPRC, CCR1, TRHR, SLC7A8, UPK3A, ATP1A2, CXCL12, PRKCB, EDNRA, CCR3, TGM2, STC1, CACNA1C	2.50983	0.999996	0.151789	9.61246
GOTERM_BP_FAT	GO:0048870~cell motility	13	4.46735	0.00993759	NRP2, RET, SOX1, TGFBR1, PODXL, ABI2, ITGB2, CXCL12, POU4F1, THBS1, APC, SCG2, THBS4	2.33815	1	0.186235	15.8969
GOTERM_BP_FAT	GO:0051674~localization of cell	13	4.46735	0.00993759	NRP2, RET, SOX1, TGFBR1, PODXL, ABI2, ITGB2, CXCL12, POU4F1, THBS1, APC, SCG2, THBS4	2.33815	1	0.186235	15.8969
GOTERM_BP_FAT	GO:0043009~chordate embryonic development	13	4.46735	0.0172609	BMP4, ADAM10, TGFBR1, PTPRR, GLI2, EDNRA, ALDH1A2, GATA2, MSX1, TFAP2A, COL1A1, PCSK5, COL11A1	2.16862	1	0.249807	26.0532
GOTERM_BP_FAT	GO:0009792~embryonic development ending in birth or egg hatching	13	4.46735	0.0183292	BMP4, ADAM10, TGFBR1, PTPRR, GLI2, EDNRA, ALDH1A2, GATA2, MSX1, TFAP2A, COL1A1, PCSK5, COL11A1	2.14914	1	0.258064	27.4343
GOTERM_BP_FAT	GO:0045859~regulation of protein kinase activity	13	4.46735	0.022847	PTPRC, ADCY8, TGFBR1, NF1, RB1, TLR6, EDNRA, DGKB, MAP3K1, ADRA2C, THBS1, APC, VLDLR	2.08062	1	0.296552	33.0108
GOTERM_BP_FAT	GO:0019226~transmission of nerve impulse	13	4.46735	0.0251672	AGTPBP1, NF1, CACNB2, ATP1A2, NPY5R, VDAC1, GJC1, SLC17A7, NPTX1, NPTX2, SLC6A5, CACNA1C, HTR2C	2.05089	1	0.305573	35.7153
GOTERM_BP_FAT	GO:0043549~regulation of kinase activity	13	4.46735	0.0287716	PTPRC, ADCY8, TGFBR1, NF1, RB1, TLR6, EDNRA, DGKB, MAP3K1, ADRA2C, THBS1, APC, VLDLR	2.01068	1	0.320723	39.7135
GOTERM_BP_FAT	GO:0030030~cell projection organization	13	4.46735	0.0349278	NRP2, GNAO1, PDGFA, MCF2, ABI2, GLI2, CXCL12, EPHB2, POU4F1, BMP7, APC, KALRN, THBS4	1.95058	1	0.345486	46.0055
GOTERM_BP_FAT	GO:0051338~regulation of transferase activity	13	4.46735	0.0378819	PTPRC, ADCY8, TGFBR1, NF1, RB1, TLR6, EDNRA, DGKB, MAP3K1, ADRA2C, THBS1, APC, VLDLR	1.9296	1	0.361076	48.8
GOTERM_BP_FAT	GO:0008283~cell proliferation	13	4.46735	0.0968786	BMP4, MIA, PTPRC, PDGFA, PRG4, ELN, ARTN, GLI2, CXCL12, EDNRA, MAS1, RAPGEF3, COL8A1	1.64636	1	0.574374	82.9048
GOTERM_BP_FAT	GO:0030198~extracellular matrix organization	12	4.12371	2.67195e-06	MIA, KAZALD1, TGFBR1, NF1, ELN, COL3A1, ACAN, POSTN, NID1, COL1A1, COL5A2, COL11A1	6.37111	0.00571761	0.000573237	0.00463163
GOTERM_BP_FAT	GO:0001932~regulation of protein amino acid phosphorylation	12	4.12371	0.000300324	EDNRA, BMP4, PTPRC, IL5, ENPP1, PDGFA, MAP3K1, TGFBR1, ITGB2, RAPGEF3, TLR6, BMP7	3.83003	0.475124	0.0244872	0.519326
GOTERM_BP_FAT	GO:0048729~tissue morphogenesis	12	4.12371	0.000421606	BMP4, ALDH1A2, RET, EYA2, CA9, TFAP2A, COL1A1, GLI2, GREM1, BMP7, COL11A1, KLF4	3.68109	0.59544	0.0297148	0.728327
GOTERM_BP_FAT	GO:0048584~positive regulation of response to stimulus	12	4.12371	0.00370522	EDNRA, POLR3G, MBL2, PTPRC, ADAM10, FCER2, TGM2, TLR6, THBS1, CXCL12, NPY5R, SCG2	2.80761	0.999653	0.126301	6.23213
GOTERM_BP_FAT	GO:0007626~locomotory behavior	12	4.12371	0.0110903	NRP2, GNAO1, PDGFA, CCR3, CCR1, NPY2R, ITGB2, ATP1A2, CACNA1C, DEFB1, CXCL12, SCG2	2.41823	1	0.195529	17.5782
GOTERM_BP_FAT	GO:0031399~regulation of protein modification process	12	4.12371	0.0182909	EDNRA, BMP4, PTPRC, IL5, ENPP1, PDGFA, MAP3K1, TGFBR1, ITGB2, RAPGEF3, TLR6, BMP7	2.24609	1	0.25927	27.3852
GOTERM_BP_FAT	GO:0007268~synaptic transmission	12	4.12371	0.0195097	SLC17A7, NPTX1, AGTPBP1, NPTX2, SLC6A5, CACNB2, ATP1A2, CACNA1C, HTR2C, NPY5R, VDAC1, GJC1	2.22348	1	0.267208	28.9322
GOTERM_BP_FAT	GO:0044057~regulation of system process	12	4.12371	0.0247289	INHBB, ADRB1, GNAO1, GRIK3, NTRK2, GUCY1A3, ATP1A2, CNN1, CACNA1C, HTR2C, NPY5R, EPHB2	2.14432	1	0.304467	35.2124
GOTERM_BP_FAT	GO:0040008~regulation of growth	12	4.12371	0.0455654	WISP1, ADAM10, ADRB1, ENPP1, WISP3, KAZALD1, TGFBR1, NEDD9, RB1, IGFBP1, GREM1, CACNA1C	1.9431	1	0.407844	55.4439
GOTERM_BP_FAT	GO:0007167~enzyme linked receptor protein signaling pathway	12	4.12371	0.0458984	BMP4, RET, MSX1, PDGFA, MAP3K1, TGFBR1, COL3A1, NTRK2, ANGPT1, IGFBP1, BMP7, EPHB2	1.93741	1	0.406926	55.7126
GOTERM_BP_FAT	GO:0043066~negative regulation of apoptosis	12	4.12371	0.0571111	MEF2C, MSX1, KRT18, ALB, COMP, TGFBR1, TGM2, HRK, PCSK6, THBS1, SCG2, APC	1.87174	1	0.448592	63.9187
GOTERM_BP_FAT	GO:0043069~negative regulation of programmed cell death	12	4.12371	0.0607717	MEF2C, MSX1, KRT18, ALB, COMP, TGFBR1, TGM2, HRK, PCSK6, THBS1, SCG2, APC	1.84567	1	0.457506	66.2714
GOTERM_BP_FAT	GO:0060548~negative regulation of cell death	12	4.12371	0.062441	MEF2C, MSX1, KRT18, ALB, COMP, TGFBR1, TGM2, HRK, PCSK6, THBS1, SCG2, APC	1.84054	1	0.465319	67.2956
GOTERM_BP_FAT	GO:0043010~camera-type eye development	11	3.78007	2.30096e-05	BMP4, ALDH1A2, SOX1, MAP3K1, NF1, ABI2, BMP7, COL8A1, KLF4, EPHB2, APC	5.67644	0.0481798	0.00352087	0.0398788
GOTERM_BP_FAT	GO:0030155~regulation of cell adhesion	11	3.78007	0.00018744	ADAM10, PODXL, NF1, TGM2, NID1, EDIL3, COL1A1, COL8A1, THBS1, ADAMDEC1, APC	4.43343	0.331209	0.0181194	0.324423
GOTERM_BP_FAT	GO:0007584~response to nutrient	11	3.78007	0.000223725	BMP4, ALDH1A2, STC2, PDGFA, TTPA, STC1, ANGPT1, COL1A1, BMP7, KLF4, VLDLR	4.33843	0.38132	0.0206604	0.387111
GOTERM_BP_FAT	GO:0048568~embryonic organ development	11	3.78007	0.00112061	GATA2, ALDH1A2, LMO2, TGFBR1, TFAP2A, RARB, GFI1, GLI2, BMP7, COL11A1, PCSK5	3.53128	0.90984	0.0598319	1.92485
GOTERM_BP_FAT	GO:0006874~cellular calcium ion homeostasis	11	3.78007	0.00179578	EDNRA, PTPRC, CCR3, CCR1, TRHR, TGM2, STC1, ATP1A2, CACNA1C, CXCL12, PRKCB	3.31901	0.978873	0.0839312	3.06768
GOTERM_BP_FAT	GO:0055074~calcium ion homeostasis	11	3.78007	0.00217292	EDNRA, PTPRC, CCR3, CCR1, TRHR, TGM2, STC1, ATP1A2, CACNA1C, CXCL12, PRKCB	3.23074	0.99061	0.0945492	3.70056
GOTERM_BP_FAT	GO:0048545~response to steroid hormone stimulus	11	3.78007	0.00253438	BMP4, ALDH1A2, CA9, PDGFA, GATA3, TGFBR1, ANGPT1, CFTR, COL1A1, BMP7, THBS1	3.16344	0.995685	0.103192	4.30348
GOTERM_BP_FAT	GO:0006875~cellular metal ion homeostasis	11	3.78007	0.0029371	EDNRA, PTPRC, CCR3, CCR1, TRHR, TGM2, STC1, ATP1A2, CACNA1C, CXCL12, PRKCB	3.09888	0.998186	0.112281	4.97104
GOTERM_BP_FAT	GO:0007517~muscle organ development	11	3.78007	0.004945	MEF2C, CPT1B, MSX1, TNC, NF1, ELN, CACNB2, RARB, COL11A1, SGCA, GJC1	2.87858	0.999976	0.140991	8.23439
GOTERM_BP_FAT	GO:0050953~sensory perception of light stimulus	11	3.78007	0.00584631	PROM1, TYR, POU6F2, CHM, CACNB2, COL1A1, MERTK, CDS1, COL11A1, GJC1, RS1	2.81194	0.999997	0.150762	9.66463
GOTERM_BP_FAT	GO:0007601~visual perception	11	3.78007	0.00584631	PROM1, TYR, POU6F2, CHM, CACNB2, COL1A1, MERTK, CDS1, COL11A1, GJC1, RS1	2.81194	0.999997	0.150762	9.66463
GOTERM_BP_FAT	GO:0030005~cellular di-, tri-valent inorganic cation homeostasis	11	3.78007	0.00813268	EDNRA, PTPRC, CCR3, CCR1, TRHR, TGM2, STC1, ATP1A2, CACNA1C, CXCL12, PRKCB	2.67568	1	0.173437	13.1991
GOTERM_BP_FAT	GO:0055066~di-, tri-valent inorganic cation homeostasis	11	3.78007	0.0114176	EDNRA, PTPRC, CCR3, CCR1, TRHR, TGM2, STC1, ATP1A2, CACNA1C, CXCL12, PRKCB	2.54134	1	0.197504	18.0499
GOTERM_BP_FAT	GO:0030003~cellular cation homeostasis	11	3.78007	0.0170813	EDNRA, PTPRC, CCR3, CCR1, TRHR, TGM2, STC1, ATP1A2, CACNA1C, CXCL12, PRKCB	2.39126	1	0.25258	25.8186
GOTERM_BP_FAT	GO:0031175~neuron projection development	11	3.78007	0.0179245	NRP2, GNAO1, MCF2, ABI2, POU4F1, GLI2, BMP7, CXCL12, EPHB2, KALRN, APC	2.37258	1	0.256434	26.9141
GOTERM_BP_FAT	GO:0051094~positive regulation of developmental process	11	3.78007	0.0295524	BMP4, GATA2, PTPRC, IL5, RB1, GFI1, GLI2, BMP7, THBS1, EPHB2, APC	2.18482	1	0.324656	40.5481
GOTERM_BP_FAT	GO:0010647~positive regulation of cell communication	11	3.78007	0.0751864	NCAM1, BMP4, PTPRC, IL5, TGFBR1, NTRK2, TGM2, CASP1, TLR6, BMP7, THBS1	1.84614	1	0.51021	74.2035
GOTERM_BP_FAT	GO:0001503~ossification	10	3.43643	0.000232874	BMP4, ALOX15, KAZALD1, NF1, STC1, COL1A1, GLI2, BMP7, COL5A2, CDH11	4.80142	0.393352	0.0206099	0.402913
GOTERM_BP_FAT	GO:0060348~bone development	10	3.43643	0.00038478	BMP4, ALOX15, KAZALD1, NF1, STC1, COL1A1, GLI2, BMP7, COL5A2, CDH11	4.48913	0.562158	0.0290655	0.66491
GOTERM_BP_FAT	GO:0032101~regulation of response to external stimulus	10	3.43643	0.00237808	EDNRA, ADAM10, PDGFA, TGM2, GREM1, THBS1, SCGB1A1, CXCL12, NPY5R, SCG2	3.47272	0.99396	0.0990217	4.04321
GOTERM_BP_FAT	GO:0040012~regulation of locomotion	10	3.43643	0.00804309	ADAM10, PDGFA, MAP3K1, NF1, GREM1, THBS1, HTR2C, CXCL12, SCG2, APC	2.87585	1	0.175154	13.0631
GOTERM_BP_FAT	GO:0045860~positive regulation of protein kinase activity	10	3.43643	0.0197161	EDNRA, PTPRC, DGKB, ADCY8, MAP3K1, TGFBR1, ADRA2C, TLR6, THBS1, VLDLR	2.47607	1	0.267962	29.1911
GOTERM_BP_FAT	GO:0033674~positive regulation of kinase activity	10	3.43643	0.0240953	EDNRA, PTPRC, DGKB, ADCY8, MAP3K1, TGFBR1, ADRA2C, TLR6, THBS1, VLDLR	2.39032	1	0.303005	34.4789
GOTERM_BP_FAT	GO:0019932~second-messenger-mediated signaling	10	3.43643	0.0265236	EDNRA, GNAL, ADRB1, ADCY8, CCR3, CCR1, NPY2R, PIK3CD, TGM2, HTR2C	2.34963	1	0.309124	37.2483
GOTERM_BP_FAT	GO:0051347~positive regulation of transferase activity	10	3.43643	0.0298015	EDNRA, PTPRC, DGKB, ADCY8, MAP3K1, TGFBR1, ADRA2C, TLR6, THBS1, VLDLR	2.30068	1	0.325304	40.8121
GOTERM_BP_FAT	GO:0000122~negative regulation of transcription from RNA polymerase II promoter	10	3.43643	0.0522451	MEF2C, CIITA, MSX1, MDM2, RB1, RARB, GFI1, GLI2, SNAI2, SCGB1A1	2.0758	1	0.436112	60.5512
GOTERM_BP_FAT	GO:0007389~pattern specification process	10	3.43643	0.0532143	EDNRA, BMP4, ALDH1A2, TGFBR1, GLI2, GREM1, BMP7, PCSK5, CXCL12, APC	2.06803	1	0.435848	61.2447
GOTERM_BP_FAT	GO:0016337~cell-cell adhesion	10	3.43643	0.0628285	NCAM1, PTPRC, RET, ANXA9, CDH18, ACAN, DSC2, ITGB2, COL11A1, CDH11	2.00059	1	0.465947	67.5292
GOTERM_BP_FAT	GO:0009967~positive regulation of signal transduction	10	3.43643	0.0869808	NCAM1, BMP4, PTPRC, IL5, TGFBR1, TGM2, CASP1, TLR6, BMP7, THBS1	1.87174	1	0.544987	79.3494
GOTERM_BP_FAT	GO:0048592~eye morphogenesis	9	3.09278	3.2328e-05	BMP4, SOX1, NF1, NTRK2, RARB, BMP7, COL8A1, COL5A2, EPHB2	7.20213	0.0670252	0.00432668	0.0560247
GOTERM_BP_FAT	GO:0001666~response to hypoxia	9	3.09278	0.00296012	EDNRA, CA9, PDGFA, TGFBR1, NF1, ANGPT1, CASP1, THBS1, VLDLR	3.70856	0.998274	0.111137	5.00906
GOTERM_BP_FAT	GO:0045165~cell fate commitment	9	3.09278	0.00370484	NOTCH3, BMP4, GATA2, EYA2, POU6F2, TGFBR1, GFI1, GLI2, KLF4	3.57516	0.999653	0.128321	6.23151
GOTERM_BP_FAT	GO:0070482~response to oxygen levels	9	3.09278	0.00404034	EDNRA, CA9, PDGFA, TGFBR1, NF1, ANGPT1, CASP1, THBS1, VLDLR	3.52445	0.999831	0.126941	6.77737
GOTERM_BP_FAT	GO:0001525~angiogenesis	9	3.09278	0.00540228	NRP2, EDNRA, BMP4, PDGFA, COL15A1, ANGPT1, THBS1, CXCL12, SCG2	3.35775	0.999991	0.145374	8.96266
GOTERM_BP_FAT	GO:0030900~forebrain development	9	3.09278	0.00632389	NOTCH3, BMP4, GATA2, ALDH1A2, MSX1, GNAO1, SOX1, NF1, GLI2	3.26939	0.999999	0.152976	10.4139
GOTERM_BP_FAT	GO:0051241~negative regulation of multicellular organismal process	9	3.09278	0.0098114	CIITA, ADRB1, PDGFA, GRIK3, GUCY1A3, ATP1A2, THBS1, SCGB1A1, NPY5R	3.03016	1	0.187341	15.7108
GOTERM_BP_FAT	GO:0051270~regulation of cell motion	9	3.09278	0.0235983	ADAM10, PDGFA, MAP3K1, TGFBR1, NF1, GREM1, THBS1, CXCL12, APC	2.57485	1	0.299454	33.898
GOTERM_BP_FAT	GO:0001558~regulation of cell growth	9	3.09278	0.0242394	WISP1, ADAM10, ENPP1, WISP3, KAZALD1, TGFBR1, RB1, IGFBP1, GREM1	2.56158	1	0.302795	34.6465
GOTERM_BP_FAT	GO:0060429~epithelium development	9	3.09278	0.0529341	BMP4, ALDH1A2, RET, CA9, TFAP2A, UPK3A, GLI2, GREM1, BMP7	2.18919	1	0.437264	61.0454
GOTERM_BP_FAT	GO:0045597~positive regulation of cell differentiation	9	3.09278	0.0552635	BMP4, PTPRC, IL5, RB1, GFI1, GLI2, BMP7, EPHB2, APC	2.17007	1	0.443747	62.6733
GOTERM_BP_FAT	GO:0002684~positive regulation of immune system process	9	3.09278	0.0660091	POLR3G, MBL2, PTPRC, IL5, ADAM10, FCER2, TLR6, THBS1, CXCL12	2.08801	1	0.478644	69.3874
GOTERM_BP_FAT	GO:0051247~positive regulation of protein metabolic process	9	3.09278	0.0724515	EDNRA, BMP4, TAF1, IL5, TGFBR1, MDM2, BMP7, THBS1, APC	2.04505	1	0.499781	72.8486
GOTERM_BP_FAT	GO:0060341~regulation of cellular localization	9	3.09278	0.0806142	INHBB, BMP4, TGFBR1, NF1, NTRK2, CASP1, HTR2C, NPY5R, APC	2.00382	1	0.525423	76.7058
GOTERM_BP_FAT	GO:0010627~regulation of protein kinase cascade	9	3.09278	0.0826884	PTPRC, IL5, MAP3K1, TGFBR1, NF1, TGM2, CASP1, TLR6, APC	1.99577	1	0.533366	77.6003
GOTERM_BP_FAT	GO:0043627~response to estrogen stimulus	8	2.74914	0.00289783	BMP4, ALDH1A2, PDGFA, GATA3, TGFBR1, ANGPT1, CFTR, BMP7	4.20696	0.998026	0.112871	4.90614
GOTERM_BP_FAT	GO:0030808~regulation of nucleotide biosynthetic process	8	2.74914	0.00375665	EDNRA, GNAL, ADRB1, ADCY8, NPY2R, NF1, NTRK2, GUCY1A3	4.01573	0.999689	0.125948	6.316
GOTERM_BP_FAT	GO:0030802~regulation of cyclic nucleotide biosynthetic process	8	2.74914	0.00375665	EDNRA, GNAL, ADRB1, ADCY8, NPY2R, NF1, NTRK2, GUCY1A3	4.01573	0.999689	0.125948	6.316
GOTERM_BP_FAT	GO:0007611~learning or memory	8	2.74914	0.00394942	ADCY8, NF1, ABI2, ATP1A2, CACNA1C, EPHB2, VLDLR, VDAC1	3.97956	0.999795	0.126107	6.62974
GOTERM_BP_FAT	GO:0030799~regulation of cyclic nucleotide metabolic process	8	2.74914	0.00435739	EDNRA, GNAL, ADRB1, ADCY8, NPY2R, NF1, NTRK2, GUCY1A3	3.90912	0.999915	0.132371	7.29046
GOTERM_BP_FAT	GO:0006140~regulation of nucleotide metabolic process	8	2.74914	0.00502811	EDNRA, GNAL, ADRB1, ADCY8, NPY2R, NF1, NTRK2, GUCY1A3	3.80802	0.99998	0.141321	8.36715
GOTERM_BP_FAT	GO:0051480~cytosolic calcium ion homeostasis	8	2.74914	0.00551654	EDNRA, PTPRC, CCR3, CCR1, TRHR, TGM2, ATP1A2, CACNA1C	3.74348	0.999993	0.146392	9.14379
GOTERM_BP_FAT	GO:0042692~muscle cell differentiation	8	2.74914	0.00631479	BMP4, TNC, DYRK1B, CACNB2, RB1, RARB, ADAM12, TMOD1	3.65067	0.999999	0.154505	10.3997
GOTERM_BP_FAT	GO:0035239~tube morphogenesis	8	2.74914	0.00816561	EDNRA, BMP4, RET, TFAP2A, GLI2, GREM1, BMP7, CXCL12	3.47819	1	0.172377	13.2491
GOTERM_BP_FAT	GO:0006820~anion transport	8	2.74914	0.0150265	SLC17A7, SLC16A3, MBL2, ENPP1, CFTR, SLC4A4, CLCN4, VDAC1	3.08903	1	0.232149	23.084
GOTERM_BP_FAT	GO:0042330~taxis	8	2.74914	0.0260155	NRP2, PDGFA, CCR3, CCR1, ITGB2, DEFB1, CXCL12, SCG2	2.76082	1	0.305773	36.6781
GOTERM_BP_FAT	GO:0006935~chemotaxis	8	2.74914	0.0260155	NRP2, PDGFA, CCR3, CCR1, ITGB2, DEFB1, CXCL12, SCG2	2.76082	1	0.305773	36.6781
GOTERM_BP_FAT	GO:0050767~regulation of neurogenesis	8	2.74914	0.0305697	NOTCH3, BMP4, NF1, NTRK2, GLI2, BMP7, EPHB2, KALRN	2.66103	1	0.327387	41.6192
GOTERM_BP_FAT	GO:0003012~muscle system process	8	2.74914	0.0325941	EDNRA, ACTG2, GNAO1, GUCY1A3, CACNA1C, MYH8, SGCA, GJC1	2.62935	1	0.338631	43.6968
GOTERM_BP_FAT	GO:0030334~regulation of cell migration	8	2.74914	0.0332133	ADAM10, PDGFA, MAP3K1, NF1, GREM1, THBS1, CXCL12, APC	2.61379	1	0.339136	44.3184
GOTERM_BP_FAT	GO:0000165~MAPKKK cascade	8	2.74914	0.0487052	PTPRC, RET, MAP3K1, TGFBR1, NF1, ADRA2C, THBS1, SCG2	2.40071	1	0.421141	57.9176
GOTERM_BP_FAT	GO:0051960~regulation of nervous system development	8	2.74914	0.0586257	NOTCH3, BMP4, NF1, NTRK2, GLI2, BMP7, EPHB2, KALRN	2.30068	1	0.454383	64.9103
GOTERM_BP_FAT	GO:0007409~axonogenesis	8	2.74914	0.0598948	NRP2, POU4F1, GLI2, BMP7, CXCL12, EPHB2, KALRN, APC	2.28876	1	0.457086	65.7214
GOTERM_BP_FAT	GO:0007398~ectoderm development	8	2.74914	0.0680766	PDGFA, COL3A1, TFAP2A, COL1A1, GLI2, COL5A2, KLF4, APC	2.21975	1	0.485011	70.5411
GOTERM_BP_FAT	GO:0060284~regulation of cell development	8	2.74914	0.0765233	NOTCH3, BMP4, NF1, NTRK2, GLI2, BMP7, EPHB2, KALRN	2.15478	1	0.513663	74.8423
GOTERM_BP_FAT	GO:0048667~cell morphogenesis involved in neuron differentiation	8	2.74914	0.0837431	NRP2, POU4F1, GLI2, BMP7, CXCL12, EPHB2, KALRN, APC	2.11354	1	0.535161	78.0425
GOTERM_BP_FAT	GO:0048812~neuron projection morphogenesis	8	2.74914	0.0899064	NRP2, POU4F1, GLI2, BMP7, CXCL12, EPHB2, KALRN, APC	2.07385	1	0.553117	80.4669
GOTERM_BP_FAT	GO:0030199~collagen fibril organization	7	2.4055	1.08599e-05	TGFBR1, NF1, COL3A1, ACAN, COL1A1, COL5A2, COL11A1	13.3281	0.023036	0.00194024	0.0188236
GOTERM_BP_FAT	GO:0032103~positive regulation of response to external stimulus	7	2.4055	0.00101282	EDNRA, ADAM10, TGM2, THBS1, CXCL12, NPY5R, SCG2	6.03929	0.886348	0.0570796	1.74124
GOTERM_BP_FAT	GO:0051146~striated muscle cell differentiation	7	2.4055	0.00512101	TNC, DYRK1B, CACNB2, RB1, RARB, ADAM12, TMOD1	4.39221	0.999984	0.141893	8.51535
GOTERM_BP_FAT	GO:0045761~regulation of adenylate cyclase activity	7	2.4055	0.00778156	EDNRA, GNAL, ADRB1, ADCY8, NPY2R, NF1, NTRK2	4.02619	1	0.177113	12.6649
GOTERM_BP_FAT	GO:0031279~regulation of cyclase activity	7	2.4055	0.00899775	EDNRA, GNAL, ADRB1, ADCY8, NPY2R, NF1, NTRK2	3.90418	1	0.179568	14.5021
GOTERM_BP_FAT	GO:0008217~regulation of blood pressure	7	2.4055	0.00943176	ACTG2, RENBP, ADRB1, GUCY1A3, ATP1A2, CACNA1C, PCSK5	3.86514	1	0.182376	15.1489
GOTERM_BP_FAT	GO:0051339~regulation of lyase activity	7	2.4055	0.00988052	EDNRA, GNAL, ADRB1, ADCY8, NPY2R, NF1, NTRK2	3.82687	1	0.186886	15.8128
GOTERM_BP_FAT	GO:0030817~regulation of cAMP biosynthetic process	7	2.4055	0.00988052	EDNRA, GNAL, ADRB1, ADCY8, NPY2R, NF1, NTRK2	3.82687	1	0.186886	15.8128
GOTERM_BP_FAT	GO:0002009~morphogenesis of an epithelium	7	2.4055	0.00988052	BMP4, ALDH1A2, RET, CA9, TFAP2A, GLI2, GREM1	3.82687	1	0.186886	15.8128
GOTERM_BP_FAT	GO:0030323~respiratory tube development	7	2.4055	0.0103443	BMP4, ALDH1A2, PDGFA, TGFBR1, CFTR, GLI2, PCSK5	3.78936	1	0.191455	16.4937
GOTERM_BP_FAT	GO:0030814~regulation of cAMP metabolic process	7	2.4055	0.0108233	EDNRA, GNAL, ADRB1, ADCY8, NPY2R, NF1, NTRK2	3.75257	1	0.192855	17.1916
GOTERM_BP_FAT	GO:0007178~transmembrane receptor protein serine/threonine kinase signaling pathway	7	2.4055	0.0108233	BMP4, MSX1, PDGFA, MAP3K1, TGFBR1, COL3A1, BMP7	3.75257	1	0.192855	17.1916
GOTERM_BP_FAT	GO:0007204~elevation of cytosolic calcium ion concentration	7	2.4055	0.0146248	EDNRA, PTPRC, CCR3, CCR1, TRHR, TGM2, CACNA1C	3.51377	1	0.229945	22.5383
GOTERM_BP_FAT	GO:0019216~regulation of lipid metabolic process	7	2.4055	0.0158622	CPT1B, PDGFA, ABHD5, RB1, GFI1, LSR, ABCG1	3.45102	1	0.240053	24.2075
GOTERM_BP_FAT	GO:0014070~response to organic cyclic substance	7	2.4055	0.0223304	EDNRA, BMP4, GNAL, GNAO1, TGFBR1, SMPD1, HTR2C	3.19433	1	0.29261	32.3942
GOTERM_BP_FAT	GO:0060537~muscle tissue development	7	2.4055	0.0257041	TNC, NF1, ELN, CACNB2, RARB, COL11A1, GJC1	3.09211	1	0.305973	36.3263
GOTERM_BP_FAT	GO:0019935~cyclic-nucleotide-mediated signaling	7	2.4055	0.0303777	GNAL, ADRB1, ADCY8, CCR3, CCR1, NPY2R, TGM2	2.97319	1	0.327272	41.4184
GOTERM_BP_FAT	GO:0048562~embryonic organ morphogenesis	7	2.4055	0.0334327	TGFBR1, TFAP2A, RARB, GFI1, GLI2, BMP7, COL11A1	2.90612	1	0.33786	44.5369
GOTERM_BP_FAT	GO:0032583~regulation of gene-specific transcription	7	2.4055	0.0344937	MEF2C, CIITA, GATA2, TAF1, IL5, MAP3K1, GFI1	2.88443	1	0.345055	45.5829
GOTERM_BP_FAT	GO:0048732~gland development	7	2.4055	0.0355762	BMP4, GATA2, ALDH1A2, TGFBR1, NF1, GLI2, BMP7	2.86307	1	0.347622	46.6309
GOTERM_BP_FAT	GO:0006936~muscle contraction	7	2.4055	0.0588542	EDNRA, ACTG2, GNAO1, CACNA1C, MYH8, SGCA, GJC1	2.52624	1	0.454168	65.0577
GOTERM_BP_FAT	GO:0043434~response to peptide hormone stimulus	7	2.4055	0.0603623	ENPP1, TFF3, CFTR, IGFBP1, COL1A1, BMP7, VLDLR	2.50983	1	0.456704	66.0157
GOTERM_BP_FAT	GO:0048565~gut development	6	2.06186	0.000437427	ALDH1A2, RET, TGFBR1, COL3A1, GLI2, PCSK5	9.20272	0.608952	0.0298338	0.755561
GOTERM_BP_FAT	GO:0048593~camera-type eye morphogenesis	6	2.06186	0.00112086	BMP4, SOX1, NF1, BMP7, COL8A1, EPHB2	7.5295	0.909889	0.0583935	1.92529
GOTERM_BP_FAT	GO:0010810~regulation of cell-substrate adhesion	6	2.06186	0.00137401	NF1, NID1, EDIL3, COL1A1, COL8A1, THBS1	7.20213	0.947695	0.0678428	2.35526
GOTERM_BP_FAT	GO:0035150~regulation of tube size	6	2.06186	0.00259746	EDNRA, ACTG2, ADRB1, NTS, GUCY1A3, CFTR	6.2509	0.996233	0.103663	4.40835
GOTERM_BP_FAT	GO:0050880~regulation of blood vessel size	6	2.06186	0.00259746	EDNRA, ACTG2, ADRB1, NTS, GUCY1A3, CFTR	6.2509	0.996233	0.103663	4.40835
GOTERM_BP_FAT	GO:0045762~positive regulation of adenylate cyclase activity	6	2.06186	0.00330984	EDNRA, GNAL, ADRB1, ADCY8, NF1, NTRK2	5.91603	0.999187	0.119309	5.58498
GOTERM_BP_FAT	GO:0031281~positive regulation of cyclase activity	6	2.06186	0.00357575	EDNRA, GNAL, ADRB1, ADCY8, NF1, NTRK2	5.81224	0.999541	0.126166	6.02068
GOTERM_BP_FAT	GO:0003018~vascular process in circulatory system	6	2.06186	0.00385666	EDNRA, ACTG2, ADRB1, NTS, GUCY1A3, CFTR	5.71203	0.99975	0.12519	6.47889
GOTERM_BP_FAT	GO:0051349~positive regulation of lyase activity	6	2.06186	0.00415302	EDNRA, GNAL, ADRB1, ADCY8, NF1, NTRK2	5.61522	0.999868	0.128378	6.96003
GOTERM_BP_FAT	GO:0045785~positive regulation of cell adhesion	6	2.06186	0.00446529	TGM2, NID1, EDIL3, COL8A1, THBS1, APC	5.52163	0.999933	0.131715	7.46447
GOTERM_BP_FAT	GO:0048754~branching morphogenesis of a tube	6	2.06186	0.00628118	EDNRA, BMP4, GLI2, GREM1, BMP7, CXCL12	5.09689	0.999999	0.157316	10.3472
GOTERM_BP_FAT	GO:0033273~response to vitamin	6	2.06186	0.00669839	BMP4, ALDH1A2, PDGFA, ANGPT1, BMP7, KLF4	5.01967	0.999999	0.159512	10.9974
GOTERM_BP_FAT	GO:0035270~endocrine system development	6	2.06186	0.00806591	BMP4, GATA2, ALDH1A2, TGFBR1, NF1, GLI2	4.80142	1	0.173855	13.0978
GOTERM_BP_FAT	GO:0007229~integrin-mediated signaling pathway	6	2.06186	0.00856179	ADAM10, COL3A1, NEDD9, ITGB2, COL16A1, ADAMDEC1	4.73283	1	0.174871	13.8478
GOTERM_BP_FAT	GO:0051216~cartilage development	6	2.06186	0.0107565	BMP4, MSX1, ACAN, COL1A1, BMP7, COL11A1	4.477	1	0.193372	17.0946
GOTERM_BP_FAT	GO:0001763~morphogenesis of a branching structure	6	2.06186	0.0107565	EDNRA, BMP4, GLI2, GREM1, BMP7, CXCL12	4.477	1	0.193372	17.0946
GOTERM_BP_FAT	GO:0010551~regulation of specific transcription from RNA polymerase II promoter	6	2.06186	0.027513	MEF2C, CIITA, GATA2, TAF1, MAP3K1, GFI1	3.52445	1	0.313771	38.3448
GOTERM_BP_FAT	GO:0019933~cAMP-mediated signaling	6	2.06186	0.0286302	GNAL, ADRB1, ADCY8, CCR3, NPY2R, TGM2	3.48735	1	0.322677	39.5611
GOTERM_BP_FAT	GO:0042327~positive regulation of phosphorylation	6	2.06186	0.0309498	EDNRA, BMP4, IL5, TGFBR1, BMP7, THBS1	3.41544	1	0.327578	42.0148
GOTERM_BP_FAT	GO:0051272~positive regulation of cell motion	6	2.06186	0.0321526	ADAM10, PDGFA, TGFBR1, THBS1, CXCL12, APC	3.38059	1	0.336439	43.2498
GOTERM_BP_FAT	GO:0040017~positive regulation of locomotion	6	2.06186	0.0321526	ADAM10, PDGFA, THBS1, CXCL12, SCG2, APC	3.38059	1	0.336439	43.2498
GOTERM_BP_FAT	GO:0030324~lung development	6	2.06186	0.0333842	BMP4, ALDH1A2, PDGFA, TGFBR1, CFTR, GLI2	3.34644	1	0.339005	44.4887
GOTERM_BP_FAT	GO:0045937~positive regulation of phosphate metabolic process	6	2.06186	0.0346449	EDNRA, BMP4, IL5, TGFBR1, BMP7, THBS1	3.31298	1	0.344736	45.7304
GOTERM_BP_FAT	GO:0010562~positive regulation of phosphorus metabolic process	6	2.06186	0.0346449	EDNRA, BMP4, IL5, TGFBR1, BMP7, THBS1	3.31298	1	0.344736	45.7304
GOTERM_BP_FAT	GO:0060173~limb development	6	2.06186	0.0386023	ALDH1A2, MSX1, COMP, RARB, GREM1, PCSK5	3.21649	1	0.365046	49.4605
GOTERM_BP_FAT	GO:0048736~appendage development	6	2.06186	0.0386023	ALDH1A2, MSX1, COMP, RARB, GREM1, PCSK5	3.21649	1	0.365046	49.4605
GOTERM_BP_FAT	GO:0060541~respiratory system development	6	2.06186	0.0457891	BMP4, ALDH1A2, PDGFA, TGFBR1, CFTR, GLI2	3.06757	1	0.40778	55.6246
GOTERM_BP_FAT	GO:0009615~response to virus	6	2.06186	0.0473159	PTPRC, IFIH1, ISG15, RSAD2, MX1, CXCL12	3.03943	1	0.413416	56.8395
GOTERM_BP_FAT	GO:0007565~female pregnancy	6	2.06186	0.0488727	TGFBR1, SFRP4, TTPA, COL16A1, SCGB1A1, PCSK5	3.0118	1	0.420645	58.0458
GOTERM_BP_FAT	GO:0032147~activation of protein kinase activity	6	2.06186	0.0553994	EDNRA, DGKB, ADCY8, MAP3K1, TGFBR1, TLR6	2.90612	1	0.441452	62.7663
GOTERM_BP_FAT	GO:0007187~G-protein signaling, coupled to cyclic nucleotide second messenger	6	2.06186	0.0571062	GNAL, ADRB1, ADCY8, CCR3, CCR1, NPY2R	2.88085	1	0.450116	63.9154
GOTERM_BP_FAT	GO:0014706~striated muscle tissue development	6	2.06186	0.0642327	TNC, ELN, CACNB2, RARB, COL11A1, GJC1	2.78402	1	0.470608	68.3623
GOTERM_BP_FAT	GO:0051051~negative regulation of transport	6	2.06186	0.0974529	INHBB, GNAO1, ENPP1, NF1, THBS1, NPY5R	2.45406	1	0.575219	83.0922
GOTERM_BP_FAT	GO:0043588~skin development	5	1.71821	0.00172013	PDGFA, COL3A1, COL1A1, COL5A2, APC	9.52006	0.975142	0.0823329	2.94027
GOTERM_BP_FAT	GO:0007566~embryo implantation	5	1.71821	0.00195699	TGFBR1, SFRP4, TTPA, SCGB1A1, PCSK5	9.20272	0.985062	0.0891874	3.33869
GOTERM_BP_FAT	GO:0050920~regulation of chemotaxis	5	1.71821	0.00221548	ADAM10, GREM1, THBS1, CXCL12, SCG2	8.90586	0.991432	0.0944026	3.77175
GOTERM_BP_FAT	GO:0007162~negative regulation of cell adhesion	5	1.71821	0.00734289	ADAM10, PODXL, COL1A1, THBS1, ADAMDEC1	6.4205	1	0.169785	11.9932
GOTERM_BP_FAT	GO:0001656~metanephros development	5	1.71821	0.00796509	BMP4, RET, NF1, RARB, GREM1	6.27458	1	0.17718	12.9445
GOTERM_BP_FAT	GO:0050795~regulation of behavior	5	1.71821	0.00931112	ADAM10, GREM1, THBS1, CXCL12, SCG2	6.00177	1	0.181885	14.9696
GOTERM_BP_FAT	GO:0048762~mesenchymal cell differentiation	5	1.71821	0.0132997	NRP2, EDNRA, ALDH1A2, RET, BMP7	5.41337	1	0.217748	20.7127
GOTERM_BP_FAT	GO:0014031~mesenchymal cell development	5	1.71821	0.0132997	NRP2, EDNRA, ALDH1A2, RET, BMP7	5.41337	1	0.217748	20.7127
GOTERM_BP_FAT	GO:0060485~mesenchyme development	5	1.71821	0.0142091	NRP2, EDNRA, ALDH1A2, RET, BMP7	5.30926	1	0.225803	21.9699
GOTERM_BP_FAT	GO:0043279~response to alkaloid	5	1.71821	0.0161438	EDNRA, GNAL, GNAO1, SMPD1, HTR2C	5.11262	1	0.242098	24.5825
GOTERM_BP_FAT	GO:0007190~activation of adenylate cyclase activity	5	1.71821	0.0171701	EDNRA, GNAL, ADRB1, ADCY8, NTRK2	5.01967	1	0.252012	25.9347
GOTERM_BP_FAT	GO:0007612~learning	5	1.71821	0.0229075	NF1, ATP1A2, CACNA1C, EPHB2, VDAC1	4.60136	1	0.295467	33.0827
GOTERM_BP_FAT	GO:0031099~regeneration	5	1.71821	0.0358747	NOTCH3, TGFBR1, ANGPT1, IGFBP1, HTR2C	4.00118	1	0.348466	46.9165
GOTERM_BP_FAT	GO:0031349~positive regulation of defense response	5	1.71821	0.0427558	EDNRA, POLR3G, TGM2, TLR6, NPY5R	3.78194	1	0.391133	53.1148
GOTERM_BP_FAT	GO:0007498~mesoderm development	5	1.71821	0.0445843	BMP4, EYA2, BMP7, SNAI2, KLF4	3.73083	1	0.402583	54.6433
GOTERM_BP_FAT	GO:0048706~embryonic skeletal system development	5	1.71821	0.0503293	TGFBR1, TFAP2A, COL1A1, COL11A1, PCSK5	3.58548	1	0.425409	59.1458
GOTERM_BP_FAT	GO:0030278~regulation of ossification	5	1.71821	0.0523304	BMP4, ENPP1, RSAD2, BMP7, APC	3.53951	1	0.435052	60.6127
GOTERM_BP_FAT	GO:0034097~response to cytokine stimulus	5	1.71821	0.0543745	CIITA, ALDH1A2, ADAM10, GNAO1, COL3A1	3.4947	1	0.439885	62.0597
GOTERM_BP_FAT	GO:0002683~negative regulation of immune system process	5	1.71821	0.0629768	PTPRC, COL3A1, GREM1, THBS1, SCGB1A1	3.32628	1	0.465258	67.6181
GOTERM_BP_FAT	GO:0007188~G-protein signaling, coupled to cAMP nucleotide second messenger	5	1.71821	0.0675309	GNAL, ADRB1, ADCY8, CCR3, NPY2R	3.24802	1	0.483665	70.2406
GOTERM_BP_FAT	GO:0043193~positive regulation of gene-specific transcription	5	1.71821	0.0722512	MEF2C, GATA2, TAF1, IL5, MAP3K1	3.17335	1	0.500275	72.7468
GOTERM_BP_FAT	GO:0007160~cell-matrix adhesion	5	1.71821	0.0771354	MIA, COL3A1, ITGB2, NID1, NID2	3.10204	1	0.515096	75.1298
GOTERM_BP_FAT	GO:0030335~positive regulation of cell migration	5	1.71821	0.0771354	ADAM10, PDGFA, THBS1, CXCL12, APC	3.10204	1	0.515096	75.1298
GOTERM_BP_FAT	GO:0001934~positive regulation of protein amino acid phosphorylation	5	1.71821	0.0771354	EDNRA, BMP4, IL5, TGFBR1, BMP7	3.10204	1	0.515096	75.1298
GOTERM_BP_FAT	GO:0031344~regulation of cell projection organization	5	1.71821	0.0771354	TGFBR1, NTRK2, EPHB2, KALRN, APC	3.10204	1	0.515096	75.1298
GOTERM_BP_FAT	GO:0006865~amino acid transport	5	1.71821	0.0796383	CPT1B, FOLR3, SLC6A5, SLC7A8, SLC25A26	3.06757	1	0.523866	76.2735
GOTERM_BP_FAT	GO:0015698~inorganic anion transport	5	1.71821	0.0873858	SLC17A7, MBL2, ENPP1, CFTR, CLCN4	2.96862	1	0.543852	79.5076
GOTERM_BP_FAT	GO:0002688~regulation of leukocyte chemotaxis	4	1.37457	0.000859184	ADAM10, GREM1, THBS1, CXCL12	20.0787	0.841912	0.0499483	1.47896
GOTERM_BP_FAT	GO:0002685~regulation of leukocyte migration	4	1.37457	0.00526582	ADAM10, GREM1, THBS1, CXCL12	11.0433	0.999988	0.143764	8.74591
GOTERM_BP_FAT	GO:0009954~proximal/distal pattern formation	4	1.37457	0.00786189	ALDH1A2, GLI2, GREM1, APC	9.60284	1	0.176913	12.7874
GOTERM_BP_FAT	GO:0018149~peptide cross-linking	4	1.37457	0.0110937	BGN, COL3A1, TGM2, THBS1	8.49482	1	0.194004	17.5831
GOTERM_BP_FAT	GO:0010811~positive regulation of cell-substrate adhesion	4	1.37457	0.0136145	NID1, EDIL3, COL8A1, THBS1	7.88805	1	0.21902	21.1501
GOTERM_BP_FAT	GO:0021983~pituitary gland development	4	1.37457	0.0136145	BMP4, GATA2, ALDH1A2, GLI2	7.88805	1	0.21902	21.1501
GOTERM_BP_FAT	GO:0050921~positive regulation of chemotaxis	4	1.37457	0.014987	ADAM10, THBS1, CXCL12, SCG2	7.61605	1	0.233269	23.0304
GOTERM_BP_FAT	GO:0001709~cell fate determination	4	1.37457	0.0212334	BMP4, GATA2, POU6F2, KLF4	6.69289	1	0.283767	31.0671
GOTERM_BP_FAT	GO:0014032~neural crest cell development	4	1.37457	0.0212334	NRP2, EDNRA, ALDH1A2, RET	6.69289	1	0.283767	31.0671
GOTERM_BP_FAT	GO:0014033~neural crest cell differentiation	4	1.37457	0.0212334	NRP2, EDNRA, ALDH1A2, RET	6.69289	1	0.283767	31.0671
GOTERM_BP_FAT	GO:0048520~positive regulation of behavior	4	1.37457	0.0229853	ADAM10, THBS1, CXCL12, SCG2	6.49604	1	0.294583	33.1749
GOTERM_BP_FAT	GO:0001657~ureteric bud development	4	1.37457	0.0248134	BMP4, RET, RARB, GREM1	6.31044	1	0.30364	35.3097
GOTERM_BP_FAT	GO:0001707~mesoderm formation	4	1.37457	0.0267177	BMP4, EYA2, BMP7, KLF4	6.13515	1	0.307761	37.4649
GOTERM_BP_FAT	GO:0007585~respiratory gaseous exchange	4	1.37457	0.0267177	EDNRA, TMPRSS11D, ELN, CFTR	6.13515	1	0.307761	37.4649
GOTERM_BP_FAT	GO:0021536~diencephalon development	4	1.37457	0.028698	BMP4, GATA2, ALDH1A2, GLI2	5.96933	1	0.321668	39.6342
GOTERM_BP_FAT	GO:0048332~mesoderm morphogenesis	4	1.37457	0.0307541	BMP4, EYA2, BMP7, KLF4	5.81224	1	0.327433	41.8114
GOTERM_BP_FAT	GO:0018209~peptidyl-serine modification	4	1.37457	0.0328857	TAF1, BGN, MAP3K1, TGFBR1	5.66321	1	0.337946	43.9903
GOTERM_BP_FAT	GO:0021953~central nervous system neuron differentiation	4	1.37457	0.0350923	SOX1, POU4F1, GLI2, EPHB2	5.52163	1	0.345276	46.1648
GOTERM_BP_FAT	GO:0001704~formation of primary germ layer	4	1.37457	0.0350923	BMP4, EYA2, BMP7, KLF4	5.52163	1	0.345276	46.1648
GOTERM_BP_FAT	GO:0048663~neuron fate commitment	4	1.37457	0.0397289	NOTCH3, BMP4, TGFBR1, GLI2	5.2587	1	0.372009	50.4773
GOTERM_BP_FAT	GO:0001649~osteoblast differentiation	4	1.37457	0.0397289	BMP4, NF1, COL1A1, GLI2	5.2587	1	0.372009	50.4773
GOTERM_BP_FAT	GO:0033189~response to vitamin A	4	1.37457	0.0397289	BMP4, ALDH1A2, PDGFA, KLF4	5.2587	1	0.372009	50.4773
GOTERM_BP_FAT	GO:0050768~negative regulation of neurogenesis	4	1.37457	0.0472339	BMP4, NF1, BMP7, EPHB2	4.90812	1	0.41447	56.775
GOTERM_BP_FAT	GO:0006909~phagocytosis	4	1.37457	0.0553829	MBL2, GATA2, MERTK, THBS1	4.60136	1	0.442907	62.755
GOTERM_BP_FAT	GO:0010721~negative regulation of cell development	4	1.37457	0.0553829	BMP4, NF1, BMP7, EPHB2	4.60136	1	0.442907	62.755
GOTERM_BP_FAT	GO:0009896~positive regulation of catabolic process	4	1.37457	0.0582387	TAF1, ABHD5, MDM2, APC	4.50746	1	0.453675	64.6594
GOTERM_BP_FAT	GO:0032355~response to estradiol stimulus	4	1.37457	0.0735231	BMP4, ALDH1A2, PDGFA, BMP7	4.0901	1	0.503588	73.3873
GOTERM_BP_FAT	GO:0042476~odontogenesis	4	1.37457	0.0735231	BMP4, COL1A1, GLI2, BMP7	4.0901	1	0.503588	73.3873
GOTERM_BP_FAT	GO:0009612~response to mechanical stimulus	4	1.37457	0.0800878	BMP4, GFI1, COL1A1, COL11A1	3.94402	1	0.52447	76.4735
GOTERM_BP_FAT	GO:0010552~positive regulation of specific transcription from RNA polymerase II promoter	4	1.37457	0.0834625	MEF2C, GATA2, TAF1, MAP3K1	3.87483	1	0.535369	77.9256
GOTERM_BP_FAT	GO:0016331~morphogenesis of embryonic epithelium	4	1.37457	0.0868973	ALDH1A2, RET, TFAP2A, GLI2	3.80802	1	0.546075	79.3166
GOTERM_BP_FAT	GO:0030902~hindbrain development	4	1.37457	0.093943	ALDH1A2, AGTPBP1, POU4F1, GLI2	3.68109	1	0.566904	81.9155
GOTERM_BP_FAT	GO:0007179~transforming growth factor beta receptor signaling pathway	4	1.37457	0.093943	PDGFA, MAP3K1, TGFBR1, COL3A1	3.68109	1	0.566904	81.9155
GOTERM_BP_FAT	GO:0040013~negative regulation of locomotion	4	1.37457	0.0975515	NF1, GREM1, THBS1, HTR2C	3.62074	1	0.574194	83.1242
GOTERM_BP_FAT	GO:0048333~mesodermal cell differentiation	3	1.03093	0.00844435	BMP4, EYA2, KLF4	20.7061	1	0.174333	13.6707
GOTERM_BP_FAT	GO:0001710~mesodermal cell fate commitment	3	1.03093	0.00844435	BMP4, EYA2, KLF4	20.7061	1	0.174333	13.6707
GOTERM_BP_FAT	GO:0002690~positive regulation of leukocyte chemotaxis	3	1.03093	0.0132525	ADAM10, THBS1, CXCL12	16.5649	1	0.218711	20.647
GOTERM_BP_FAT	GO:0048566~embryonic gut development	3	1.03093	0.0189818	ALDH1A2, GLI2, PCSK5	13.8041	1	0.264287	28.2661
GOTERM_BP_FAT	GO:0010862~positive regulation of pathway-restricted SMAD protein phosphorylation	3	1.03093	0.0255608	BMP4, TGFBR1, BMP7	11.8321	1	0.3062	36.1638
GOTERM_BP_FAT	GO:0002687~positive regulation of leukocyte migration	3	1.03093	0.0291477	ADAM10, THBS1, CXCL12	11.0433	1	0.322572	40.1169
GOTERM_BP_FAT	GO:0060393~regulation of pathway-restricted SMAD protein phosphorylation	3	1.03093	0.0368757	BMP4, TGFBR1, BMP7	9.74406	1	0.354812	47.8639
GOTERM_BP_FAT	GO:0001937~negative regulation of endothelial cell proliferation	3	1.03093	0.0410014	NF1, THBS1, SCG2	9.20272	1	0.379911	51.6027
GOTERM_BP_FAT	GO:0045884~regulation of survival gene product expression	3	1.03093	0.0543362	MEF2C, TGFBR1, HRK	7.88805	1	0.441224	62.0331
GOTERM_BP_FAT	GO:0051318~G1 phase	3	1.03093	0.0543362	TAF1, MDM2, RB1	7.88805	1	0.441224	62.0331
GOTERM_BP_FAT	GO:0051180~vitamin transport	3	1.03093	0.0689627	CPT1B, FOLR3, TCN1	6.90204	1	0.4881	71.0229
GOTERM_BP_FAT	GO:0042311~vasodilation	3	1.03093	0.0793449	ADRB1, GUCY1A3, CFTR	6.37111	1	0.523982	76.142
GOTERM_BP_FAT	GO:0031100~organ regeneration	3	1.03093	0.0793449	TGFBR1, ANGPT1, HTR2C	6.37111	1	0.523982	76.142
GOTERM_BP_FAT	GO:0008542~visual learning	3	1.03093	0.0847071	NF1, ATP1A2, CACNA1C	6.13515	1	0.537974	78.4396
GOTERM_BP_FAT	GO:0045732~positive regulation of protein catabolic process	3	1.03093	0.0847071	TAF1, MDM2, APC	6.13515	1	0.537974	78.4396
GOTERM_BP_FAT	GO:0018105~peptidyl-serine phosphorylation	3	1.03093	0.0957453	TAF1, MAP3K1, TGFBR1	5.71203	1	0.572724	82.5291
GOTERM_BP_FAT	GO:0008218~bioluminescence	2	0.687285	0.0531438	NID1, NID2	36.8109	1	0.436988	61.1946
GOTERM_BP_FAT	GO:0007500~mesodermal cell fate determination	2	0.687285	0.0702257	BMP4, KLF4	27.6082	1	0.493069	71.6968
GOTERM_BP_FAT	GO:0032455~nerve growth factor processing	2	0.687285	0.0702257	PCSK6, PCSK5	27.6082	1	0.493069	71.6968
GOTERM_BP_FAT	GO:0032964~collagen biosynthetic process	2	0.687285	0.0870007	COL3A1, COL1A1	22.0865	1	0.543631	79.3572
GOTERM_BP_FAT	GO:0031953~negative regulation of protein amino acid autophosphorylation	2	0.687285	0.0870007	PTPRC, ENPP1	22.0865	1	0.543631	79.3572
GOTERM_BP_FAT	GO:0007494~midgut development	2	0.687285	0.0870007	ALDH1A2, RET	22.0865	1	0.543631	79.3572
GOTERM_BP_FAT	GO:0032331~negative regulation of chondrocyte differentiation	2	0.687285	0.0870007	BMP4, GLI2	22.0865	1	0.543631	79.3572
GOTERM_BP_FAT	GO:0050919~negative chemotaxis	2	0.687285	0.0870007	NRP2, PDGFA	22.0865	1	0.543631	79.3572
UP_SEQ_FEATURE	sequence variant	210	72.1649	8.99749e-05	CYP3A5, ADCY8, POSTN, IGHM, ISG15, TRAK2, RARB, RAPGEF3, TAF4B, CRISP2, PTPRR, MYH8, AADAC, WFDC8, MSX1, KRT18, CCR3, KIAA1107, ENPP1, FCER2, ELN, TRHR, CACNB2, OAS1, MAGEA6, EPHB2, SLC29A1, BMP4, TGFBR1, UPK3A, COL16A1, ABCG1, NOTCH3, GGT5, OASL, PKP1, NTRK2, SFRP4, FAM161A, CD200, KLF4, IGHG1, NRP2, HLF, IGHG2, IGHG3, NAAA, GLI2, CKB, EDNRA, CGREF1, TYR, GPX3, GUCY1A3, ANGPT1, ARHGAP11A, COL11A…	1.17028	0.103318	0.0180116	0.14554
UP_SEQ_FEATURE	glycosylation site:N-linked (GlcNAc...)	117	40.2062	1.90108e-13	LTBP1, TSPAN2, ADCY8, PDGFA, GRIK3, TSPAN7, POSTN, IGHM, TLR6, GPR45, SLC2A2, SLC4A4, SPON1, RET, STC2, SPARCL1, PTPRR, TCN1, AADAC, NCAM1, TMPRSS11D, STC1, COL1A1, ENPP1, FCER2, TRHR, PAMR1, ITGB2, GREM1, EPHB2, SLC29A1, FOLR3, ENTPD3, ADRA2C, SPAM1, BMP4, PODXL, TGFBR1, UPK3A, COL16A1, NPY5R, NOTCH3, GGT5, NTRK2, SFRP4, MERTK, CACNA1C, BMP7, CD200, NRP2, IGHG1, IGHG2, IGHG3, IGHG4, NAAA, GNRHR,…	1.89367	2.30365e-10	7.67884e-11	3.07665e-10
UP_SEQ_FEATURE	signal peptide	111	38.1443	1.3276e-18	RARRES2, LTBP1, PDGFA, GRIK3, POSTN, EDIL3, TLR6, IGHM, CXCL12, CPA1, SPON1, RET, STC2, SPARCL1, CRISP2, PTPRR, TCN1, WFDC8, NCAM1, STC1, COL1A1, ELN, PAMR1, ITGB2, GREM1, EPHB2, FOLR3, ALB, TFF3, SPAM1, DEFB1, BMP4, PODXL, TGFBR1, UPK3A, COL16A1, NOTCH3, NTRK2, SFRP4, MERTK, CPB1, BMP7, CD200, NRP2, IGHG1, IGHG3, NAAA, SCGB1A1, EDNRA, TYR, CGREF1, WISP1, P4HA2, WISP3, GPX3, ANGPT1, LOXL2, COL11A…	2.28246	1.60906e-15	1.60906e-15	2.14895e-15
UP_SEQ_FEATURE	disulfide bond	98	33.677	2.48936e-16	LTBP1, PDGFA, POSTN, EDIL3, IGHM, CXCL12, CPA1, SPON1, SPARCL1, CRISP2, TCN1, NCAM1, WFDC8, AADAC, TMPRSS11D, CCR3, STC1, COL1A1, KALRN, ENPP1, FCER2, TRHR, ELN, PAMR1, ITGB2, GREM1, ALB, TFF3, ADRA2C, SPAM1, DEFB1, BMP4, TAF1, TGFBR1, NPY5R, NOTCH3, SFRP4, NTRK2, MERTK, CPB1, BMP7, CD200, NRP2, IGHG1, IGHG2, IGHG3, IGHG4, GNRHR, SCGB1A1, LSR, EDNRA, WISP1, WISP3, ANGPT1, LOXL2, RS1, RAMP2, ADAM1…	2.32324	2.69118e-13	1.34559e-13	3.55271e-13
UP_SEQ_FEATURE	topological domain:Cytoplasmic	68	23.3677	0.00699427	NRP2, TSPAN2, ADCY8, GRIK3, TSPAN7, GNRHR, TLR6, LSR, EDNRA, TYR, GPR45, SLC2A2, SLC4A4, RAMP2, KCND3, RET, ADAM10, PTPRR, CFTR, NCAM1, AADAC, ADRB1, CA9, TMPRSS11D, CCR3, ADAM12, CHL1, SGCA, HLA-DQB1, ENPP1, FCER2, NPY2R, CCR1, TRHR, ITGB2, EPHB2, GJC1, SLC29A1, MAS1, ENTPD3, ADRA2C, CPT1B, PTPRC, FLRT1, TGFBR1, PODXL, GRIA3, ATP1A2, UPK3A, ABCG1, NPY5R, SLC16A3, SLC17A7, PROM1, NOTCH3, GGT5, CD…	1.34687	0.999798	0.309171	10.7396
UP_SEQ_FEATURE	topological domain:Extracellular	60	20.6186	0.0016966	NRP2, TSPAN2, GRIK3, TSPAN7, GNRHR, TLR6, LSR, EDNRA, GPR45, SLC2A2, SLC4A4, RAMP2, RET, ADAM10, PTPRR, CFTR, NCAM1, ADRB1, CA9, TMPRSS11D, CCR3, ADAM12, SGCA, CHL1, HLA-DQB1, ENPP1, FCER2, NPY2R, CCR1, TRHR, ITGB2, EPHB2, GJC1, SLC29A1, MAS1, ADRA2C, ENTPD3, PTPRC, FLRT1, TGFBR1, PODXL, GRIA3, ABCG1, NPY5R, SLC16A3, PROM1, NOTCH3, SLC17A7, GGT5, CDH18, SLC6A5, NTRK2, DSC2, MERTK, CACNA1C, CD200,…	1.4747	0.872293	0.146414	2.71113
UP_SEQ_FEATURE	mutagenesis site	44	15.1203	0.0129491	MEF2C, IFIH1, ZBTB33, CPM, LTBP1, OAS1, OAS2, MAGEA3, CKB, ANK2, RASGRP1, MAS1, ENTPD3, RAPGEF3, THBS1, SLC4A4, MX1, CASP1, SPAM1, ETV6, FGFBP1, STK38L, MYOC, APC, TAF1, PTPRC, EPB41, MCF2, TGFBR1, PIK3CD, ARID1A, RB1, ALOX15, KRT18, ADRB1, RRM2, DYRK1B, HIST1H2AI, MDM2, TFAP2A, CACNA1C, HTR2C, CLCN4, KALRN	1.43788	1	0.431169	19.0203
UP_SEQ_FEATURE	active site:Proton acceptor	18	6.18557	0.0204246	CPT1B, RET, SULT2A1, TGFBR1, EPHB2, PRKCB, HAO1, ALDH1A2, HSDL2, AAK1, MAP3K1, DYRK1B, NTRK2, SULT1C2, MERTK, STK38L, MYLK, KALRN	1.82814	1	0.531353	28.3968
UP_SEQ_FEATURE	binding site:ATP	14	4.811	0.0635325	CPT1B, RET, TGFBR1, EPHB2, PRKCB, CKB, AAK1, MAP3K1, DYRK1B, NTRK2, MERTK, STK38L, MYLK, KALRN	1.7262	1	0.856353	65.441
UP_SEQ_FEATURE	short sequence motif:Cell attachment site	13	4.46735	7.18626e-09	LTBP1, NID1, ITGB2, EDIL3, COL16A1, COL5A2, COMP, IGFBP1, COL1A1, THBS1, PCSK6, PCSK5, THBS4	9.87242	8.7097e-06	2.17743e-06	1.16322e-05
UP_SEQ_FEATURE	domain:Protein kinase	12	4.12371	0.0936786	RET, MAP3K1, DYRK1B, TGFBR1, AAK1, NTRK2, MERTK, STK38L, MYLK, PRKCB, EPHB2, KALRN	1.7099	1	0.91656	79.6511
UP_SEQ_FEATURE	domain:EGF-like 1	10	3.43643	7.92325e-05	NOTCH3, LTBP1, COMP, NID1, NID2, EDIL3, MEGF6, THBS1, VLDLR, THBS4	5.56906	0.0915665	0.0190234	0.128174
UP_SEQ_FEATURE	compositionally biased region:Cys-rich	8	2.74914	0.0096375	MBL2, BGN, ADAM10, KAZALD1, PAMR1, ADAM12, LSR, EPHB2	3.38373	0.999992	0.386794	14.5087
UP_SEQ_FEATURE	metal ion-binding site:Zinc; catalytic	7	2.4055	0.0103747	ADAM10, CA9, CA5B, MMP17, CPA1, ADAM12, ADAMDEC1	3.80326	0.999997	0.373835	15.533
UP_SEQ_FEATURE	domain:Fibronectin type-III 2	7	2.4055	0.013368	NCAM1, PTPRC, TNC, CRLF1, MERTK, CHL1, EPHB2	3.59847	1	0.430194	19.5749
UP_SEQ_FEATURE	domain:Fibronectin type-III 1	7	2.4055	0.0138401	NCAM1, PTPRC, TNC, CRLF1, MERTK, CHL1, EPHB2	3.571	1	0.430528	20.1955
UP_SEQ_FEATURE	active site:Nucleophile	7	2.4055	0.0642729	ALDH1A2, CPM, EYA2, AGTPBP1, CPA1, CPB1, LIPF	2.47514	1	0.852956	65.8807
UP_SEQ_FEATURE	domain:EGF-like 4	6	2.06186	0.00171062	TNC, COMP, NID1, NID2, MEGF6, THBS4	6.91331	0.87445	0.137757	2.73325
UP_SEQ_FEATURE	domain:EGF-like 3	6	2.06186	0.00525154	NOTCH3, TNC, EDIL3, MEGF6, THBS1, VLDLR	5.34629	0.998308	0.262056	8.1698
UP_SEQ_FEATURE	domain:EGF-like 2	6	2.06186	0.0102034	NOTCH3, LTBP1, TNC, NID1, NID2, EDIL3	4.5565	0.999996	0.391771	15.2961
UP_SEQ_FEATURE	metal ion-binding site:Zinc	6	2.06186	0.0793055	IFIH1, CPM, KCND3, AGTPBP1, ALB, CPB1	2.62073	1	0.897306	73.7488
UP_SEQ_FEATURE	domain:VWFC	5	1.71821	0.000125605	WISP1, COL3A1, COL1A1, THBS1, COL5A2	18.5635	0.14122	0.0215141	0.203119
UP_SEQ_FEATURE	domain:TSP N-terminal	5	1.71821	0.000342742	COL15A1, COL16A1, THBS1, COL11A1, THBS4	14.528	0.339973	0.0451145	0.553344
UP_SEQ_FEATURE	region of interest:Triple-helical region	5	1.71821	0.000342742	COL4A1, COL3A1, COL1A1, COL11A1, COL4A5	14.528	0.339973	0.0451145	0.553344
UP_SEQ_FEATURE	domain:EGF-like 3; calcium-binding	5	1.71821	0.00217037	LTBP1, COMP, NID1, NID2, THBS4	9.0309	0.928163	0.151754	3.45581
UP_SEQ_FEATURE	domain:EGF-like 2; calcium-binding	5	1.71821	0.0102952	COMP, MEGF6, THBS1, VLDLR, THBS4	5.86216	0.999996	0.382701	15.4231
UP_SEQ_FEATURE	propeptide:C-terminal propeptide	4	1.37457	0.000173815	COL3A1, COL1A1, COL5A2, COL11A1	33.4143	0.189968	0.0259915	0.280978
UP_SEQ_FEATURE	domain:Fibrillar collagen NC1	4	1.37457	0.000495387	COL3A1, COL1A1, COL5A2, COL11A1	24.3013	0.451495	0.058288	0.798859
UP_SEQ_FEATURE	domain:IGFBP N-terminal	4	1.37457	0.00309914	WISP1, WISP3, KAZALD1, IGFBP1	13.3657	0.976763	0.198519	4.90015
UP_SEQ_FEATURE	region of interest:Hinge	4	1.37457	0.00409556	IGHG1, IGHG2, IGHG3, IGHG4, IGHV4-31, RARB, IGHM	12.1507	0.993085	0.230327	6.42713
UP_SEQ_FEATURE	domain:CRAL-TRIO	4	1.37457	0.00661791	MCF2, NF1, TTPA, KALRN	10.2813	0.99968	0.306357	10.1904
UP_SEQ_FEATURE	domain:EGF-like 5; calcium-binding	4	1.37457	0.0175427	LTBP1, NID1, NID2, MEGF6	7.22472	1	0.499402	24.9097
UP_SEQ_FEATURE	domain:Ig-like C2-type 5	4	1.37457	0.0487902	NCAM1, MXRA5, CHL1, MYLK	4.86027	1	0.805731	55.4994
UP_SEQ_FEATURE	region of interest:CH3	3	1.03093	0.000658174	IGHG1, IGHG2, IGHG3, IGHG4, IGHV4-31, IGHM	66.8287	0.549758	0.069974	1.06006
UP_SEQ_FEATURE	region of interest:Nonhelical region (C-terminal)	3	1.03093	0.00130337	COL3A1, COL1A1, COL11A1	50.1215	0.794172	0.123419	2.08897
UP_SEQ_FEATURE	region of interest:CH2	3	1.03093	0.00130337	IGHG1, IGHG2, IGHG3, IGHG4, IGHV4-31, IGHM	50.1215	0.794172	0.123419	2.08897
UP_SEQ_FEATURE	repeat:TSP type-3 6	3	1.03093	0.00215089	COMP, THBS1, THBS4	40.0972	0.926442	0.159685	3.42529
UP_SEQ_FEATURE	repeat:TSP type-3 3	3	1.03093	0.00215089	COMP, THBS1, THBS4	40.0972	0.926442	0.159685	3.42529
UP_SEQ_FEATURE	domain:TSP C-terminal	3	1.03093	0.00215089	COMP, THBS1, THBS4	40.0972	0.926442	0.159685	3.42529
UP_SEQ_FEATURE	repeat:TSP type-3 5	3	1.03093	0.00215089	COMP, THBS1, THBS4	40.0972	0.926442	0.159685	3.42529
UP_SEQ_FEATURE	repeat:TSP type-3 4	3	1.03093	0.00215089	COMP, THBS1, THBS4	40.0972	0.926442	0.159685	3.42529
UP_SEQ_FEATURE	repeat:TSP type-3 1	3	1.03093	0.00215089	COMP, THBS1, THBS4	40.0972	0.926442	0.159685	3.42529
UP_SEQ_FEATURE	repeat:TSP type-3 8	3	1.03093	0.00215089	COMP, THBS1, THBS4	40.0972	0.926442	0.159685	3.42529
UP_SEQ_FEATURE	repeat:TSP type-3 7	3	1.03093	0.00215089	COMP, THBS1, THBS4	40.0972	0.926442	0.159685	3.42529
UP_SEQ_FEATURE	repeat:TSP type-3 2	3	1.03093	0.00215089	COMP, THBS1, THBS4	40.0972	0.926442	0.159685	3.42529
UP_SEQ_FEATURE	propeptide:N-terminal propeptide	3	1.03093	0.0031946	COL3A1, COL1A1, COL11A1	33.4143	0.979309	0.193819	5.04744
UP_SEQ_FEATURE	region of interest:CH1	3	1.03093	0.0044285	IGHG1, IGHG2, IGHG3, IGHG4, IGHV4-31, IGHM	28.6409	0.995389	0.235828	6.9322
UP_SEQ_FEATURE	repeat:LDL-receptor class B 1	3	1.03093	0.0179148	NID1, NID2, VLDLR	14.3204	1	0.495746	25.3687
UP_SEQ_FEATURE	repeat:LDL-receptor class B 4	3	1.03093	0.0179148	NID1, NID2, VLDLR	14.3204	1	0.495746	25.3687
UP_SEQ_FEATURE	repeat:LDL-receptor class B 2	3	1.03093	0.0179148	NID1, NID2, VLDLR	14.3204	1	0.495746	25.3687
UP_SEQ_FEATURE	repeat:LDL-receptor class B 3	3	1.03093	0.0179148	NID1, NID2, VLDLR	14.3204	1	0.495746	25.3687
UP_SEQ_FEATURE	domain:EGF-like 9	3	1.03093	0.0456329	NOTCH3, TNC, MEGF6	8.71678	1	0.792467	53.0474
UP_SEQ_FEATURE	domain:EGF-like 8; calcium-binding	3	1.03093	0.0456329	NOTCH3, LTBP1, MEGF6	8.71678	1	0.792467	53.0474
UP_SEQ_FEATURE	domain:CTCK	3	1.03093	0.0530752	WISP1, WISP3, GREM1	8.01944	1	0.824374	58.6357
UP_SEQ_FEATURE	domain:EGF-like 7	3	1.03093	0.0609132	NOTCH3, TNC, MEGF6	7.42541	1	0.85107	63.8427
UP_SEQ_FEATURE	metal ion-binding site:Calcium 1; via carbonyl oxygen	3	1.03093	0.082048	NPTX1, NPTX2, PRKCB	6.26519	1	0.900318	74.9863
UP_SEQ_FEATURE	metal ion-binding site:Zinc; in inhibited form	3	1.03093	0.0865114	ADAM10, MMP17, ADAM12	6.07533	1	0.903029	76.884
UP_SEQ_FEATURE	region of interest:CRM (Cys-rich motif)	2	0.687285	0.0296011	PCSK6, PCSK5	66.8287	1	0.657377	38.5151
UP_SEQ_FEATURE	domain:Ubiquitin-like 2	2	0.687285	0.0296011	OASL, ISG15	66.8287	1	0.657377	38.5151
UP_SEQ_FEATURE	domain:Ubiquitin-like 1	2	0.687285	0.0296011	OASL, ISG15	66.8287	1	0.657377	38.5151
UP_SEQ_FEATURE	region of interest:Nonhelical region (N-terminal)	2	0.687285	0.0296011	COL3A1, COL1A1	66.8287	1	0.657377	38.5151
UP_SEQ_FEATURE	region of interest:Nonhelical region 9 (NC9)	2	0.687285	0.0440725	COL15A1, COL16A1	44.5524	1	0.790036	51.7892
UP_SEQ_FEATURE	region of interest:Nonhelical region 8 (NC8)	2	0.687285	0.0440725	COL15A1, COL16A1	44.5524	1	0.790036	51.7892
UP_SEQ_FEATURE	region of interest:Nonhelical region 10 (NC10)	2	0.687285	0.0440725	COL15A1, COL16A1	44.5524	1	0.790036	51.7892
UP_SEQ_FEATURE	region of interest:Nonhelical region 7 (NC7)	2	0.687285	0.0440725	COL15A1, COL16A1	44.5524	1	0.790036	51.7892
UP_SEQ_FEATURE	region of interest:Nonhelical region 6 (NC6)	2	0.687285	0.0440725	COL15A1, COL16A1	44.5524	1	0.790036	51.7892
UP_SEQ_FEATURE	domain:Nidogen G2 beta-barrel	2	0.687285	0.0440725	NID1, NID2	44.5524	1	0.790036	51.7892
UP_SEQ_FEATURE	domain:Homo B/P	2	0.687285	0.0440725	PCSK6, PCSK5	44.5524	1	0.790036	51.7892
UP_SEQ_FEATURE	region of interest:Nonhelical region 5 (NC5)	2	0.687285	0.0440725	COL15A1, COL16A1	44.5524	1	0.790036	51.7892
UP_SEQ_FEATURE	domain:SMB 2	2	0.687285	0.0583289	ENPP1, PRG4	33.4143	1	0.845521	62.198
UP_SEQ_FEATURE	domain:NIDO	2	0.687285	0.0583289	NID1, NID2	33.4143	1	0.845521	62.198
UP_SEQ_FEATURE	domain:EGF-like 25	2	0.687285	0.0583289	NOTCH3, MEGF6	33.4143	1	0.845521	62.198
UP_SEQ_FEATURE	domain:SMB 1	2	0.687285	0.0583289	ENPP1, PRG4	33.4143	1	0.845521	62.198
UP_SEQ_FEATURE	domain:EGF-like 27	2	0.687285	0.0723734	NOTCH3, MEGF6	26.7315	1	0.879668	70.3599
UP_SEQ_FEATURE	domain:EGF-like 24	2	0.687285	0.0723734	NOTCH3, MEGF6	26.7315	1	0.879668	70.3599
UP_SEQ_FEATURE	domain:EGF-like 20	2	0.687285	0.0723734	NOTCH3, MEGF6	26.7315	1	0.879668	70.3599
UP_SEQ_FEATURE	domain:EGF-like 26	2	0.687285	0.0723734	NOTCH3, MEGF6	26.7315	1	0.879668	70.3599
UP_SEQ_FEATURE	region of interest:Nonhelical region 4 (NC4)	2	0.687285	0.0723734	COL15A1, COL16A1	26.7315	1	0.879668	70.3599
UP_SEQ_FEATURE	domain:Collagen IV NC1	2	0.687285	0.0862091	COL4A1, COL4A5	22.2762	1	0.907018	76.7598
UP_SEQ_FEATURE	zinc finger region:GATA-type 2	2	0.687285	0.0862091	GATA2, GATA3	22.2762	1	0.907018	76.7598
UP_SEQ_FEATURE	domain:F5/8 type C 2	2	0.687285	0.0862091	NRP2, EDIL3	22.2762	1	0.907018	76.7598
UP_SEQ_FEATURE	region of interest:Nonhelical region 1 (NC1)	2	0.687285	0.0862091	COL15A1, COL16A1	22.2762	1	0.907018	76.7598
UP_SEQ_FEATURE	region of interest:Nonhelical region 3 (NC3)	2	0.687285	0.0862091	COL15A1, COL16A1	22.2762	1	0.907018	76.7598
UP_SEQ_FEATURE	region of interest:Nonhelical region 2 (NC2)	2	0.687285	0.0862091	COL15A1, COL16A1	22.2762	1	0.907018	76.7598
UP_SEQ_FEATURE	domain:F5/8 type C 1	2	0.687285	0.0862091	NRP2, EDIL3	22.2762	1	0.907018	76.7598
UP_SEQ_FEATURE	zinc finger region:GATA-type 1	2	0.687285	0.0862091	GATA2, GATA3	22.2762	1	0.907018	76.7598
UP_SEQ_FEATURE	region of interest:Triple-helical region 3 (COL3)	2	0.687285	0.0998392	COL15A1, COL16A1	19.0939	1	0.925848	81.7781
UP_SEQ_FEATURE	domain:EGF-like 18	2	0.687285	0.0998392	NOTCH3, MEGF6	19.0939	1	0.925848	81.7781
UP_SEQ_FEATURE	repeat:2-6	2	0.687285	0.0998392	ACAN, MYLK	19.0939	1	0.925848	81.7781
UP_SEQ_FEATURE	domain:EGF-like 19	2	0.687285	0.0998392	NOTCH3, MEGF6	19.0939	1	0.925848	81.7781
UP_SEQ_FEATURE	repeat:2-5	2	0.687285	0.0998392	ACAN, MYLK	19.0939	1	0.925848	81.7781
UP_SEQ_FEATURE	region of interest:Nonhelical region (NC2)	2	0.687285	0.0998392	COL8A1, COL4A5	19.0939	1	0.925848	81.7781
SP_PIR_KEYWORDS	polymorphism	191	65.6357	0.0120087	CYP3A5, ADCY8, POSTN, IGHM, ISG15, TRAK2, RARB, RAPGEF3, TAF4B, CRISP2, PTPRR, MYH8, WFDC8, AADAC, KRT18, CCR3, KIAA1107, ENPP1, FCER2, TRHR, ELN, CACNB2, OAS1, MAGEA6, EPHB2, SLC29A1, BMP4, TGFBR1, UPK3A, COL16A1, ABCG1, NOTCH3, GGT5, OASL, PKP1, SFRP4, NTRK2, FAM161A, CD200, KLF4, NRP2, IGHG1, IGHG3, NAAA, CKB, EDNRA, TYR, CGREF1, GPX3, GUCY1A3, ANGPT1, ARHGAP11A, COL11A1, PDE12, PRG4, MICAL2, …	1.11219	0.992855	0.135265	15.554
SP_PIR_KEYWORDS	glycoprotein	124	42.6117	3.92359e-15	LTBP1, TSPAN2, ADCY8, PDGFA, GRIK3, TSPAN7, POSTN, IGHM, TLR6, TRAK2, GPR45, SLC2A2, SLC4A4, SPON1, RET, STC2, SPARCL1, PTPRR, TCN1, AADAC, NCAM1, KRT18, TMPRSS11D, CCR3, STC1, COL1A1, ENPP1, FCER2, TRHR, PAMR1, ITGB2, GREM1, EPHB2, SLC29A1, FOLR3, ALB, ENTPD3, ADRA2C, SPAM1, BMP4, EPB41, PODXL, TGFBR1, UPK3A, COL16A1, NPY5R, NOTCH3, GGT5, NTRK2, SFRP4, MERTK, CACNA1C, BMP7, CD200, IGHG1, NRP2, I…	1.93137	1.58928e-12	3.97349e-13	5.44009e-12
SP_PIR_KEYWORDS	alternative splicing	124	42.6117	0.0792619	MEF2C, LTBP1, LMO2, PDGFA, POSTN, EDIL3, IGHM, CXCL12, DNTT, ANK2, GATA3, PDE4B, RAPGEF3, RARB, SLC25A26, SLC4A4, KCND3, TAF4B, PTPRR, ARID1A, NCAM1, TFAP2A, COL1A1, KALRN, KIAA1107, IFIH1, FCER2, ELN, PAMR1, CACNB2, OAS1, OAS2, GREM1, EPHB2, FOLR3, ALB, SSX2IP, TAF1, EPB41, PODXL, UPK3A, COL16A1, ABCG1, GGT5, OASL, PKP1, DYRK1B, NTRK2, FAM161A, CACNA1C, CD200, KLF4, MYLK, NRP2, IGHG1, IGHG3, NAA…	1.11374	1	0.425175	68.5117
SP_PIR_KEYWORDS	signal	111	38.1443	8.22458e-19	RARRES2, LTBP1, PDGFA, GRIK3, POSTN, EDIL3, TLR6, IGHM, CXCL12, CPA1, SPON1, RET, STC2, SPARCL1, CRISP2, PTPRR, TCN1, WFDC8, NCAM1, STC1, COL1A1, ELN, PAMR1, ITGB2, GREM1, EPHB2, FOLR3, ALB, TFF3, SPAM1, DEFB1, BMP4, PODXL, TGFBR1, UPK3A, COL16A1, NOTCH3, NTRK2, SFRP4, MERTK, CPB1, BMP7, CD200, NRP2, IGHG1, IGHG3, NAAA, SCGB1A1, EDNRA, TYR, CGREF1, WISP1, P4HA2, WISP3, GPX3, ANGPT1, LOXL2, COL11A…	2.29703	3.36385e-16	1.68193e-16	1.15088e-15
SP_PIR_KEYWORDS	disulfide bond	103	35.3952	3.66362e-18	LTBP1, PDGFA, SLC7A8, POSTN, EDIL3, IGHM, CXCL12, CPA1, SPON1, STC2, SPARCL1, CRISP2, TCN1, NCAM1, WFDC8, AADAC, TMPRSS11D, CCR3, STC1, COL1A1, KALRN, ENPP1, FCER2, TRHR, ELN, PAMR1, ITGB2, GREM1, FOLR3, ALB, TFF3, ADRA2C, SPAM1, DEFB1, BMP4, TAF1, TGFBR1, NPY5R, NOTCH3, SFRP4, NTRK2, MERTK, CACNA1C, CPB1, BMP7, CD200, NRP2, IGHG1, IGHG2, IGHG3, IGHG4, GNRHR, SCGB1A1, LSR, EDNRA, WISP1, WISP3, AN…	2.36911	1.49842e-15	4.99473e-16	5.12658e-15
SP_PIR_KEYWORDS	Secreted	79	27.1478	2.01029e-20	IGHG1, IGHG2, RARRES2, IGHG3, LTBP1, IGHG4, PDGFA, POSTN, EDIL3, IGHM, CXCL12, SCGB1A1, CGREF1, WISP1, ISG15, WISP3, GPX3, ANGPT1, CPA1, LOXL2, COL11A1, RS1, SPON1, STC2, PRG4, SPARCL1, CRISP2, MMP17, ARTN, TCN1, NCAM1, WFDC8, INHBB, BGN, TMPRSS11D, STC1, COL1A1, ADAM12, CHL1, MIA, MBL2, FCER2, TNC, ELN, CRLF1, COL3A1, PAMR1, GREM1, FOLR3, NPTX2, ALB, COMP, ACAN, TFF3, COL8A1, PCSK6, PCSK5, DEFB1…	3.14575	8.22208e-18	8.22208e-18	2.81304e-17
SP_PIR_KEYWORDS	disease mutation	61	20.9622	1.13669e-11	POU6F2, TTPA, TSPAN7, GNRHR, GLI2, TYR, ANK2, PEX1, WISP3, GATA3, SLC2A2, SLC4A4, COL11A1, RS1, CIITA, RET, CFTR, RB1, MYH8, MSX1, KRT18, TFAP2A, CTSC, COL1A1, SGCA, ENPP1, COL3A1, ABHD5, CRLF1, CACNB2, ITGB2, TPM2, EPHB2, ALB, COMP, FMO3, TGM2, CHM, GFI1, ETV6, MYOC, APC, BMP4, PTPRC, COL4A1, TGFBR1, NF1, GRIA3, ATP1A2, UPK3A, SNAI2, COL5A2, COL4A5, PROM1, NOTCH3, SLC6A5, SMPD1, CHN1, MERTK, CAC…	2.57861	4.64907e-09	7.74844e-10	1.5906e-08
SP_PIR_KEYWORDS	metal-binding	56	19.244	0.044988	CYP3A5, ZBTB33, LMO2, AGTPBP1, ADCY8, ADH1C, ADH1B, ADH1A, GLI2, PDCD2, GATA2, TYR, TRIM3, P4HA2, DNTT, GATA3, PDE4B, RARB, CPA1, LOXL2, KCND3, ADAM10, MICAL2, MMP17, PRKCB, ALOX15, EYA2, PPM1E, CA9, RRM2, MDM2, ADAM12, KALRN, CDRT1, IFIH1, CPM, ENPP1, CA5B, RSAD2, NPTX1, DGKB, NPTX2, ALB, RASGRP1, MAP3K1, TGM2, GFI1, STK38L, TGFBR1, ATP1A2, SNAI2, CHN1, CHN2, CPB1, MYLK, ADAMDEC1, KLF4, ATP8A1	1.26726	1	0.330063	47.4879
SP_PIR_KEYWORDS	cell membrane	49	16.8385	0.00367657	IGHG1, IGHG3, GRIK3, SLC7A8, GNRHR, TLR6, IGHM, LSR, EDNRA, ANK2, GPR45, AAK1, SLC4A4, KCND3, ADAM10, PTPRR, MMP17, NCAM1, ADRB1, CA9, TMPRSS11D, CCR3, ADAM12, SGCA, CHL1, CPM, ENPP1, FCER2, NPY2R, CCR1, TRHR, CACNB2, GJC1, RASGRP1, MAS1, ADRA2C, SPAM1, FGFBP1, GRIA3, NPY5R, VDAC1, PROM1, NOTCH3, SLC16A3, CDH18, DSC2, IGHV4-31, CACNA1C, TJP2, HTR2C, CD200, CDH11	1.50205	0.778313	0.0562951	5.02361
SP_PIR_KEYWORDS	nucleotide-binding	36	12.3711	0.0263706	IFIH1, ADCY8, OAS1, OAS2, CKB, EPHB2, ACTG2, DGKB, PEX1, MAP3K1, AAK1, GUCY1A3, ENTPD3, RAPGEF3, MX1, STK38L, CIITA, CPT1B, TAF1, RET, GNAO1, TGFBR1, PIK3CD, CFTR, ATP1A2, MYH8, ABCG1, PRKCB, GNAL, DYRK1B, NTRK2, MERTK, CLCN4, MYLK, ATP8A1, KALRN	1.43606	0.999982	0.229138	31.1997
SP_PIR_KEYWORDS	receptor	34	11.6838	0.0291123	IGHG1, NRP2, RARRES2, IGHG3, GRIK3, FCER2, NPY2R, CCR1, CRLF1, TRHR, GNRHR, ITGB2, TLR6, IGHM, LSR, EPHB2, EDNRA, FOLR3, GPR45, MAS1, ADRA2C, RARB, RAMP2, PTPRC, RET, TGFBR1, PTPRR, GRIA3, NPY5R, NOTCH3, ADRB1, CCR3, NTRK2, IGHV4-31, MERTK, HTR2C, VLDLR	1.44452	0.999994	0.244984	33.8617
SP_PIR_KEYWORDS	atp-binding	31	10.6529	0.0137183	IFIH1, ADCY8, OAS1, OAS2, CKB, EPHB2, ACTG2, DGKB, PEX1, MAP3K1, AAK1, ENTPD3, STK38L, CIITA, CPT1B, TAF1, RET, TGFBR1, PIK3CD, CFTR, ATP1A2, MYH8, ABCG1, PRKCB, DYRK1B, NTRK2, MERTK, CLCN4, MYLK, KALRN, ATP8A1	1.57233	0.996481	0.145239	17.5758
SP_PIR_KEYWORDS	cell adhesion	27	9.27835	9.71079e-10	TNC, NEDD9, ITGB2, POSTN, EDIL3, CGREF1, WISP1, COMP, SSX2IP, THBS1, SPAM1, COL8A1, THBS4, SPON1, RS1, FLRT1, COL15A1, NID1, NID2, COL16A1, NCAM1, PKP1, CDH18, DSC2, ADAM12, CHL1, CDH11	4.30306	3.97171e-07	5.67388e-08	1.35885e-06
SP_PIR_KEYWORDS	calcium	27	9.27835	0.000165533	MBL2, CACNB2, OCM2, NPTX1, CGREF1, DGKB, NPTX2, COMP, RASGRP1, TGM2, ENTPD3, PCSK6, THBS1, THBS4, SCG2, RET, SPARCL1, MMP17, NID1, NID2, PRKCB, CDH18, DSC2, CACNA1C, MEGF6, MYLK, CDH11	2.26138	0.0654674	0.00450375	0.231386
SP_PIR_KEYWORDS	extracellular matrix	25	8.59107	1.95919e-13	TNC, ELN, COL3A1, POSTN, COMP, ACAN, TFF3, COL8A1, COL11A1, SPON1, BMP4, HAPLN1, COL4A1, SPARCL1, COL15A1, MMP17, NID1, NID2, COL16A1, COL5A2, COL4A5, BGN, KAZALD1, COL1A1, CHL1	6.97669	8.01453e-11	1.60291e-11	2.74203e-10
SP_PIR_KEYWORDS	transmembrane protein	23	7.90378	0.000245949	HLA-DQB1, PTPRC, CYP3A5, RET, ENPP1, ADCY8, CCR1, FCER2, TRHR, TSPAN7, ITGB2, GNRHR, GRIA3, ATP1A2, PROM1, GGT5, ADRB1, CCR3, NTRK2, MAS1, DSC2, ADRA2C, HTR2C	2.40946	0.0957103	0.00590049	0.343612
SP_PIR_KEYWORDS	developmental protein	19	6.52921	0.0417913	MEF2C, BMP4, NRP2, COL15A1, GPM6B, EDIL3, SNAI2, CYLC1, NOTCH3, EYA2, MSX1, PKP1, KAZALD1, SFRP4, NTRK2, POU4F1, ANGPT1, BMP7, CHL1	1.64037	1	0.315843	44.9741
SP_PIR_KEYWORDS	kinase	17	5.84192	0.0521963	CPT1B, TAF1, RET, TGFBR1, PIK3CD, EPHB2, PRKCB, CKB, DGKB, AAK1, MAP3K1, DYRK1B, NTRK2, MERTK, STK38L, MYLK, KALRN	1.66183	1	0.349435	52.7703
SP_PIR_KEYWORDS	differentiation	15	5.15464	0.00907033	BMP4, NRP2, MEF2C, ABHD5, COL15A1, GPM6B, NOTCH3, CYLC1, KAZALD1, RASGRP1, SFRP4, NTRK2, ANGPT1, BMP7, CHL1	2.19311	0.975928	0.116817	11.9709
SP_PIR_KEYWORDS	Immunoglobulin domain	15	5.15464	0.0107068	IGHG1, HAPLN1, IGHG2, IGHG3, IGHG4, CRLF1, IGHM, LSR, NCAM1, KAZALD1, NTRK2, ACAN, IGHV4-31, MERTK, CD200, CHL1, MYLK, KALRN	2.14644	0.987756	0.132398	13.9834
SP_PIR_KEYWORDS	duplication	14	4.811	3.7781e-05	IGHG1, HAPLN1, IGHG2, TAF1, IGHG3, IGHG4, COL4A1, ITGB2, IGHM, OCM2, PRKCB, NCAM1, BGN, ALB, DSC2, IGHV4-31, CDH11	4.12971	0.0153339	0.00118796	0.0528548
SP_PIR_KEYWORDS	egf-like domain	14	4.811	4.14523e-05	LTBP1, TNC, PAMR1, NID1, EDIL3, NID2, NOTCH3, COMP, ACAN, MEGF6, ADAM12, THBS1, VLDLR, THBS4	4.0938	0.0168114	0.00121029	0.0579894
SP_PIR_KEYWORDS	cleavage on pair of basic residues	14	4.811	0.000215447	BMP4, ADAM10, PDGFA, MMP17, INHBB, NTS, ALB, CDH18, DSC2, ADAM12, PCSK6, PCSK5, CDH11, SCG2	3.47444	0.0843557	0.00549282	0.301058
SP_PIR_KEYWORDS	magnesium	13	4.46735	0.0325547	ADCY8, TGFBR1, ATP1A2, CDS1, PPM1E, EYA2, DNTT, MAP3K1, ENTPD3, STK38L, MYLK, KALRN, ATP8A1	1.9781	0.999999	0.264824	37.0686
SP_PIR_KEYWORDS	Protease	13	4.46735	0.0588275	CPM, ADAM10, AGTPBP1, MMP17, TMPRSS11D, CTSC, CPA1, CASP1, ADAM12, PCSK6, CPB1, PCSK5, ADAMDEC1	1.80644	1	0.373666	57.1897
SP_PIR_KEYWORDS	hydroxylation	12	4.12371	7.25756e-09	MBL2, LTBP1, COL4A1, ELN, COL3A1, COL15A1, COL1A1, COL16A1, COL8A1, COL5A2, COL11A1, COL4A5	11.3671	2.96834e-06	3.29816e-07	1.01557e-05
SP_PIR_KEYWORDS	zymogen	12	4.12371	0.000263396	GGT5, ADAM10, TMPRSS11D, MMP17, CTSC, CPA1, ADAM12, CASP1, CPB1, PCSK6, PCSK5, ADAMDEC1	3.91778	0.102142	0.00596786	0.367946
SP_PIR_KEYWORDS	Proto-oncogene	12	4.12371	0.0006692	HLF, RET, WISP1, LMO2, MCF2, MLLT11, MAS1, MDM2, RB1, RARB, MERTK, ETV6	3.50897	0.239512	0.0135964	0.932366
SP_PIR_KEYWORDS	cell junction	11	3.78007	0.07458	SLC17A7, PKP1, GRIK3, NEDD9, DSC2, GRIA3, SSX2IP, ERC2, TJP2, GJC1, APC	1.85415	1	0.421063	66.1957
SP_PIR_KEYWORDS	collagen	10	3.43643	1.17072e-05	MBL2, COL4A1, COL3A1, COL15A1, COL1A1, COL16A1, COL8A1, COL5A2, COL11A1, COL4A5	7.0795	0.00477683	0.000398944	0.0163809
SP_PIR_KEYWORDS	trimer	9	3.09278	2.61042e-09	COL4A1, COL3A1, COL1A1, COL16A1, THBS1, COL5A2, COL11A1, COL4A5, THBS4	23.2807	1.06766e-06	1.33458e-07	3.65282e-06
SP_PIR_KEYWORDS	growth factor	9	3.09278	0.000756263	INHBB, BMP4, MIA, IL5, PDGFA, WISP3, ARTN, BMP7, CXCL12	4.62059	0.266134	0.0146267	1.05307
SP_PIR_KEYWORDS	chromosomal rearrangement	9	3.09278	0.0567622	IGHG1, HLF, RET, IGHG3, LMO2, MLLT11, IGHV4-31, COL1A1, IGHM, ETV6, DOCK3, COL4A5	2.16952	1	0.368482	55.8563
SP_PIR_KEYWORDS	hydroxyproline	8	2.74914	1.02484e-06	MBL2, COL4A1, COL3A1, COL1A1, COL16A1, COL5A2, COL11A1, COL4A5	14.5417	0.000419073	4.19152e-05	0.00143408
SP_PIR_KEYWORDS	calcium binding	8	2.74914	0.000859124	MBL2, DSC2, NID1, OCM2, THBS1, CDH11, PRKCB, THBS4	5.22371	0.296391	0.0158518	1.1955
SP_PIR_KEYWORDS	G protein-coupled receptor	8	2.74914	0.00171877	ADRB1, CCR3, CCR1, TRHR, MAS1, GNRHR, ADRA2C, HTR2C	4.63829	0.50519	0.0288903	2.37844
SP_PIR_KEYWORDS	metalloprotease	8	2.74914	0.00736001	CPM, ADAM10, AGTPBP1, MMP17, CPA1, ADAM12, CPB1, ADAMDEC1	3.56319	0.951266	0.0989417	9.82077
SP_PIR_KEYWORDS	triple helix	7	2.4055	5.4123e-06	COL4A1, COL3A1, COL1A1, COL16A1, COL5A2, COL11A1, COL4A5	15.1867	0.00221119	0.000201219	0.00757328
SP_PIR_KEYWORDS	hydroxylysine	7	2.4055	5.4123e-06	COL4A1, COL3A1, COL1A1, COL16A1, COL5A2, COL11A1, COL4A5	15.1867	0.00221119	0.000201219	0.00757328
SP_PIR_KEYWORDS	sh3 domain	7	2.4055	0.093355	MIA, ABI2, CACNB2, NEDD9, TJP2, DOCK3, KALRN	2.24184	1	0.465439	74.6247
SP_PIR_KEYWORDS	palmitate	7	2.4055	0.0977859	GNAL, ADRB1, GNAO1, NPY2R, GRIA3, NPY5R, MYOC	2.21027	1	0.476647	76.306
SP_PIR_KEYWORDS	pyroglutamic acid	6	2.06186	0.000574973	IGHG1, IGHG3, GPX3, COL3A1, ITGB2, IGHV4-31, COL1A1, IGHM, COL5A2	8.77242	0.209612	0.0123043	0.801573
SP_PIR_KEYWORDS	acetylated amino end	6	2.06186	0.016586	SULT2A1, HIST1H2AI, ADH1C, SMPD1, ADH1B, ADH1A, OCM2, VDAC1	4.03531	0.99893	0.164742	20.8668
SP_PIR_KEYWORDS	microsome	6	2.06186	0.0208017	AADAC, CYP3A5, FMO1, FMO3, OAS1, OAS2	3.8069	0.999815	0.193411	25.4837
SP_PIR_KEYWORDS	metalloprotein	6	2.06186	0.0374242	CYP3A5, ALOX15, ADH1C, SMPD1, ADH1B, ADH1A, CPA1, CPB1	3.25429	1	0.292963	41.359
SP_PIR_KEYWORDS	neurogenesis	6	2.06186	0.0664087	NRP2, MEF2C, NTRK2, GPM6B, ARID1A, CHL1	2.76391	1	0.400105	61.7706
SP_PIR_KEYWORDS	basement membrane	5	1.71821	0.00258105	COL4A1, NID1, NID2, COL8A1, COL4A5	8.62247	0.652508	0.0413992	3.55178
SP_PIR_KEYWORDS	Antiviral defense	5	1.71821	0.013438	POLR3G, IFIH1, ISG15, RSAD2, MX1	5.42381	0.996047	0.146233	17.2475
SP_PIR_KEYWORDS	deafness	5	1.71821	0.0614771	TYR, GATA3, ABHD5, SNAI2, COL11A1	3.36276	1	0.381563	58.8457
SP_PIR_KEYWORDS	heterodimer	5	1.71821	0.0670336	INHBB, HLA-DQB1, GUCY1A3, ITGB2, ATP1A2	3.26482	1	0.39756	62.1271
SP_PIR_KEYWORDS	tyrosine-protein kinase	5	1.71821	0.0830699	RET, DYRK1B, NTRK2, MERTK, EPHB2	3.02952	1	0.43566	70.2859
SP_PIR_KEYWORDS	carboxypeptidase	4	1.37457	0.011624	CPM, AGTPBP1, CPA1, CPB1	8.40691	0.991621	0.134901	15.0927
SP_PIR_KEYWORDS	proteoglycan	4	1.37457	0.045903	HAPLN1, BGN, PRG4, ACAN	4.98187	1	0.324446	48.1876
SP_PIR_KEYWORDS	angiogenesis	4	1.37457	0.0745842	COL4A1, COL15A1, ANGPT1, COL8A1	4.07608	1	0.415694	66.1978
SP_PIR_KEYWORDS	oncogene	3	1.03093	0.00128705	RET, MCF2, MDM2	50.4414	0.409474	0.0226416	1.78601
SP_PIR_KEYWORDS	cartilage	3	1.03093	0.00437387	HAPLN1, ACAN, COL1A1	28.8237	0.833513	0.0642448	5.94954
SP_PIR_KEYWORDS	metallo-carboxypeptidase	3	1.03093	0.00735265	CPM, CPA1, CPB1	22.4184	0.951118	0.102191	9.81142
SP_PIR_KEYWORDS	immunoglobulin c region	3	1.03093	0.00735265	IGHG1, IGHG2, IGHG3, IGHG4, IGHV4-31, IGHM	22.4184	0.951118	0.102191	9.81142
SP_PIR_KEYWORDS	Ehlers-Danlos syndrome	3	1.03093	0.0110159	COL3A1, COL1A1, COL5A2	18.3423	0.989225	0.132013	14.3587
SP_PIR_KEYWORDS	beta-hydroxyasparagine	3	1.03093	0.0110159	NID1, THBS1, THBS4	18.3423	0.989225	0.132013	14.3587
SP_PIR_KEYWORDS	rna editing	3	1.03093	0.015321	GRIK3, NF1, HTR2C	15.5204	0.998191	0.1569	19.4305
SP_PIR_KEYWORDS	cell binding	3	1.03093	0.0202274	COL4A1, NID1, COL16A1	13.451	0.999765	0.192896	24.8699
SP_PIR_KEYWORDS	phosphoric diester hydrolase	3	1.03093	0.0228938	ENPP1, PDE4B, SMPD1	12.6104	0.999923	0.206288	27.681
SP_PIR_KEYWORDS	Growth factor binding	3	1.03093	0.0228938	LTBP1, IGFBP1, FGFBP1	12.6104	0.999923	0.206288	27.681
SP_PIR_KEYWORDS	osteogenesis	3	1.03093	0.0451143	BMP4, KAZALD1, BMP7	8.77242	1	0.325209	47.585
SP_PIR_KEYWORDS	skeletal muscle	3	1.03093	0.0487452	MEF2C, NCAM1, TPM2	8.40691	1	0.335541	50.3061
SP_PIR_KEYWORDS	immunoglobulin	3	1.03093	0.0768128	IGHG1, IGHG2, IGHG3, IGHG4, IGHV4-31, IGHM	6.50857	1	0.420048	67.3192
SP_PIR_KEYWORDS	transforming protein	3	1.03093	0.0900697	RET, MCF2, MAS1	5.93429	1	0.458151	73.3073
SP_PIR_KEYWORDS	aortic aneurysm	2	0.687285	0.0719279	TGFBR1, COL3A1	26.9021	1	0.414692	64.8145
SP_PIR_KEYWORDS	skin	2	0.687285	0.0719279	COL3A1, COL1A1	26.9021	1	0.414692	64.8145
SP_PIR_KEYWORDS	Waardenburg syndrome	2	0.687285	0.0992339	TYR, SNAI2	19.2158	1	0.476722	76.8327
SP_PIR_KEYWORDS	Brugada syndrome	2	0.687285	0.0992339	CACNB2, CACNA1C	19.2158	1	0.476722	76.8327
SMART	SM00181:EGF	13	4.46735	0.000639273	LTBP1, TNC, PAMR1, NID1, EDIL3, NID2, NOTCH3, COMP, ACAN, MEGF6, THBS1, VLDLR, THBS4	3.24419	0.100713	0.0516927	0.774004
SMART	SM00060:FN3	10	3.43643	0.0132502	NCAM1, PTPRC, FLRT1, TNC, CRLF1, MERTK, CHL1, MYLK, EPHB2, KALRN	2.64001	0.890763	0.241778	14.9624
SMART	SM00179:EGF_CA	9	3.09278	0.000613043	NOTCH3, LTBP1, COMP, NID1, NID2, EDIL3, MEGF6, VLDLR, THBS4	4.70252	0.0967866	0.0967866	0.742355
SMART	SM00210:TSPN	5	1.71821	0.000826488	COL15A1, COL16A1, THBS1, COL11A1, THBS4	11.4001	0.128251	0.0447204	0.999633
SMART	SM00214:VWC	5	1.71821	0.00782779	WISP1, COL3A1, COL1A1, THBS1, COL5A2	6.27003	0.728699	0.195409	9.10707
SMART	SM00109:C1	5	1.71821	0.0436094	DGKB, RASGRP1, CHN1, CHN2, PRKCB	3.7433	0.99939	0.460338	41.8294
SMART	SM00038:COLFI	4	1.37457	0.00112468	COL3A1, COL1A1, COL5A2, COL11A1	18.2401	0.170392	0.0456269	1.35804
SMART	SM00121:IB	4	1.37457	0.00681556	WISP1, WISP3, KAZALD1, IGFBP1	10.032	0.67866	0.20312	7.97389
SMART	SM00631:Zn_pept	4	1.37457	0.0101378	CPM, AGTPBP1, CPA1, CPB1	8.72352	0.81575	0.214659	11.6453
SMART	SM00516:SEC14	4	1.37457	0.0158043	MCF2, NF1, TTPA, KALRN	7.43114	0.928956	0.254596	17.5986
SMART	SM00204:TGFB	4	1.37457	0.0363772	INHBB, BMP4, ARTN, BMP7	5.42273	0.997869	0.428333	36.2532
SMART	SM00135:LY	3	1.03093	0.0346501	NID1, NID2, VLDLR	10.032	0.997131	0.443113	34.851
SMART	SM00211:TY	3	1.03093	0.0437394	NID1, NID2, IGFBP1	8.8518	0.999403	0.435097	41.9254
SMART	SM00050:DISIN	3	1.03093	0.0696881	ADAM10, ADAM12, ADAMDEC1	6.84003	0.999994	0.550404	58.4269
SMART	SM00231:FA58C	3	1.03093	0.0753596	NRP2, EDIL3, RS1	6.54264	0.999998	0.556424	61.4039
SMART	SM00041:CT	3	1.03093	0.0871185	WISP1, WISP3, GREM1	6.01923	1	0.568548	66.9627
SMART	SM00682:G2F	2	0.687285	0.0583128	NID1, NID2	33.4401	0.999953	0.509535	51.8112
SMART	SM00539:NIDO	2	0.687285	0.0769888	NID1, NID2	25.0801	0.999998	0.542642	62.2221
PIR_SUPERFAMILY	PIRSF005680:interferon-induced 56K protein	3	1.03093	0.00525213	IFIT3, IFIT2, IFIT1	25.3577	0.663802	0.663802	6.42202
PIR_SUPERFAMILY	PIRSF002255:collagen alpha 1(I) chain	3	1.03093	0.00525213	COL3A1, COL1A1, COL5A2	25.3577	0.663802	0.663802	6.42202
PIR_SUPERFAMILY	PIRSF002258:collagen alpha 1(IV) chain	3	1.03093	0.0106922	COL4A1, COL16A1, COL4A5	18.1127	0.891955	0.671299	12.6718
PIR_SUPERFAMILY	PIRSF800009:TGF-beta-like cysteine-knot cytokine	3	1.03093	0.086326	INHBB, BMP4, BMP7	6.03755	1	0.97619	67.9527
PIR_SUPERFAMILY	PIRSF038015:N-chimaerin	2	0.687285	0.0465021	CHN1, CHN2	42.2629	0.999948	0.962584	45.13
PIR_SUPERFAMILY	PIRSF501024:chemokine receptor CCR1/3/1L	2	0.687285	0.0465021	CCR3, CCR1	42.2629	0.999948	0.962584	45.13
PIR_SUPERFAMILY	PIRSF038015:chimaerin	2	0.687285	0.0465021	CHN1, CHN2	42.2629	0.999948	0.962584	45.13
PIR_SUPERFAMILY	PIRSF003027:TF_GATA-1/2/3	2	0.687285	0.0689404	GATA2, GATA3	28.1752	1	0.975192	59.358
PIR_SUPERFAMILY	PIRSF002479:thrombospondin 3	2	0.687285	0.0689404	COMP, THBS4	28.1752	1	0.975192	59.358
OMIM_DISEASE	Multiple sclerosis, susceptibility to	3	1.03093	0.00986648	HLA-DQB1, CIITA, PTPRC	18.5404	0.897773	0.897773	11.9373
OMIM_DISEASE	Congestive heart failure and beta-blocker response, modifier of	2	0.687285	0.0526859	ADRB1, ADRA2C	37.0808	0.999996	0.998019	50.0376
OMIM_DISEASE	congestive heart failure, susceptibility to	2	0.687285	0.0526859	ADRB1, ADRA2C	37.0808	0.999996	0.998019	50.0376
OMIM_DISEASE	Ehlers-Danlos syndrome, type I	2	0.687285	0.0779889	COL1A1, COL5A2	24.7205	1	0.998021	64.6896
INTERPRO	IPR013032:EGF-like region, conserved site	16	5.49828	0.000103384	LTBP1, TNC, PAMR1, NID1, ITGB2, EDIL3, NID2, EPHB2, NOTCH3, COMP, ACAN, MEGF6, ADAM12, THBS1, THBS4, VLDLR	3.3201	0.0667332	0.0137179	0.154821
INTERPRO	IPR007110:Immunoglobulin-like	16	5.49828	0.0181821	IGHG1, HLA-DQB1, HAPLN1, IGHG2, IGHG3, IGHG4, IGHM, LSR, MXRA5, NCAM1, KAZALD1, NTRK2, ACAN, IGHV4-31, MERTK, CD200, CHL1, MYLK, KALRN	1.94169	0.999995	0.442162	24.0418
INTERPRO	IPR013783:Immunoglobulin-like fold	16	5.49828	0.039355	IGHG1, HLA-DQB1, HAPLN1, IGHG2, IGHG3, IGHG4, IGHM, MXRA5, NCAM1, TRIM3, KAZALD1, NTRK2, TGM2, ACAN, IGHV4-31, MERTK, CHL1, MYLK, KALRN	1.75911	1	0.579022	45.212
INTERPRO	IPR000742:EGF-like, type 3	14	4.811	1.93028e-05	LTBP1, TNC, PAMR1, NID1, EDIL3, NID2, NOTCH3, COMP, ACAN, MEGF6, ADAM12, THBS1, VLDLR, THBS4	4.38758	0.0128116	0.00642645	0.0289235
INTERPRO	IPR006210:EGF-like	13	4.46735	0.000122236	LTBP1, TNC, PAMR1, NID1, EDIL3, NID2, NOTCH3, COMP, ACAN, MEGF6, THBS1, VLDLR, THBS4	3.93229	0.0784137	0.0135176	0.183029
INTERPRO	IPR017441:Protein kinase, ATP binding site	13	4.46735	0.0719974	RET, TGFBR1, EPHB2, PRKCB, AAK1, MAP3K1, DYRK1B, NTRK2, STC1, MERTK, STK38L, MYLK, KALRN	1.73712	1	0.704002	67.3647
INTERPRO	IPR006209:EGF	11	3.78007	4.59869e-05	NOTCH3, LTBP1, TNC, PAMR1, ACAN, NID1, NID2, EDIL3, MEGF6, THBS1, VLDLR	5.26608	0.0302529	0.0101877	0.0688944
INTERPRO	IPR008160:Collagen triple helix repeat	10	3.43643	9.4036e-06	MBL2, COL4A1, COL3A1, COL15A1, COL1A1, COL16A1, COL8A1, COL5A2, COL11A1, COL4A5	7.23801	0.00626194	0.00626194	0.0140914
INTERPRO	IPR008957:Fibronectin, type III-like fold	10	3.43643	0.0033554	NCAM1, PTPRC, TNC, CRLF1, TGM2, MERTK, CHL1, MYLK, EPHB2, KALRN	3.30431	0.894091	0.158615	4.91216
INTERPRO	IPR003961:Fibronectin, type III	10	3.43643	0.00414198	NCAM1, PTPRC, FLRT1, TNC, CRLF1, MERTK, CHL1, MYLK, EPHB2, KALRN	3.19996	0.9375	0.159104	6.03062
INTERPRO	IPR018097:EGF-like calcium-binding, conserved site	9	3.09278	0.000179159	NOTCH3, LTBP1, COMP, NID1, NID2, EDIL3, MEGF6, VLDLR, THBS4	5.69993	0.112803	0.0148497	0.268153
INTERPRO	IPR001881:EGF-like calcium-binding	9	3.09278	0.000179159	NOTCH3, LTBP1, COMP, NID1, NID2, EDIL3, MEGF6, VLDLR, THBS4	5.69993	0.112803	0.0148497	0.268153
INTERPRO	IPR013091:EGF calcium-binding	8	2.74914	0.00017447	NOTCH3, LTBP1, COMP, NID1, NID2, MEGF6, VLDLR, THBS4	6.75547	0.11002	0.016513	0.261145
INTERPRO	IPR000152:EGF-type aspartate/asparagine hydroxylation conserved site	7	2.4055	0.00522311	NOTCH3, LTBP1, NID1, NID2, EDIL3, MEGF6, VLDLR	4.38758	0.969748	0.185984	7.54789
INTERPRO	IPR013098:Immunoglobulin I-set	7	2.4055	0.0262261	NCAM1, KAZALD1, NTRK2, MXRA5, CHL1, MYLK, KALRN	3.08402	1	0.481862	32.8522
INTERPRO	IPR008625:GAGE	5	1.71821	8.3519e-05	GAGE2A, GAGE12H, GAGE2D, GAGE12G, GAGE2E, GAGE12F, GAGE12E, GAGE2C, GAGE12D, GAGE12C, GAGE12B, GAGE1, GAGE13, GAGE5, GAGE4, GAGE12I, GAGE7, GAGE12J, GAGE6, GAGE10, GAGE8	20.2664	0.0542651	0.0138514	0.12509
INTERPRO	IPR003129:Laminin G, thrombospondin-type, N-terminal	5	1.71821	0.000408896	COL15A1, COL16A1, THBS1, COL11A1, THBS4	13.818	0.239058	0.0298993	0.611028
INTERPRO	IPR001007:von Willebrand factor, type C	5	1.71821	0.00405541	WISP1, COL3A1, COL1A1, THBS1, COL5A2	7.59991	0.933764	0.165538	5.90813
INTERPRO	IPR013111:EGF, extracellular	5	1.71821	0.019748	NOTCH3, TNC, ITGB2, ADAM12, MEGF6	4.82534	0.999998	0.454264	25.8372
INTERPRO	IPR002219:Protein kinase C-like, phorbol ester/diacylglycerol binding	5	1.71821	0.0241647	DGKB, RASGRP1, CHN1, CHN2, PRKCB	4.53726	1	0.479835	30.6901
INTERPRO	IPR013320:Concanavalin A-like lectin/glucanase, subgroup	5	1.71821	0.037645	NPTX1, NPTX2, COMP, THBS1, THBS4	3.948	1	0.574467	43.7321
INTERPRO	IPR003006:Immunoglobulin/major histocompatibility complex, conserved site	5	1.71821	0.0546788	HLA-DQB1, IGHG1, IGHG2, IGHG3, IGHG4, ACAN, IGHV4-31, IGHM	3.49421	1	0.637666	56.9444
INTERPRO	IPR016186:C-type lectin-like	5	1.71821	0.0708406	HAPLN1, MBL2, FCER2, ACAN, COL15A1	3.19996	1	0.706838	66.7497
INTERPRO	IPR000885:Fibrillar collagen, C-terminal	4	1.37457	0.000651528	COL3A1, COL1A1, COL5A2, COL11A1	22.1088	0.35297	0.0426022	0.971953
INTERPRO	IPR000867:Insulin-like growth factor-binding protein, IGFBP	4	1.37457	0.00403642	WISP1, WISP3, KAZALD1, IGFBP1	12.1599	0.932914	0.175505	5.88124
INTERPRO	IPR000834:Peptidase M14, carboxypeptidase A	4	1.37457	0.00604786	CPM, AGTPBP1, CPA1, CPB1	10.5738	0.982617	0.201583	8.68995
INTERPRO	IPR001251:Cellular retinaldehyde-binding/triple function, C-terminal	4	1.37457	0.00951976	MCF2, NF1, TTPA, KALRN	9.0073	0.998321	0.28559	13.3547
INTERPRO	IPR001839:Transforming growth factor beta	4	1.37457	0.0224401	INHBB, BMP4, ARTN, BMP7	6.57289	1	0.482716	28.8316
INTERPRO	IPR017948:Transforming growth factor beta, conserved site	4	1.37457	0.0224401	INHBB, BMP4, ARTN, BMP7	6.57289	1	0.482716	28.8316
INTERPRO	IPR011042:Six-bladed beta-propeller, TolB-like	4	1.37457	0.0240756	TRIM3, NID1, NID2, VLDLR	6.39992	1	0.492522	30.5952
INTERPRO	IPR002219:Protein kinase C, phorbol ester/diacylglycerol binding	4	1.37457	0.0485377	DGKB, RASGRP1, CHN1, CHN2	4.86394	1	0.623766	52.5569
INTERPRO	IPR011511:Variant SH3	4	1.37457	0.0907913	MIA, TJP2, DOCK3, KALRN	3.74149	1	0.772048	75.9826
INTERPRO	IPR000884:Thrombospondin, type 1 repeat	4	1.37457	0.0907913	WISP1, WISP3, THBS1, SPON1	3.74149	1	0.772048	75.9826
INTERPRO	IPR006117:2-5-oligoadenylate synthetase, conserved site	3	1.03093	0.00157089	OASL, OAS1, OAS2	45.5995	0.650124	0.091055	2.32847
INTERPRO	IPR018952:2'-5'-oligoadenylate synthetase 1, domain 2/C-terminal	3	1.03093	0.00157089	OASL, OAS1, OAS2	45.5995	0.650124	0.091055	2.32847
INTERPRO	IPR017897:Thrombospondin, type 3 repeat	3	1.03093	0.00258982	COMP, THBS1, THBS4	36.4796	0.823113	0.134419	3.81164
INTERPRO	IPR003367:Thrombospondin, type 3-like repeat	3	1.03093	0.00258982	COMP, THBS1, THBS4	36.4796	0.823113	0.134419	3.81164
INTERPRO	IPR008859:Thrombospondin, C-terminal	3	1.03093	0.00258982	COMP, THBS1, THBS4	36.4796	0.823113	0.134419	3.81164
INTERPRO	IPR006116:2-5-oligoadenylate synthetase, ubiquitin-like region	3	1.03093	0.00258982	OASL, OAS1, OAS2	36.4796	0.823113	0.134419	3.81164
INTERPRO	IPR017891:Insulin-like growth factor binding protein, N-terminal	3	1.03093	0.0158463	WISP1, WISP3, IGFBP1	15.1998	0.999977	0.413454	21.2881
INTERPRO	IPR000209:Peptidase S8 and S53, subtilisin, kexin, sedolisin	3	1.03093	0.0244104	ADCY8, PCSK6, PCSK5	12.1599	1	0.470033	30.9512
INTERPRO	IPR000033:Low-density lipoprotein receptor, YWTD repeat	3	1.03093	0.0244104	NID1, NID2, VLDLR	12.1599	1	0.470033	30.9512
INTERPRO	IPR000716:Thyroglobulin type-1	3	1.03093	0.0309475	NID1, NID2, IGFBP1	10.7293	1	0.527626	37.5692
INTERPRO	IPR001111:Transforming growth factor beta (TGFb), N-terminal	3	1.03093	0.0457916	INHBB, BMP4, BMP7	8.68561	1	0.624117	50.4629
INTERPRO	IPR001762:Blood coagulation inhibitor, Disintegrin	3	1.03093	0.0498384	ADAM10, ADAM12, ADAMDEC1	8.29081	1	0.62308	53.5196
INTERPRO	IPR000421:Coagulation factor 5/8 type, C-terminal	3	1.03093	0.054009	NRP2, EDIL3, RS1	7.93034	1	0.64308	56.4849
INTERPRO	IPR006207:Cystine knot, C-terminal	3	1.03093	0.0627007	WISP1, WISP3, GREM1	7.29591	1	0.679631	62.1065
INTERPRO	IPR015615:Transforming growth factor-beta-related	3	1.03093	0.096308	INHBB, BMP4, BMP7	5.69993	1	0.777593	78.0762
INTERPRO	IPR004978:Stanniocalcin	2	0.687285	0.0325075	STC2, STC1	60.7993	1	0.53291	39.0585
INTERPRO	IPR017356:N-chimaerin	2	0.687285	0.0325075	CHN1, CHN2	60.7993	1	0.53291	39.0585
INTERPRO	IPR016374:Transcription factor, GATA-1/2/3	2	0.687285	0.0483642	GATA2, GATA3	40.5328	1	0.633397	52.4271
INTERPRO	IPR006605:G2 nidogen and fibulin G2F	2	0.687285	0.0483642	NID1, NID2	40.5328	1	0.633397	52.4271
INTERPRO	IPR003886:Nidogen, extracellular region	2	0.687285	0.063962	NID1, NID2	30.3996	1	0.677664	62.8636
INTERPRO	IPR000960:Flavin-containing monooxygenase FMO	2	0.687285	0.079305	FMO1, FMO3	24.3197	1	0.731299	71.011
INTERPRO	IPR012395:IGFBP-related, CNN	2	0.687285	0.079305	WISP1, WISP3	24.3197	1	0.731299	71.011
INTERPRO	IPR012143:Dimethylaniline monooxygenase, N-oxide-forming	2	0.687285	0.079305	FMO1, FMO3	24.3197	1	0.731299	71.011
INTERPRO	IPR001442:Type 4 procollagen, C-terminal repeat	2	0.687285	0.0943975	COL4A1, COL4A5	20.2664	1	0.77806	77.3712
COG_ONTOLOGY	Transcription	4	1.37457	0.013302	MEF2C, GATA2, TAF1, TAF6L	7.42857	0.125334	0.125334	7.72626
BIOCARTA	h_alkPathway:ALK in cardiac myocytes	5	1.71821	0.0167792	MEF2C, BMP4, TGFBR1, BMP7, APC	4.80281	0.847149	0.847149	17.4283
BBID	89.CD4_T_Cell_Differentiation	3	1.03093	0.0266973	CIITA, IL5, GATA3	10.2286	0.555944	0.555944	20.5872
BBID	78.B_Cell_Development	3	1.03093	0.053457	IGHG1, IGHG3, GATA3, ITGB2, IGHV4-31, IGHM	7.16	0.807598	0.561363	37.3743
