# Supplementary material for: Bioinformatics-Based Identification of MicroRNA-Regulated and Rheumatoid Arthritis-Associated Genes
Source: PLoS One. 2015 Sep 11;10(9):e0137551. doi: 10.1371/journal.pone.0137551 (PMC4567271; doi:10.1371/journal.pone.0137551)
Supplement: S4 Table — The gene expression profiling of rheumatoid arthritis (RA) was compared with that of healthy control (HC). (XLS) [file pone.0137551.s005.xls]

## Sheet: RA-HC
S4 Table. Functional annotation of differentially expressed genes (DEGs) in SRP009315.
The gene expression profiling of rheumatoid arthritis (RA) was compared with that of healthy control (HC).
Category	Term	Count	%	PValue	Genes	Fold Enrichment	Bonferroni	Benjamini	FDR
KEGG_PATHWAY	hsa04640:Hematopoietic cell lineage	5	3.7594	0.00670352	CD55, IL1R1, MME, ANPEP, ITGA3	6.42695	0.43923	0.43923	6.99617
KEGG_PATHWAY	hsa04614:Renin-angiotensin system	3	2.25564	0.00957218	ACE, MME, ANPEP	19.5077	0.562716	0.338726	9.85196
KEGG_PATHWAY	hsa00380:Tryptophan metabolism	3	2.25564	0.0482976	ALDH1B1, AOX1, ALDH3A2	8.29076	0.985839	0.758064	41.363
KEGG_PATHWAY	hsa00280:Valine, leucine and isoleucine degradation	3	2.25564	0.0572961	ALDH1B1, AOX1, ALDH3A2	7.53706	0.993744	0.718765	47.0725
KEGG_PATHWAY	hsa00140:Steroid hormone biosynthesis	3	2.25564	0.061999	AKR1C3, AKR1C2, AKR1C1	7.20936	0.995931	0.667419	49.8513
KEGG_PATHWAY	hsa00590:Arachidonic acid metabolism	3	2.25564	0.0873191	AKR1C3, PTGES, PLA2G2A	5.92197	0.999613	0.730078	62.6658
KEGG_PATHWAY	hsa00010:Glycolysis / Gluconeogenesis	3	2.25564	0.0981889	ALDH1B1, HK2, ALDH3A2	5.52717	0.999862	0.719093	67.1907
KEGG_PATHWAY	hsa00980:Metabolism of xenobiotics by cytochrome P450	3	2.25564	0.0981889	AKR1C3, AKR1C2, AKR1C1	5.52717	0.999862	0.719093	67.1907
GOTERM_MF_FAT	GO:0005509~calcium ion binding	14	10.5263	0.0256254	SCUBE3, TRPV2, GALNTL2, ITGA3, COLEC12, EDIL3, JAG1, PTHLH, EFHD1, SNED1, FBLN2, AIF1L, PLA2G2A, SPON2	1.93904	0.999048	0.371117	28.8888
GOTERM_MF_FAT	GO:0030246~carbohydrate binding	13	9.77444	1.88694e-05	PRG4, ENPP2, SUSD2, HK2, GALNTL2, POSTN, COLEC12, COL5A3, TINAGL1, PCOLCE2, PRELP, TGFBR3, GPNMB	4.67428	0.00504428	0.00168426	0.0247783
GOTERM_MF_FAT	GO:0005198~structural molecule activity	13	9.77444	0.0037	SEPT5, NES, PDLIM3, JAG1, COL5A3, TINAGL1, PRELP, COL14A1, KRT18, FBLN2, KRT7, MFAP5, KRT86	2.60993	0.629699	0.132309	4.75162
GOTERM_MF_FAT	GO:0001871~pattern binding	10	7.5188	3.03146e-06	ENPP2, PRG4, SUSD2, TGFBR3, POSTN, COL5A3, TINAGL1, GPNMB, PRELP, PCOLCE2	8.26522	0.000812102	0.000406134	0.00398113
GOTERM_MF_FAT	GO:0030247~polysaccharide binding	10	7.5188	3.03146e-06	ENPP2, PRG4, SUSD2, TGFBR3, POSTN, COL5A3, TINAGL1, GPNMB, PRELP, PCOLCE2	8.26522	0.000812102	0.000406134	0.00398113
GOTERM_MF_FAT	GO:0005044~scavenger receptor activity	8	6.01504	5.83377e-08	ENPP2, PRG4, SUSD2, COLEC12, SCARA3, TINAGL1, SCARA5, SSC5D	22.1364	1.56344e-05	1.56344e-05	7.66147e-05
GOTERM_MF_FAT	GO:0005201~extracellular matrix structural constituent	6	4.51128	0.000545556	COL14A1, FBLN2, COL5A3, TINAGL1, MFAP5, PRELP	8.8803	0.136057	0.0288261	0.71411
GOTERM_MF_FAT	GO:0008201~heparin binding	6	4.51128	0.00123594	TGFBR3, POSTN, COL5A3, GPNMB, PRELP, PCOLCE2	7.41462	0.282108	0.0537414	1.61104
GOTERM_MF_FAT	GO:0005539~glycosaminoglycan binding	6	4.51128	0.00469898	TGFBR3, POSTN, COL5A3, GPNMB, PRELP, PCOLCE2	5.45504	0.716996	0.145968	5.99827
GOTERM_MF_FAT	GO:0008237~metallopeptidase activity	6	4.51128	0.0140604	CPA4, ACE, ADAMTSL4, MME, ANPEP, ADAMTS12	4.17326	0.977516	0.291775	16.9698
GOTERM_MF_FAT	GO:0019838~growth factor binding	5	3.7594	0.00905578	WISP2, IL1R1, TGFBR3, SORT1, IGFBP2	6.06116	0.912665	0.237299	11.261
GOTERM_MF_FAT	GO:0005125~cytokine activity	5	3.7594	0.0656164	INHBA, TNFRSF11B, IL8, IL33, GREM1	3.2637	1	0.597248	58.9883
GOTERM_MF_FAT	GO:0042277~peptide binding	5	3.7594	0.0737022	F2RL2, ACE, CMKLR1, MME, ANPEP	3.13508	1	0.623578	63.4122
GOTERM_MF_FAT	GO:0008081~phosphoric diester hydrolase activity	4	3.00752	0.0276607	F2RL2, ENPP2, HMOX1, PDE4D	6.06116	0.999457	0.374901	30.815
GOTERM_MF_FAT	GO:0005179~hormone activity	4	3.00752	0.0519414	PTHLH, INHBA, PENK, ADM	4.71423	0.999999	0.548038	50.3663
GOTERM_MF_FAT	GO:0047115~trans-1,2-dihydrobenzene-1,2-diol dehydrogenase activity	3	2.25564	0.000355901	AKR1C3, AKR1C2, AKR1C1	95.4632	0.0909894	0.0235675	0.466397
GOTERM_MF_FAT	GO:0016628~oxidoreductase activity, acting on the CH-CH group of donors, NAD or NADP as acceptor	3	2.25564	0.00940035	AKR1C3, AKR1C2, AKR1C1	20.0975	0.920437	0.223626	11.6654
GOTERM_MF_FAT	GO:0033764~steroid dehydrogenase activity, acting on the CH-OH group of donors, NAD or NADP as acceptor	3	2.25564	0.0185336	AKR1C3, AKR1C2, AKR1C1	14.1427	0.993353	0.32	21.7831
GOTERM_MF_FAT	GO:0016229~steroid dehydrogenase activity	3	2.25564	0.0240652	AKR1C3, AKR1C2, AKR1C1	12.3178	0.998539	0.372687	27.3787
GOTERM_MF_FAT	GO:0005178~integrin binding	3	2.25564	0.0770517	VCAM1, EDIL3, GPNMB	6.47208	1	0.623472	65.112
GOTERM_MF_FAT	GO:0047718~indanol dehydrogenase activity	2	1.50376	0.0154989	AKR1C3, AKR1C1	127.284	0.984796	0.294503	18.5467
GOTERM_MF_FAT	GO:0047026~3-alpha-hydroxysteroid dehydrogenase (A-specific) activity	2	1.50376	0.0154989	AKR1C3, AKR1C2	127.284	0.984796	0.294503	18.5467
GOTERM_MF_FAT	GO:0032052~bile acid binding	2	1.50376	0.0457866	AKR1C2, AKR1C1	42.4281	0.999996	0.522342	45.9638
GOTERM_MF_FAT	GO:0004029~aldehyde dehydrogenase (NAD) activity	2	1.50376	0.0605827	ALDH1B1, ALDH3A2	31.8211	1	0.585845	55.9899
GOTERM_CC_FAT	GO:0005576~extracellular region	49	36.8421	5.7008e-11	F2RL2, C9ORF47, POSTN, JAG1, EDIL3, TNFRSF11B, WISP2, HMOX1, ITIH5, SEMA3C, SERPINA1, SPON2, SCUBE3, PRG4, OLFML2B, PCOLCE2, PRELP, PTHLH, INHBA, LYNX1, ADM, SERPINF1, PLA2G2A, MFAP5, SSC5D, ENPP2, ADAMTSL4, CLU, IL33, GREM1, VCAM1, ACE, PLIN2, FNDC1, ADAMTS12, COL8A1, OLFM2, CPA4, IL8, TINAGL1, COL5A3, DKK3, COL14A1, APOL1, PENK, SFRP1, FBLN2, TGFBR3, IGFBP2	2.6185	1.04895e-08	1.04895e-08	7.04771e-08
GOTERM_CC_FAT	GO:0005886~plasma membrane	44	33.0827	0.0629201	F2RL2, STEAP3, SEPT5, IL1R1, ENPP2, TRPV2, SUSD2, MME, NEDD9, ANPEP, CPEB1, JAG1, APBB1IP, ALDH3A2, VCAM1, WISP2, ACE, SLC2A5, PLIN2, PACSIN3, ANK3, HMOX1, CXCR7, SLC2A1, AIF1L, GPNMB, GOLM1, SGK1, CMKLR1, GPR133, FBLIM1, ITGA3, MCAM, KCNK2, LSP1, CD55, NPC1, LYNX1, CD82, TGFBR3, SORT1, IGFBP2, SCARA5, KCTD12	1.25129	0.999994	0.467059	55.2201
GOTERM_CC_FAT	GO:0044459~plasma membrane part	33	24.812	0.00467426	F2RL2, IL1R1, ENPP2, TRPV2, MME, NEDD9, ANPEP, CPEB1, JAG1, APBB1IP, ALDH3A2, VCAM1, ACE, PACSIN3, ANK3, HMOX1, SLC2A1, AIF1L, GPNMB, GOLM1, CMKLR1, FBLIM1, ITGA3, KCNK2, LSP1, CD55, NPC1, CD82, SORT1, TGFBR3, IGFBP2, SCARA5, KCTD12	1.60898	0.577717	0.133835	5.62763
GOTERM_CC_FAT	GO:0044421~extracellular region part	31	23.3083	1.8604e-09	ADAMTSL4, CLU, POSTN, IL33, GREM1, VCAM1, TNFRSF11B, ACE, HMOX1, SEMA3C, SERPINA1, ADAMTS12, SPON2, COL8A1, IL8, SCUBE3, COL5A3, PRELP, PTHLH, INHBA, DKK3, APOL1, COL14A1, SFRP1, ADM, SERPINF1, FBLN2, PLA2G2A, TGFBR3, IGFBP2, MFAP5	3.4685	3.42313e-07	1.71157e-07	2.29995e-06
GOTERM_CC_FAT	GO:0005615~extracellular space	19	14.2857	5.38663e-05	IL8, CLU, IL33, GREM1, VCAM1, PTHLH, INHBA, DKK3, ACE, APOL1, SFRP1, ADM, SERPINF1, HMOX1, PLA2G2A, TGFBR3, SEMA3C, SERPINA1, IGFBP2	2.9793	0.00986271	0.00329844	0.0665728
GOTERM_CC_FAT	GO:0005856~cytoskeleton	19	14.2857	0.0830292	SEPT5, NES, MICAL2, MYO1D, PDLIM3, NEDD9, FBLIM1, SYNPO2, PDLIM1, PDE4D, CPEB1, APBB1IP, LSP1, ACTG2, KRT18, ANK3, KRT7, AIF1L, KRT86	1.47779	1	0.458507	65.7538
GOTERM_CC_FAT	GO:0005887~integral to plasma membrane	18	13.5338	0.0453112	F2RL2, IL1R1, ENPP2, CMKLR1, TRPV2, MME, ITGA3, ANPEP, JAG1, KCNK2, NPC1, CD55, CD82, TGFBR3, GPNMB, SCARA5, GOLM1, KCTD12	1.62745	0.999803	0.413307	43.6313
GOTERM_CC_FAT	GO:0031226~intrinsic to plasma membrane	18	13.5338	0.0539717	F2RL2, IL1R1, ENPP2, CMKLR1, TRPV2, MME, ITGA3, ANPEP, JAG1, KCNK2, NPC1, CD55, CD82, TGFBR3, GPNMB, SCARA5, GOLM1, KCTD12	1.59129	0.999963	0.432865	49.6372
GOTERM_CC_FAT	GO:0005783~endoplasmic reticulum	16	12.0301	0.0307198	SGK1, SCD, MRVI1, OAS1, OAS2, ALDH3A2, MOXD1, NPC1, PLIN2, ANK3, HMOX1, PLA2G2A, TGFBR3, SORT1, PTGFRN, SCARA3	1.7902	0.996789	0.436793	32.0049
GOTERM_CC_FAT	GO:0000267~cell fraction	16	12.0301	0.0732574	SEPT5, OAS3, MME, PDE4D, OAS1, ANPEP, OAS2, WISP2, ACE, CD55, ADM, PTGES, ANK3, HMOX1, SLC2A1, SORT1	1.58688	0.999999	0.455907	60.9585
GOTERM_CC_FAT	GO:0031012~extracellular matrix	13	9.77444	8.08726e-05	SCUBE3, ADAMTSL4, POSTN, COL5A3, PRELP, TNFRSF11B, COL14A1, FBLN2, SERPINA1, ADAMTS12, COL8A1, SPON2, MFAP5	4.0474	0.014771	0.00371338	0.0999343
GOTERM_CC_FAT	GO:0031982~vesicle	13	9.77444	0.0207808	SEPT5, TRPV2, CLU, GALNTL2, ANPEP, SERPINF1, SLC2A1, PLA2G2A, SORT1, SERPINA1, IGFBP2, GPNMB, RAB11FIP1	2.08411	0.979015	0.383067	22.865
GOTERM_CC_FAT	GO:0005578~proteinaceous extracellular matrix	12	9.02256	0.000179887	TNFRSF11B, COL14A1, FBLN2, ADAMTSL4, SERPINA1, POSTN, ADAMTS12, COL5A3, SPON2, COL8A1, MFAP5, PRELP	4.02794	0.0325602	0.00659856	0.222161
GOTERM_CC_FAT	GO:0031988~membrane-bounded vesicle	12	9.02256	0.0158259	SEPT5, SERPINF1, TRPV2, CLU, SLC2A1, GALNTL2, PLA2G2A, SORT1, ANPEP, SERPINA1, GPNMB, RAB11FIP1	2.26926	0.946882	0.342507	17.8986
GOTERM_CC_FAT	GO:0031410~cytoplasmic vesicle	12	9.02256	0.0349164	SEPT5, SERPINF1, TRPV2, CLU, SLC2A1, GALNTL2, PLA2G2A, SORT1, SERPINA1, GPNMB, IGFBP2, RAB11FIP1	2.0077	0.998555	0.420132	35.5562
GOTERM_CC_FAT	GO:0016023~cytoplasmic membrane-bounded vesicle	11	8.27068	0.0307938	SEPT5, SERPINF1, TRPV2, CLU, SLC2A1, GALNTL2, PLA2G2A, SORT1, SERPINA1, GPNMB, RAB11FIP1	2.14824	0.996834	0.407375	32.0691
GOTERM_CC_FAT	GO:0009986~cell surface	8	6.01504	0.0422642	VCAM1, WISP2, ACE, SCUBE3, TGFBR3, SORT1, GREM1, SCARA5	2.46924	0.999646	0.411227	41.3663
GOTERM_CC_FAT	GO:0016323~basolateral plasma membrane	6	4.51128	0.0398964	ANK3, SLC2A1, AIF1L, FBLIM1, NEDD9, APBB1IP	3.17473	0.999442	0.438004	39.5489
GOTERM_CC_FAT	GO:0005792~microsome	6	4.51128	0.0684787	PTGES, HMOX1, OAS3, SORT1, OAS1, OAS2	2.71929	0.999998	0.447491	58.3955
GOTERM_CC_FAT	GO:0042598~vesicular fraction	6	4.51128	0.0754817	PTGES, HMOX1, OAS3, SORT1, OAS1, OAS2	2.64127	0.999999	0.438774	62.1013
GOTERM_CC_FAT	GO:0044420~extracellular matrix part	5	3.7594	0.0230461	COL14A1, SCUBE3, COL5A3, COL8A1, MFAP5	4.59025	0.986296	0.379158	25.0422
GOTERM_CC_FAT	GO:0042470~melanosome	4	3.00752	0.049158	SERPINF1, TRPV2, SLC2A1, GPNMB	4.8275	0.999906	0.420498	46.3759
GOTERM_CC_FAT	GO:0048770~pigment granule	4	3.00752	0.049158	SERPINF1, TRPV2, SLC2A1, GPNMB	4.8275	0.999906	0.420498	46.3759
GOTERM_CC_FAT	GO:0005925~focal adhesion	4	3.00752	0.0682968	AIF1L, FBLIM1, NEDD9, APBB1IP	4.21223	0.999998	0.461962	58.295
GOTERM_CC_FAT	GO:0005924~cell-substrate adherens junction	4	3.00752	0.0747747	AIF1L, FBLIM1, NEDD9, APBB1IP	4.05327	0.999999	0.448899	61.7414
GOTERM_CC_FAT	GO:0030055~cell-substrate junction	4	3.00752	0.0849812	AIF1L, FBLIM1, NEDD9, APBB1IP	3.83613	1	0.45405	66.6442
GOTERM_CC_FAT	GO:0005581~collagen	3	2.25564	0.0412507	COL14A1, COL5A3, COL8A1	9.20672	0.99957	0.425153	40.5947
GOTERM_CC_FAT	GO:0031983~vesicle lumen	3	2.25564	0.0672448	CLU, ANPEP, SERPINA1	7.00512	0.999997	0.472937	57.709
GOTERM_BP_FAT	GO:0006955~immune response	18	13.5338	2.74859e-05	IL1R1, IL8, ENPP2, CMKLR1, PRG4, CLU, SUSD2, OAS3, COLEC12, OAS1, OAS2, TINAGL1, CD55, APOL1, TGFBR3, SEMA3C, SPON2, IFI6	3.26763	0.0286885	0.0286885	0.0437353
GOTERM_BP_FAT	GO:0007155~cell adhesion	14	10.5263	0.00347458	NEDD9, FBLIM1, ITGA3, POSTN, EDIL3, COL5A3, MCAM, VCAM1, WISP2, COL14A1, SNED1, COL8A1, SPON2, GPNMB	2.50519	0.974928	0.458997	5.38883
GOTERM_BP_FAT	GO:0022610~biological adhesion	14	10.5263	0.00351703	NEDD9, FBLIM1, ITGA3, POSTN, EDIL3, COL5A3, MCAM, VCAM1, WISP2, COL14A1, SNED1, COL8A1, SPON2, GPNMB	2.50161	0.976034	0.413167	5.45296
GOTERM_BP_FAT	GO:0006952~defense response	13	9.77444	0.00335757	IL1R1, IL8, CLU, COLEC12, LSP1, INHBA, CD55, APOL1, PENK, HMOX1, AOX1, PLA2G2A, SERPINA1	2.64776	0.971608	0.509499	5.21187
GOTERM_BP_FAT	GO:0042127~regulation of cell proliferation	13	9.77444	0.0214547	IL8, ARNT2, CLU, JAG1, VCAM1, PTHLH, WISP2, ADM, PTGES, HMOX1, PLA2G2A, TGFBR3, GPNMB	2.06909	1	0.600967	29.19
GOTERM_BP_FAT	GO:0010033~response to organic substance	12	9.02256	0.0271596	IL1R1, TNFRSF11B, PLIN2, ADM, HMOX1, HSPB7, ARNT2, TGFBR3, SORT1, COLEC12, SERPINA1, IGFBP2	2.08476	1	0.597977	35.4821
GOTERM_BP_FAT	GO:0055114~oxidation reduction	11	8.27068	0.0297352	STEAP3, AKR1C3, AKR1C2, ALDH1B1, HMOX1, MICAL2, SCD, AOX1, ALDH3A2, AKR1C1, MOXD1	2.15626	1	0.598822	38.1476
GOTERM_BP_FAT	GO:0008285~negative regulation of cell proliferation	9	6.76692	0.00784239	PTHLH, WISP2, IL8, ADM, PTGES, HMOX1, PLA2G2A, TGFBR3, GPNMB	3.12281	0.999761	0.47343	11.7772
GOTERM_BP_FAT	GO:0006928~cell motion	9	6.76692	0.0345515	LSP1, VCAM1, IL8, ENPP2, ANK3, TGFBR3, SEMA3C, SPON2, NR2F2	2.37333	1	0.624661	42.8572
GOTERM_BP_FAT	GO:0001568~blood vessel development	8	6.01504	0.00329462	ACE, IL8, HMOX1, TGFBR3, SEMA3C, ANPEP, JAG1, NR2F2	4.0901	0.969644	0.582592	5.11655
GOTERM_BP_FAT	GO:0001944~vasculature development	8	6.01504	0.00376339	ACE, IL8, HMOX1, TGFBR3, SEMA3C, ANPEP, JAG1, NR2F2	3.99233	0.981555	0.392935	5.82429
GOTERM_BP_FAT	GO:0001501~skeletal system development	8	6.01504	0.0132975	PTHLH, INHBA, TNFRSF11B, CMKLR1, SORT1, POSTN, GPNMB, PRELP	3.1413	0.999999	0.490881	19.1886
GOTERM_BP_FAT	GO:0009725~response to hormone stimulus	8	6.01504	0.0263853	TNFRSF11B, ADM, HMOX1, ARNT2, TGFBR3, SORT1, SERPINA1, IGFBP2	2.73045	1	0.610897	34.66
GOTERM_BP_FAT	GO:0009628~response to abiotic stimulus	8	6.01504	0.0267272	NES, ADM, TRPV2, SLC2A1, HSPB7, SCARA3, IGFBP2, SCARA5	2.72303	1	0.60365	35.0242
GOTERM_BP_FAT	GO:0009719~response to endogenous stimulus	8	6.01504	0.0415882	TNFRSF11B, ADM, HMOX1, ARNT2, TGFBR3, SORT1, SERPINA1, IGFBP2	2.47426	1	0.65735	49.1372
GOTERM_BP_FAT	GO:0006869~lipid transport	7	5.26316	0.0010167	ACE, NPC1, APOL1, PLIN2, CLU, ATP10A, AKR1C1	6.047	0.659465	0.416446	1.60589
GOTERM_BP_FAT	GO:0010876~lipid localization	7	5.26316	0.00153054	ACE, NPC1, APOL1, PLIN2, CLU, ATP10A, AKR1C1	5.58481	0.802512	0.417655	2.40826
GOTERM_BP_FAT	GO:0040012~regulation of locomotion	7	5.26316	0.00417632	ACE, IL8, ENPP2, HMOX1, TGFBR3, JAG1, GREM1	4.56674	0.988109	0.388868	6.44361
GOTERM_BP_FAT	GO:0048514~blood vessel morphogenesis	7	5.26316	0.00657257	ACE, IL8, HMOX1, SEMA3C, ANPEP, JAG1, NR2F2	4.15552	0.999073	0.441189	9.96292
GOTERM_BP_FAT	GO:0043066~negative regulation of apoptosis	7	5.26316	0.0618082	KRT18, SFRP1, HMOX1, CLU, ARNT2, SORT1, IFI6	2.47688	1	0.734145	63.7742
GOTERM_BP_FAT	GO:0043069~negative regulation of programmed cell death	7	5.26316	0.0652298	KRT18, SFRP1, HMOX1, CLU, ARNT2, SORT1, IFI6	2.44238	1	0.746841	65.8206
GOTERM_BP_FAT	GO:0060548~negative regulation of cell death	7	5.26316	0.0659273	KRT18, SFRP1, HMOX1, CLU, ARNT2, SORT1, IFI6	2.4356	1	0.74404	66.2243
GOTERM_BP_FAT	GO:0001666~response to hypoxia	6	4.51128	0.00419909	ACE, ADM, HMOX1, ARNT2, SERPINA1, PDLIM1	5.60862	0.988394	0.359573	6.47766
GOTERM_BP_FAT	GO:0070482~response to oxygen levels	6	4.51128	0.00520656	ACE, ADM, HMOX1, ARNT2, SERPINA1, PDLIM1	5.33018	0.996027	0.395019	7.9722
GOTERM_BP_FAT	GO:0043062~extracellular structure organization	6	4.51128	0.00947594	TNFRSF11B, COL14A1, ANK3, ADAMTSL4, POSTN, COL5A3	4.61077	0.999958	0.489411	14.0608
GOTERM_BP_FAT	GO:0030334~regulation of cell migration	6	4.51128	0.0109654	ACE, ENPP2, HMOX1, TGFBR3, JAG1, GREM1	4.44707	0.999992	0.459117	16.0946
GOTERM_BP_FAT	GO:0048545~response to steroid hormone stimulus	6	4.51128	0.0181483	TNFRSF11B, ADM, HMOX1, ARNT2, SERPINA1, IGFBP2	3.91435	1	0.585887	25.2847
GOTERM_BP_FAT	GO:0051270~regulation of cell motion	6	4.51128	0.018517	ACE, ENPP2, HMOX1, TGFBR3, JAG1, GREM1	3.89407	1	0.577083	25.73
GOTERM_BP_FAT	GO:0045596~negative regulation of cell differentiation	6	4.51128	0.0284027	PTHLH, INHBA, MAFB, PLA2G2A, TGFBR3, JAG1	3.47942	1	0.592399	36.7817
GOTERM_BP_FAT	GO:0030198~extracellular matrix organization	5	3.7594	0.00929111	TNFRSF11B, COL14A1, ADAMTSL4, POSTN, COL5A3	6.02208	0.999949	0.50643	13.8052
GOTERM_BP_FAT	GO:0043627~response to estrogen stimulus	5	3.7594	0.00960149	TNFRSF11B, HMOX1, ARNT2, SERPINA1, IGFBP2	5.96473	0.999963	0.471952	14.234
GOTERM_BP_FAT	GO:0045087~innate immune response	5	3.7594	0.0238677	CD55, IL1R1, APOL1, CLU, COLEC12	4.53838	1	0.598946	31.9185
GOTERM_BP_FAT	GO:0032101~regulation of response to external stimulus	5	3.7594	0.0373669	NPC1, IL8, SERPINF1, PLA2G2A, GREM1	3.93897	1	0.635142	45.4523
GOTERM_BP_FAT	GO:0008544~epidermis development	5	3.7594	0.0581604	PTHLH, AHNAK2, JAG1, COL5A3, ALDH3A2	3.40378	1	0.74079	61.4664
GOTERM_BP_FAT	GO:0031667~response to nutrient levels	5	3.7594	0.0709854	TNFRSF11B, NES, ADM, HMOX1, IGFBP2	3.17917	1	0.757736	69.0205
GOTERM_BP_FAT	GO:0007398~ectoderm development	5	3.7594	0.0730779	PTHLH, AHNAK2, JAG1, COL5A3, ALDH3A2	3.14722	1	0.749818	70.1125
GOTERM_BP_FAT	GO:0008202~steroid metabolic process	5	3.7594	0.0762752	AKR1C2, NPC1, APOL1, ADM, AKR1C1	3.10048	1	0.753494	71.7117
GOTERM_BP_FAT	GO:0010035~response to inorganic substance	5	3.7594	0.0795423	TNFRSF11B, NPC1, HMOX1, SERPINA1, IGFBP2	3.0551	1	0.762817	73.2628
GOTERM_BP_FAT	GO:0042493~response to drug	5	3.7594	0.0921077	TNFRSF11B, NES, PLIN2, SEMA3C, IGFBP2	2.89952	1	0.782884	78.5162
GOTERM_BP_FAT	GO:0009991~response to extracellular stimulus	5	3.7594	0.0968999	TNFRSF11B, NES, ADM, HMOX1, IGFBP2	2.8468	1	0.786033	80.2516
GOTERM_BP_FAT	GO:0006897~endocytosis	5	3.7594	0.0968999	NPC1, PACSIN3, SORT1, COLEC12, SCARA5	2.8468	1	0.786033	80.2516
GOTERM_BP_FAT	GO:0010324~membrane invagination	5	3.7594	0.0968999	NPC1, PACSIN3, SORT1, COLEC12, SCARA5	2.8468	1	0.786033	80.2516
GOTERM_BP_FAT	GO:0009266~response to temperature stimulus	4	3.00752	0.0280082	ADM, TRPV2, HSPB7, SCARA5	6.03659	1	0.598134	36.3719
GOTERM_BP_FAT	GO:0051260~protein homooligomerization	4	3.00752	0.039447	SCUBE3, COLEC12, SCARA5, AKR1C1	5.27407	1	0.646378	47.2983
GOTERM_BP_FAT	GO:0051090~regulation of transcription factor activity	4	3.00752	0.048198	PTHLH, HMOX1, TGFBR3, NR2F2	4.86444	1	0.703757	54.4418
GOTERM_BP_FAT	GO:0032844~regulation of homeostatic process	4	3.00752	0.0616435	INHBA, TNFRSF11B, MAFB, IFI6	4.39506	1	0.740133	63.6729
GOTERM_BP_FAT	GO:0051101~regulation of DNA binding	4	3.00752	0.0710141	PTHLH, HMOX1, TGFBR3, NR2F2	4.1408	1	0.75167	69.0357
GOTERM_BP_FAT	GO:0010038~response to metal ion	4	3.00752	0.0824579	TNFRSF11B, NPC1, SERPINA1, IGFBP2	3.88401	1	0.764625	74.5793
GOTERM_BP_FAT	GO:0030155~regulation of cell adhesion	4	3.00752	0.0946423	IL8, FBLN2, EDIL3, COL8A1	3.6572	1	0.787412	79.4511
GOTERM_BP_FAT	GO:0030855~epithelial cell differentiation	4	3.00752	0.0946423	PTHLH, AHNAK2, JAG1, NR2F2	3.6572	1	0.787412	79.4511
GOTERM_BP_FAT	GO:0006692~prostanoid metabolic process	3	2.25564	0.00970794	AKR1C3, AKR1C2, PTGES	19.7778	0.999967	0.455399	14.3806
GOTERM_BP_FAT	GO:0006693~prostaglandin metabolic process	3	2.25564	0.00970794	AKR1C3, AKR1C2, PTGES	19.7778	0.999967	0.455399	14.3806
GOTERM_BP_FAT	GO:0042312~regulation of vasodilation	3	2.25564	0.0107313	ACE, ADM, HMOX1	18.7889	0.999989	0.469944	15.778
GOTERM_BP_FAT	GO:0046058~cAMP metabolic process	3	2.25564	0.0118002	PTHLH, ADM, PDE4D	17.8942	0.999997	0.466629	17.2147
GOTERM_BP_FAT	GO:0010811~positive regulation of cell-substrate adhesion	3	2.25564	0.0204927	FBLN2, EDIL3, COL8A1	13.4206	1	0.598936	28.074
GOTERM_BP_FAT	GO:0015758~glucose transport	3	2.25564	0.0218986	SLC2A5, SLC2A1, SORT1	12.9579	1	0.594185	29.6995
GOTERM_BP_FAT	GO:0008645~hexose transport	3	2.25564	0.0233433	SLC2A5, SLC2A1, SORT1	12.5259	1	0.604036	31.3341
GOTERM_BP_FAT	GO:0015749~monosaccharide transport	3	2.25564	0.0248263	SLC2A5, SLC2A1, SORT1	12.1219	1	0.600695	32.9747
GOTERM_BP_FAT	GO:0015918~sterol transport	3	2.25564	0.0344883	NPC1, CLU, AKR1C1	10.1562	1	0.633785	42.7976
GOTERM_BP_FAT	GO:0030301~cholesterol transport	3	2.25564	0.0344883	NPC1, CLU, AKR1C1	10.1562	1	0.633785	42.7976
GOTERM_BP_FAT	GO:0009187~cyclic nucleotide metabolic process	3	2.25564	0.0362199	PTHLH, ADM, PDE4D	9.88889	1	0.632769	44.4087
GOTERM_BP_FAT	GO:0010810~regulation of cell-substrate adhesion	3	2.25564	0.0512084	FBLN2, EDIL3, COL8A1	8.16908	1	0.717809	56.6818
GOTERM_BP_FAT	GO:0006690~icosanoid metabolic process	3	2.25564	0.053215	AKR1C3, AKR1C2, PTGES	7.99527	1	0.723869	58.1171
GOTERM_BP_FAT	GO:0034101~erythrocyte homeostasis	3	2.25564	0.0573106	INHBA, HMOX1, TGFBR3	7.66893	1	0.743007	60.9093
GOTERM_BP_FAT	GO:0015718~monocarboxylic acid transport	3	2.25564	0.0593985	ACE, PLIN2, AKR1C1	7.51556	1	0.741022	62.2647
GOTERM_BP_FAT	GO:0032102~negative regulation of response to external stimulus	3	2.25564	0.0593985	NPC1, SERPINF1, GREM1	7.51556	1	0.741022	62.2647
GOTERM_BP_FAT	GO:0033559~unsaturated fatty acid metabolic process	3	2.25564	0.0615124	AKR1C3, AKR1C2, PTGES	7.36819	1	0.746418	63.592
GOTERM_BP_FAT	GO:0032355~response to estradiol stimulus	3	2.25564	0.068005	ARNT2, SERPINA1, IGFBP2	6.95885	1	0.748715	67.4003
GOTERM_BP_FAT	GO:0009408~response to heat	3	2.25564	0.0724538	TRPV2, HSPB7, SCARA5	6.71032	1	0.752754	69.7907
GOTERM_BP_FAT	GO:0030336~negative regulation of cell migration	3	2.25564	0.0747128	HMOX1, TGFBR3, GREM1	6.59259	1	0.751862	70.9406
GOTERM_BP_FAT	GO:0045785~positive regulation of cell adhesion	3	2.25564	0.0816224	FBLN2, EDIL3, COL8A1	6.26296	1	0.76645	74.2084
GOTERM_BP_FAT	GO:0040013~negative regulation of locomotion	3	2.25564	0.0839682	HMOX1, TGFBR3, GREM1	6.16029	1	0.765718	75.2371
GOTERM_BP_FAT	GO:0008643~carbohydrate transport	3	2.25564	0.0839682	SLC2A5, SLC2A1, SORT1	6.16029	1	0.765718	75.2371
GOTERM_BP_FAT	GO:0051271~negative regulation of cell motion	3	2.25564	0.0887208	HMOX1, TGFBR3, GREM1	5.96473	1	0.779896	77.2046
GOTERM_BP_FAT	GO:0009123~nucleoside monophosphate metabolic process	3	2.25564	0.0959955	PTHLH, ADM, PDE4D	5.6936	1	0.787522	79.9345
GOTERM_BP_FAT	GO:0002686~negative regulation of leukocyte migration	2	1.50376	0.0312681	HMOX1, GREM1	62.6296	1	0.607214	39.6846
GOTERM_BP_FAT	GO:0045909~positive regulation of vasodilation	2	1.50376	0.0909276	ADM, HMOX1	20.8765	1	0.783382	78.0674
UP_SEQ_FEATURE	sequence variant	106	79.6992	1.2039e-05	F2RL2, ARNT2, PDLIM3, POSTN, PDLIM1, JAG1, PACSIN3, ANK3, SLC2A1, SPON2, KRT86, VWA5A, SCUBE3, GPR133, OLFML2B, COLEC12, MOXD1, PCOLCE2, PRELP, PTHLH, NPC1, KRT18, SERPINF1, PLA2G2A, PTGFRN, MFAP5, IL1R1, ENPP2, ADAMTSL4, CLU, OAS3, NEDD9, OAS1, IL33, SEMA5B, ACE, AHNAK2, OLFM2, CPA4, SCD, MYO1D, ITGA3, MCAM, TINAGL1, CD55, IFI27, FAM198B, APOL1, COL14A1, PENK, RGS4, ARMC9, TGFBR3, SCARA3, SCARA5…	1.27988	0.00817702	0.00205055	0.0180907
UP_SEQ_FEATURE	glycosylation site:N-linked (GlcNAc...)	64	48.1203	1.5519e-11	F2RL2, STEAP3, TRPV2, SUSD2, POSTN, ANPEP, JAG1, TNFRSF11B, SLC2A5, CXCR7, SLC2A1, SEMA3C, ITIH5, SERPINA1, GOLM1, SCUBE3, PRG4, GPR133, CMKLR1, OLFML2B, GALNTL2, TMEM200A, COLEC12, MOXD1, PCOLCE2, PRELP, INHBA, NPC1, SERPINF1, KIAA1199, CD82, SORT1, PTGFRN, MFAP5, IL1R1, ENPP2, ADAMTSL4, CLU, MME, GREM1, VCAM1, SEMA5B, ACE, FNDC1, ADAMTS12, GPNMB, OLFM2, CPA4, ITGA3, TINAGL1, COL5A3, MCAM, KCNK2…	2.24435	1.0584e-08	5.29199e-09	2.3322e-08
UP_SEQ_FEATURE	signal peptide	59	44.3609	2.47133e-13	F2RL2, C9ORF47, SUSD2, POSTN, JAG1, EDIL3, WISP2, TNFRSF11B, SEMA3C, ITIH5, SERPINA1, SPON2, SCUBE3, PRG4, GPR133, OLFML2B, MOXD1, PCOLCE2, PRELP, PTHLH, INHBA, NPC1, LYNX1, SERPINF1, KIAA1199, ADM, PLA2G2A, SORT1, PTGFRN, MFAP5, IL1R1, ENPP2, ADAMTSL4, CLU, GREM1, VCAM1, ACE, FNDC1, ADAMTS12, COL8A1, GPNMB, OLFM2, CPA4, IL8, ITGA3, COL5A3, TINAGL1, MCAM, DKK3, CD55, COL14A1, APOL1, SNED1, PENK, …	2.62859	1.68547e-10	1.68547e-10	3.71392e-10
UP_SEQ_FEATURE	disulfide bond	47	35.3383	5.08857e-09	F2RL2, IL1R1, ENPP2, SUSD2, CLU, MME, POSTN, JAG1, EDIL3, GREM1, VCAM1, SEMA5B, ACE, TNFRSF11B, CXCR7, SEMA3C, ADAMTS12, SPON2, OLFM2, CPA4, SCUBE3, IL8, PRG4, CMKLR1, OLFML2B, GALNTL2, ITGA3, COLEC12, TINAGL1, MCAM, MOXD1, PRELP, PCOLCE2, INHBA, DKK3, CD55, LYNX1, ADM, PENK, SNED1, SFRP1, FBLN2, PLA2G2A, SORT1, PTGFRN, IGFBP2, SCARA5	2.41411	3.4704e-06	1.1568e-06	7.64712e-06
UP_SEQ_FEATURE	topological domain:Cytoplasmic	33	24.812	0.0307231	F2RL2, STEAP3, IL1R1, TRPV2, SUSD2, ATP10A, MME, ANPEP, JAG1, ALDH3A2, VCAM1, SEMA5B, ACE, SLC2A5, CXCR7, SLC2A1, GPNMB, GOLM1, CMKLR1, GPR133, GALNTL2, TMEM200A, COLEC12, ITGA3, MCAM, KCNK2, FAM198B, CD82, SORT1, TGFBR3, SCARA3, PTGFRN, SCARA5	1.4162	1	0.619913	37.4341
UP_SEQ_FEATURE	topological domain:Extracellular	27	20.3008	0.0470109	F2RL2, IL1R1, TRPV2, ATP10A, SUSD2, MME, JAG1, VCAM1, SEMA5B, ACE, SLC2A5, CXCR7, SLC2A1, GPNMB, CMKLR1, GPR133, TMEM200A, COLEC12, ITGA3, MCAM, FAM198B, CD82, SORT1, TGFBR3, PTGFRN, SCARA3, SCARA5	1.43784	1	0.70367	51.501
UP_SEQ_FEATURE	short sequence motif:Cell attachment site	7	5.26316	3.16125e-05	COL14A1, ENPP2, PTGFRN, EDIL3, GPNMB, IGFBP2, MFAP5	11.5178	0.0213293	0.00430273	0.0474968
UP_SEQ_FEATURE	active site:Proton donor	6	4.51128	0.0108838	AKR1C3, AKR1C2, MME, ANPEP, PDE4D, AKR1C1	4.47821	0.999426	0.563631	15.1647
UP_SEQ_FEATURE	region of interest:Linker 12	4	3.00752	0.00967043	NES, KRT18, KRT7, KRT86	9.04972	0.998676	0.56326	13.5872
UP_SEQ_FEATURE	region of interest:Linker 1	4	3.00752	0.0123346	NES, KRT18, KRT7, KRT86	8.27403	0.999789	0.571065	17.0156
UP_SEQ_FEATURE	region of interest:Coil 1A	4	3.00752	0.0123346	NES, KRT18, KRT7, KRT86	8.27403	0.999789	0.571065	17.0156
UP_SEQ_FEATURE	region of interest:Coil 1B	4	3.00752	0.0123346	NES, KRT18, KRT7, KRT86	8.27403	0.999789	0.571065	17.0156
UP_SEQ_FEATURE	region of interest:Rod	4	3.00752	0.0128154	NES, KRT18, KRT7, KRT86	8.15749	0.999849	0.519558	17.6206
UP_SEQ_FEATURE	region of interest:Head	4	3.00752	0.0138089	NES, KRT18, KRT7, KRT86	7.934	0.999924	0.492053	18.8578
UP_SEQ_FEATURE	region of interest:Tail	4	3.00752	0.0148451	NES, KRT18, KRT7, KRT86	7.72242	0.999963	0.471396	20.1296
UP_SEQ_FEATURE	domain:EGF-like 2	4	3.00752	0.0226322	SNED1, FBLN2, JAG1, EDIL3	6.58161	1	0.560322	29.1089
UP_SEQ_FEATURE	domain:PDZ	4	3.00752	0.0399768	PDLIM3, AHNAK2, SYNPO2, PDLIM1	5.26529	1	0.671416	45.8336
UP_SEQ_FEATURE	domain:Ig-like C2-type 3	4	3.00752	0.0515931	VCAM1, IL1R1, PTGFRN, MCAM	4.74739	1	0.724795	54.8897
UP_SEQ_FEATURE	metal ion-binding site:Zinc; catalytic	4	3.00752	0.0526274	CPA4, MME, ANPEP, ADAMTS12	4.7088	1	0.719564	55.6234
UP_SEQ_FEATURE	site:Lowers pKa of active site Tyr	3	2.25564	0.00294159	AKR1C3, AKR1C2, AKR1C1	36.1989	0.865894	0.284557	4.33058
UP_SEQ_FEATURE	domain:LIM zinc-binding	3	2.25564	0.00663828	MICAL2, PDLIM3, PDLIM1	24.1326	0.989352	0.477387	9.52466
UP_SEQ_FEATURE	domain:TSP type-1 5	3	2.25564	0.0126157	SEMA5B, ADAMTSL4, ADAMTS12	17.3755	0.999826	0.544861	17.3699
UP_SEQ_FEATURE	domain:EGF-like 7; calcium-binding	3	2.25564	0.0146295	SCUBE3, FBLN2, JAG1	16.0884	0.999957	0.488327	19.8666
UP_SEQ_FEATURE	domain:TSP type-1 4	3	2.25564	0.0190394	SEMA5B, ADAMTSL4, ADAMTS12	14.0125	0.999998	0.537533	25.09
UP_SEQ_FEATURE	domain:EGF-like 4; calcium-binding	3	2.25564	0.0214278	SNED1, FBLN2, JAG1	13.1632	1	0.559877	27.7847
UP_SEQ_FEATURE	domain:TSP type-1 3	3	2.25564	0.0252295	SEMA5B, ADAMTSL4, ADAMTS12	12.0663	1	0.58162	31.8879
UP_SEQ_FEATURE	domain:TSP type-1 1	3	2.25564	0.0365684	SEMA5B, ADAMTSL4, ADAMTS12	9.87242	1	0.653069	42.8706
UP_SEQ_FEATURE	domain:TSP type-1 2	3	2.25564	0.0365684	SEMA5B, ADAMTSL4, ADAMTS12	9.87242	1	0.653069	42.8706
UP_SEQ_FEATURE	region of interest:Coil 2	3	2.25564	0.0713879	KRT18, KRT7, KRT86	6.78729	1	0.793714	67.1441
UP_SEQ_FEATURE	nucleotide phosphate-binding region:NADP	3	2.25564	0.0874149	AKR1C3, AKR1C2, AKR1C1	6.03314	1	0.840364	74.7078
UP_SEQ_FEATURE	domain:EGF-like 3	3	2.25564	0.0936785	SNED1, JAG1, EDIL3	5.79182	1	0.844855	77.1946
UP_SEQ_FEATURE	region of interest:OAS domain 2	2	1.50376	0.0136613	OAS3, OAS2	144.795	0.999916	0.514043	18.6751
UP_SEQ_FEATURE	region of interest:OAS domain 1	2	1.50376	0.0136613	OAS3, OAS2	144.795	0.999916	0.514043	18.6751
UP_SEQ_FEATURE	domain:SMB 2	2	1.50376	0.0271374	ENPP2, PRG4	72.3977	1	0.590779	33.8641
UP_SEQ_FEATURE	domain:SMB 1	2	1.50376	0.0271374	ENPP2, PRG4	72.3977	1	0.590779	33.8641
UP_SEQ_FEATURE	site:Important for substrate specificity	2	1.50376	0.0338068	AKR1C3, AKR1C1	57.9182	1	0.639326	40.3595
UP_SEQ_FEATURE	domain:SMB	2	1.50376	0.0404308	SUSD2, TINAGL1	48.2652	1	0.661275	46.2173
UP_SEQ_FEATURE	site:Cleavage; by thrombin	2	1.50376	0.0535439	F2RL2, IL8	36.1989	1	0.71379	56.2642
UP_SEQ_FEATURE	domain:VIT	2	1.50376	0.0664791	VWA5A, ITIH5	28.9591	1	0.779845	64.435
UP_SEQ_FEATURE	domain:Olfactomedin-like	2	1.50376	0.0855537	OLFML2B, OLFM2	22.2762	1	0.842504	73.9214
UP_SEQ_FEATURE	domain:EGF-like 10; calcium-binding	2	1.50376	0.0855537	FBLN2, JAG1	22.2762	1	0.842504	73.9214
UP_SEQ_FEATURE	domain:Sushi	2	1.50376	0.0918256	SNED1, SUSD2	20.6851	1	0.846927	76.4838
UP_SEQ_FEATURE	domain:EGF-like 11; calcium-binding	2	1.50376	0.0918256	SNED1, JAG1	20.6851	1	0.846927	76.4838
SP_PIR_KEYWORDS	polymorphism	103	77.4436	1.1304e-05	F2RL2, ARNT2, PDLIM3, POSTN, PDLIM1, JAG1, PACSIN3, ANK3, SPON2, VWA5A, SCUBE3, GPR133, OLFML2B, COLEC12, MOXD1, PCOLCE2, PRELP, PTHLH, NPC1, KRT18, SERPINF1, PLA2G2A, PTGFRN, MFAP5, IL1R1, ENPP2, ADAMTSL4, CLU, OAS3, NEDD9, OAS1, IL33, SEMA5B, ACE, AHNAK2, OLFM2, CPA4, SCD, MYO1D, ITGA3, MCAM, TINAGL1, CD55, IFI27, FAM198B, APOL1, COL14A1, PENK, RGS4, ARMC9, TGFBR3, SCARA3, SCARA5, STEAP3, TRPV2…	1.29949	0.00270929	0.000542446	0.0145896
SP_PIR_KEYWORDS	glycoprotein	68	51.1278	5.9029e-13	F2RL2, STEAP3, TRPV2, SUSD2, ANPEP, POSTN, JAG1, TNFRSF11B, SLC2A5, CXCR7, SLC2A1, SEMA3C, ITIH5, SERPINA1, SPON2, GOLM1, SCUBE3, PRG4, GPR133, CMKLR1, OLFML2B, GALNTL2, TMEM200A, COLEC12, MOXD1, PCOLCE2, PRELP, INHBA, NPC1, LYNX1, KRT18, SERPINF1, KIAA1199, CD82, SORT1, PTGFRN, MFAP5, IL1R1, ENPP2, ADAMTSL4, CLU, MME, GREM1, VCAM1, SEMA5B, ACE, FNDC1, ADAMTS12, GPNMB, OLFM2, CPA4, ITGA3, TINAGL1…	2.2948	1.41673e-10	4.72244e-11	7.61935e-10
SP_PIR_KEYWORDS	signal	59	44.3609	1.87098e-13	F2RL2, C9ORF47, SUSD2, POSTN, JAG1, EDIL3, WISP2, TNFRSF11B, SEMA3C, ITIH5, SERPINA1, SPON2, SCUBE3, PRG4, GPR133, OLFML2B, MOXD1, PCOLCE2, PRELP, PTHLH, INHBA, NPC1, LYNX1, SERPINF1, KIAA1199, ADM, PLA2G2A, SORT1, PTGFRN, MFAP5, IL1R1, ENPP2, ADAMTSL4, CLU, GREM1, VCAM1, ACE, FNDC1, ADAMTS12, COL8A1, GPNMB, OLFM2, CPA4, IL8, ITGA3, COL5A3, TINAGL1, MCAM, DKK3, CD55, COL14A1, APOL1, SNED1, PENK, …	2.64537	4.48974e-11	4.48974e-11	2.41462e-10
SP_PIR_KEYWORDS	membrane	53	39.8496	0.0496716	STEAP3, F2RL2, TRPV2, SUSD2, MRVI1, ATP10A, ANPEP, JAG1, CPEB1, SLC2A5, PACSIN3, PTGES, CXCR7, SLC2A1, AIF1L, GOLM1, SGK1, GPR133, CMKLR1, GALNTL2, TMEM200A, PDE4D, COLEC12, MOXD1, NPC1, LYNX1, CD82, PLA2G2A, SORT1, PTGFRN, RAB11FIP1, IL1R1, HK2, MME, APBB1IP, ALDH3A2, VCAM1, SEMA5B, ACE, PLIN2, GPNMB, SCD, ITGA3, MCAM, KCNK2, LSP1, IFI27, CD55, FAM198B, TGFBR3, SCARA3, SCARA5, IFI6	1.23452	0.999995	0.441365	48.191
SP_PIR_KEYWORDS	disulfide bond	49	36.8421	1.29041e-09	F2RL2, SUSD2, POSTN, JAG1, EDIL3, TNFRSF11B, CXCR7, SEMA3C, SPON2, SCUBE3, CMKLR1, PRG4, OLFML2B, GALNTL2, COLEC12, MOXD1, PCOLCE2, PRELP, INHBA, LYNX1, ADM, PLA2G2A, SORT1, PTGFRN, MFAP5, IL1R1, ENPP2, CLU, MME, GREM1, VCAM1, SEMA5B, ACE, ADAMTS12, OLFM2, CPA4, IL8, ITGA3, TINAGL1, MCAM, DKK3, CD55, COL14A1, SNED1, PENK, SFRP1, FBLN2, IGFBP2, SCARA5	2.44195	3.09699e-07	7.74249e-08	1.6656e-06
SP_PIR_KEYWORDS	Secreted	42	31.5789	2.00591e-13	ENPP2, C9ORF47, ADAMTSL4, CLU, POSTN, IL33, EDIL3, GREM1, WISP2, ACE, TNFRSF11B, FNDC1, SEMA3C, ITIH5, SERPINA1, ADAMTS12, COL8A1, SPON2, OLFM2, CPA4, SCUBE3, IL8, PRG4, OLFML2B, TINAGL1, COL5A3, PRELP, PCOLCE2, PTHLH, INHBA, DKK3, LYNX1, APOL1, COL14A1, SERPINF1, PENK, SFRP1, ADM, FBLN2, TGFBR3, IGFBP2, MFAP5	3.62358	4.81482e-11	2.40741e-11	2.58948e-10
SP_PIR_KEYWORDS	transmembrane protein	13	9.77444	0.00147238	IL1R1, MME, ITGA3, COLEC12, ANPEP, MCAM, VCAM1, ACE, IFI27, CXCR7, CD82, TGFBR3, IFI6	2.95071	0.297867	0.0347452	1.8839
SP_PIR_KEYWORDS	calcium	13	9.77444	0.00875967	SCUBE3, TRPV2, GALNTL2, ITGA3, COLEC12, JAG1, PTHLH, EFHD1, SNED1, FBLN2, AIF1L, PLA2G2A, SPON2	2.3591	0.878954	0.149924	10.7353
SP_PIR_KEYWORDS	cell adhesion	11	8.27068	0.000633064	VCAM1, WISP2, COL14A1, FBLIM1, NEDD9, POSTN, ITGA3, EDIL3, MCAM, SPON2, COL8A1	3.79838	0.140997	0.0188186	0.814054
SP_PIR_KEYWORDS	extracellular matrix	10	7.5188	4.11271e-05	COL14A1, FBLN2, SERPINA1, POSTN, ADAMTS12, COL5A3, SPON2, COL8A1, MFAP5, PRELP	6.04646	0.00982216	0.00164377	0.0530718
SP_PIR_KEYWORDS	oxidoreductase	10	7.5188	0.0148222	STEAP3, AKR1C3, AKR1C2, ALDH1B1, HMOX1, SCD, AOX1, ALDH3A2, AKR1C1, MOXD1	2.59288	0.972234	0.21253	17.5311
SP_PIR_KEYWORDS	cytoskeleton	10	7.5188	0.0300095	SEPT5, ACTG2, ANK3, MICAL2, AIF1L, FBLIM1, NEDD9, PDE4D, PDLIM1, APBB1IP	2.29119	0.999333	0.333859	32.5159
SP_PIR_KEYWORDS	endoplasmic reticulum	10	7.5188	0.0549385	SGK1, HMOX1, SCD, SORT1, OAS1, OAS2, PTGFRN, SCARA3, ALDH3A2, MOXD1	2.04375	0.999999	0.460127	51.7774
SP_PIR_KEYWORDS	Signal-anchor	9	6.76692	0.00824273	SEMA5B, FAM198B, GALNTL2, MME, COLEC12, ANPEP, SCARA3, SCARA5, GOLM1	3.11515	0.862819	0.152562	10.1325
SP_PIR_KEYWORDS	cleavage on pair of basic residues	8	6.01504	0.00258326	PTHLH, INHBA, PENK, ADM, ENPP2, SORT1, ITGA3, ADAMTS12	4.30169	0.462477	0.054872	3.28354
SP_PIR_KEYWORDS	collagen	6	4.51128	0.000481605	COL14A1, COLEC12, SCARA3, COL5A3, COL8A1, PCOLCE2	9.20335	0.10918	0.0163805	0.619852
SP_PIR_KEYWORDS	LIM domain	5	3.7594	0.00140311	LMO3, MICAL2, PDLIM3, FBLIM1, PDLIM1	10.262	0.286078	0.0367501	1.79601
SP_PIR_KEYWORDS	metalloprotease	5	3.7594	0.0198464	CPA4, ACE, MME, ANPEP, ADAMTS12	4.82516	0.991861	0.246482	22.7979
SP_PIR_KEYWORDS	nad	5	3.7594	0.0404274	STEAP3, AKR1C3, ALDH1B1, AOX1, ALDH3A2	3.85502	0.99995	0.390556	41.2957
SP_PIR_KEYWORDS	egf-like domain	5	3.7594	0.0724401	SCUBE3, SNED1, FBLN2, JAG1, EDIL3	3.16782	1	0.528567	62.1151
SP_PIR_KEYWORDS	Intermediate filament	4	3.00752	0.0162062	NES, KRT18, KRT7, KRT86	7.4728	0.980186	0.217362	19.0141
SP_PIR_KEYWORDS	sushi	3	2.25564	0.055842	CD55, SNED1, SUSD2	7.80641	0.999999	0.450969	52.369
SP_PIR_KEYWORDS	hydroxylation	3	2.25564	0.0844377	COL14A1, COL5A3, COL8A1	6.15717	1	0.57125	67.9752
SP_PIR_KEYWORDS	nucleotidyltransferase	3	2.25564	0.0947762	OAS3, OAS1, OAS2	5.75209	1	0.601137	72.3416
SP_PIR_KEYWORDS	complement inhibitor	2	1.50376	0.013575	CD55, CLU	145.72	0.962383	0.208882	16.1733
SP_PIR_KEYWORDS	blood pressure control	2	1.50376	0.0335953	ACE, ADM	58.2879	0.999726	0.350566	35.666
SMART	SM00209:TSP1	5	3.7594	0.00251789	SEMA5B, WISP2, ADAMTSL4, ADAMTS12, SPON2	8.62203	0.198967	0.104996	2.69377
SMART	SM00132:LIM	5	3.7594	0.00383866	LMO3, MICAL2, PDLIM3, FBLIM1, PDLIM1	7.67715	0.287127	0.106686	4.0803
SMART	SM00179:EGF_CA	5	3.7594	0.0100638	SCUBE3, SNED1, FBLN2, JAG1, EDIL3	5.83783	0.589386	0.199505	10.3771
SMART	SM00201:SO	4	3.00752	7.562e-05	ENPP2, PRG4, SUSD2, TINAGL1	44.8346	0.00663272	0.00663272	0.081878
SMART	SM00032:CCP	3	2.25564	0.087061	CD55, SNED1, SUSD2	6.00463	0.99967	0.737087	62.7161
SMART	SM00735:ZM	2	1.50376	0.0262052	PDLIM3, PDLIM1	74.7243	0.903365	0.373347	24.9961
PIR_SUPERFAMILY	PIRSF018094:PDZ and LIM domain protein	2	1.50376	0.0347004	PDLIM3, PDLIM1	56.0303	0.931715	0.931715	31.0396
OMIM_DISEASE	Pulmonary disease, chronic obstructive, susceptibility to	2	1.50376	0.0162797	HMOX1, SERPINA1	118.419	0.601149	0.601149	14.9623
INTERPRO	IPR008160:Collagen triple helix repeat	6	4.51128	0.000453921	COL14A1, COLEC12, SCARA3, COL5A3, COL8A1, SCARA5	9.29632	0.135226	0.0472752	0.610808
INTERPRO	IPR000884:Thrombospondin, type 1 repeat	5	3.7594	0.00152289	SEMA5B, WISP2, ADAMTSL4, ADAMTS12, SPON2	10.0114	0.38596	0.0929331	2.03562
INTERPRO	IPR001781:Zinc finger, LIM-type	5	3.7594	0.00233639	LMO3, MICAL2, PDLIM3, FBLIM1, PDLIM1	8.91428	0.526934	0.117285	3.10723
INTERPRO	IPR001881:EGF-like calcium-binding	5	3.7594	0.00623678	SCUBE3, SNED1, FBLN2, JAG1, EDIL3	6.77856	0.864938	0.221396	8.096
INTERPRO	IPR018097:EGF-like calcium-binding, conserved site	5	3.7594	0.00623678	SCUBE3, SNED1, FBLN2, JAG1, EDIL3	6.77856	0.864938	0.221396	8.096
INTERPRO	IPR000152:EGF-type aspartate/asparagine hydroxylation conserved site	5	3.7594	0.00646736	SCUBE3, SNED1, FBLN2, JAG1, EDIL3	6.70868	0.874604	0.20602	8.38333
INTERPRO	IPR000742:EGF-like, type 3	5	3.7594	0.0612185	SCUBE3, SNED1, FBLN2, JAG1, EDIL3	3.35434	1	0.717323	57.3643
INTERPRO	IPR006210:EGF-like	5	3.7594	0.0678798	SCUBE3, SNED1, FBLN2, JAG1, EDIL3	3.23752	1	0.733711	61.2707
INTERPRO	IPR001212:Somatomedin B	4	3.00752	4.99335e-05	ENPP2, PRG4, SUSD2, TINAGL1	52.0594	0.0158521	0.0158521	0.0673616
INTERPRO	IPR018039:Intermediate filament protein, conserved site	4	3.00752	0.0176158	NES, KRT18, KRT7, KRT86	7.23047	0.996611	0.40371	21.3242
INTERPRO	IPR016044:Filament	4	3.00752	0.0176158	NES, KRT18, KRT7, KRT86	7.23047	0.996611	0.40371	21.3242
INTERPRO	IPR001664:Intermediate filament protein	4	3.00752	0.0182707	NES, KRT18, KRT7, KRT86	7.13142	0.997262	0.388429	22.029
INTERPRO	IPR006025:Peptidase M, neutral zinc metallopeptidases, zinc-binding site	4	3.00752	0.0370355	ACE, MME, ANPEP, ADAMTS12	5.42285	0.999994	0.552954	39.9063
INTERPRO	IPR006209:EGF	4	3.00752	0.0731318	SCUBE3, SNED1, JAG1, EDIL3	4.09916	1	0.703321	64.114
INTERPRO	IPR006117:2-5-oligoadenylate synthetase, conserved site	3	2.25564	0.00034253	OAS3, OAS1, OAS2	97.6113	0.103833	0.053339	0.461238
INTERPRO	IPR018952:2'-5'-oligoadenylate synthetase 1, domain 2/C-terminal	3	2.25564	0.00034253	OAS3, OAS1, OAS2	97.6113	0.103833	0.053339	0.461238
INTERPRO	IPR006116:2-5-oligoadenylate synthetase, ubiquitin-like region	3	2.25564	0.000568031	OAS3, OAS1, OAS2	78.0891	0.16625	0.0444377	0.763813
INTERPRO	IPR018170:Aldo/keto reductase, conserved site	3	2.25564	0.00303185	AKR1C3, AKR1C2, AKR1C1	35.495	0.621548	0.129606	4.01472
INTERPRO	IPR001395:Aldo/keto reductase	3	2.25564	0.00727618	AKR1C3, AKR1C2, AKR1C1	22.9674	0.903372	0.208392	9.3847
INTERPRO	IPR000436:Sushi/SCR/CCP	3	2.25564	0.0680245	CD55, SNED1, SUSD2	6.97224	1	0.714188	61.3517
INTERPRO	IPR016060:Complement control module	3	2.25564	0.0701569	CD55, SNED1, SUSD2	6.84992	1	0.706267	62.5281
INTERPRO	IPR006643:ZASP	2	1.50376	0.022698	PDLIM3, PDLIM1	86.7656	0.999356	0.431729	26.6426
INTERPRO	IPR009311:Interferon-induced 6-16	2	1.50376	0.0301498	IFI27, IFI6	65.0742	0.999944	0.503286	33.8414
INTERPRO	IPR002934:Nucleotidyltransferase	2	1.50376	0.0736915	OAS3, OAS2	26.0297	1	0.688527	64.4053
INTERPRO	IPR017891:Insulin-like growth factor binding protein, N-terminal	2	1.50376	0.0877699	WISP2, IGFBP2	21.6914	1	0.737155	71.0512
INTERPRO	IPR003112:Olfactomedin-like	2	1.50376	0.0947293	OLFML2B, OLFM2	20.0228	1	0.749587	73.8935
COG_ONTOLOGY	Cell division and chromosome partitioning / Cytoskeleton	2	1.50376	0.074592	SEPT5, HERC6	22.2857	0.321318	0.321318	28.6192
